# Supplementary material for: Transcriptomic analysis-driven identification and transcriptional characterization of Komagataella phaffii promoters from highly transcribed endogenous genes across diverse culture conditions
Source: PeerJ. 2026 Jul 21;14:e21479. doi: 10.7717/peerj.21479 (PMC13398393; doi:10.7717/peerj.21479)
Supplement: Supplemental Information 1 [file peerj-14-21479-s001.xlsx]

## Sheet: SRA
	Transcriptome/sample	Strain	Scale	Carbon source	Time	BioSample	SRA Run accession (SRR)
	C1-Glc	KM71/PGAP-LAC412	Shake flask	Glucose	30 h	SAMN55305117	SRR37198408
	C2-Glc	KM71PIC9	Shake flask	Glucose	30 h	SAMN55305118	SRR37198407
	C3-Lac	KM71/PGAP-LAC412	Shake flask	Lactose	30 h	SAMN55305119 SAMN55305120	SRR37198406 SRR37198405
	C4-LacMet	KM71/PGAP-LAC412	Shake flask	Lactose/Methanol	30 h	SAMN55305121	SRR37198404
	C5-Gly	KM71FTEII	Bioreactor	Glucose	45 min after the glycerol-fed batch was completed	SAMN33011232	SRR23319717
	C6-Met	KM71FTEII	Bioreactor	Methanol	47 h after the initiation of methanol induction	SAMN33011511 SAMN33011512	SRR23319716 SRR23319715

## Sheet: C1-Glc
Gene ID	FPKM	RTA (%)		Transcriptome/sample	Strain	Scale	Carbon source	Time
PAS_chr4_0627	107079	7.72722		C1-Glc	KM71/PGAP-LAC412	Shake flask	Glucose	30 h
PAS_chr2-1_0472	26293.5	1.89744
PAS_chr2-2_0208	26086.7	1.88251
PAS_chr1-1_0158	24891.1	1.79623
PAS_chr2-1_0437	24058.4	1.73614
PAS_chr2-1_0502	23290.6	1.68074
PAS_chr2-1_0874	23251.9	1.67794
PAS_chr1-4_0481	22821	1.64685
PAS_chr2-1_0390	17285	1.24735
PAS_FragB_0061	16658.9	1.20217
PAS_chr4_0407	16202.7	1.16925
PAS_chr1-1_0407	12876.9	0.929245
PAS_chr3_0440	12487.8	0.901166
PAS_chr4_0972	10502.6	0.757907
PAS_chr3_0932	8361.99	0.603432
PAS_chr4_0815	8330.87	0.601187
PAS_chr3_1033	8309.34	0.599633
PAS_chr2-1_0853	8099.18	0.584467
PAS_chr1-1_0118	8075.09	0.582729
PAS_chr1-1_0107	7971.65	0.575264
PAS_chr1-1_0257	7655.7	0.552464
PAS_chr4_0785	7022.4	0.506763
PAS_chr2-2_0131	6942.78	0.501017
PAS_chr1-4_0586	6852.83	0.494526
PAS_chr1-4_0313	6742.49	0.486563
PAS_chr1-1_0475	6024.43	0.434745
PAS_chr2-2_0019	6012.24	0.433866
PAS_chr2-1_0192	5901.28	0.425858
PAS_chr2-1_0483	5732.82	0.413702
PAS_chr1-4_0369	5580.68	0.402723
PAS_chr3_0227	5229.38	0.377372
PAS_chr4_0043	5197.62	0.37508
PAS_chr4_0191	4957.89	0.35778
PAS_chr1-3_0104	4926.92	0.355545
PAS_chr2-2_0283	4632.45	0.334295
PAS_chr1-1_0072	4613.38	0.332919
PAS_chr4_0504	4424.74	0.319306
PAS_chr1-1_0381	4415.05	0.318607
PAS_chr1-1_0322	4390.39	0.316827
PAS_chr1-4_0570	4327.43	0.312284
PAS_chr1-1_0135	4258.68	0.307322
PAS_chr2-1_0746	4124.73	0.297656
PAS_chr4_0828	4059.16	0.292924
PAS_chr4_0284	4044.71	0.291881
PAS_chr2-2_0392	4011.31	0.289471
PAS_chr2-2_0169	3966.1	0.286209
PAS_chr4_0520	3878.17	0.279863
PAS_chr4_0183	3847.56	0.277654
PAS_chr2-2_0265	3820.23	0.275682
PAS_chr2-1_0787	3736.68	0.269653
PAS_chr2-1_0072	3671.93	0.26498
PAS_chr2-1_0218	3576.2	0.258072
PAS_FragB_0052	3555.23	0.256559
-	3535.39	0.255127
PAS_chr2-1_0751	3474.75	0.250751
PAS_chr4_0018	3449.73	0.248945
PAS_chr1-4_0361	3431.28	0.247614
PAS_chr1-1_0378	3407.69	0.245912
18s_rRNA,5.8S_rRNA,PAS_c034_0041	3372.43	0.243367
PAS_chr4_0680	3315.37	0.23925
PAS_chr1-1_0315	3269.16	0.235915
PAS_chr4_0210	3242.74	0.234008
PAS_chr3_0987,PAS_chr3_0988	3200.38	0.230951
PAS_chr1-4_0327	3047.76	0.219938
PAS_chr1-1_0108	2963.07	0.213826
PAS_chr2-2_0337	2962.65	0.213796
PAS_chr2-1_0767	2948.06	0.212743
PAS_chr1-1_0172	2891.03	0.208628
PAS_chr3_1111	2873.09	0.207333
PAS_chr1-1_0226	2866.13	0.206831
-	2748.43	0.198337
PAS_chr1-3_0059	2746.68	0.198211
PAS_chr2-1_0313	2738.99	0.197656
PAS_chr3_0230	2729.27	0.196954
PAS_chr4_0422	2550.13	0.184027
PAS_chr4_0762	2542	0.18344
PAS_chr3_1028	2540.76	0.183351
PAS_FragB_0074	2514.19	0.181433
PAS_chr4_0838	2398.65	0.173096
PAS_chr4_0783	2383.8	0.172024
PAS_chr1-1_0310	2337.54	0.168686
PAS_chr1-1_0333	2300.85	0.166038
PAS_chr4_0684	2289.56	0.165223
PAS_chr2-1_0858	2288.72	0.165163
PAS_chr2-2_0394	2283.55	0.16479
PAS_chr3_0277	2268.25	0.163685
PAS_chr4_0784	2260.78	0.163146
PAS_chr2-1_0469,PAS_chr2-1_0850	2250.9	0.162433
PAS_chr1-3_0264	2235.18	0.161299
PAS_chr1-4_0569	2220.45	0.160236
PAS_chr1-4_0339	2194.71	0.158378
PAS_chr4_0550	2148.47	0.155042
PAS_chr3_0907	2071.54	0.14949
PAS_chr3_0611	2062.11	0.14881
PAS_chr1-4_0071	2006.93	0.144828
PAS_chr4_0624	1993.69	0.143872
PAS_chr2-1_0238	1984.44	0.143205
PAS_chr2-1_0490	1984.01	0.143174
PAS_chr2-2_0116,PAS_chr2-2_0117	1983.02	0.143102
PAS_chr2-1_0143	1982.29	0.143049
PAS_chr1-1_0283	1962.92	0.141652
PAS_chr4_0540	1931.51	0.139385
PAS_chr2-1_0315	1916.59	0.138308
PAS_chr4_0597	1915.05	0.138197
PAS_chr1-3_0122	1906.84	0.137605
PAS_chr2-1_0038	1901.8	0.137241
PAS_chr3_0640	1900.73	0.137164
PAS_chr1-4_0292	1858.4	0.134109
PAS_chr1-1_0418	1845.24	0.133159
PAS_chr1-3_0096	1830.34	0.132084
PAS_chr4_0947	1804.97	0.130253
PAS_chr1-4_0588	1796.86	0.129668
PAS_chr3_1242	1789.21	0.129116
PAS_chr2_9005	1785.33	0.128836
PAS_chr3_0579	1765.17	0.127381
PAS_chr1-1_0157	1757.17	0.126804
PAS_chr2-2_0206	1716.12	0.123842
PAS_chr2-2_0402	1693.49	0.122209
PAS_chr2-2_0207	1664.2	0.120095
PAS_chr1-1_0484	1652.84	0.119275
PAS_FragB_0035,PAS_FragB_0036	1607.42	0.115997
PAS_chr2-2_0301	1605.8	0.115881
PAS_chr2-2_0127	1563.2	0.112806
PAS_chr1-4_0510	1557.64	0.112405
PAS_chr1-4_0668	1529.83	0.110398
PAS_chr1-4_0487	1523.59	0.109948
PAS_chr1-1_0085	1523.16	0.109917
PAS_chr4_0500	1515.82	0.109387
PAS_chr1-4_0238	1510.87	0.10903
PAS_chr2-2_0165	1500.48	0.10828
PAS_chr1-4_0074	1490.9	0.107589
PAS_c034_0036	1484.76	0.107146
PAS_chr3_0126	1467.48	0.105899
PAS_chr2-1_0785	1460.39	0.105387
PAS_chr2-1_0363	1425.42	0.102864
PAS_chr1-4_0445	1411.51	0.10186
PAS_chr3_0836	1406.47	0.101496
PAS_chr3_0188	1386.1	0.100026
PAS_c131_0011	1379.22	0.0995297
PAS_chr2-1_0749	1379.13	0.0995232
PAS_chr4_0843	1375.95	0.0992937
PAS_chr3_0826	1374.57	0.0991941
PAS_chr3_1087	1369.75	0.0988463
PAS_chr1-3_0165	1365.82	0.0985627
PAS_chr3_0253	1350.1	0.0974283
PAS_chr3_0408	1339.49	0.0966626
PAS_chr2-1_0539	1337.57	0.0965241
PAS_chr3_0287	1333.27	0.0962138
PAS_chr1-1_0354	1333.2	0.0962087
PAS_chr3_1057	1327.01	0.095762
PAS_chr2-1_0486	1321.83	0.0953882
PAS_chr3_0082	1317.93	0.0951068
PAS_chr3_0401	1306.84	0.0943065
PAS_chr3_0778	1298.98	0.0937393
PAS_chr3_0951	1293.95	0.0933763
PAS_chr2-1_0782	1293.8	0.0933654
PAS_chr3_0868	1277.43	0.0921841
PAS_chr2-1_0809	1240.9	0.089548
PAS_chr4_0112	1240.49	0.0895184
PAS_chr1-4_0421	1235.68	0.0891713
PAS_chr2-2_0059	1234.01	0.0890508
PAS_FragB_0004	1229.05	0.0886928
PAS_chr4_0287	1229.03	0.0886914
PAS_chr2-2_0035	1226.09	0.0884792
PAS_chr1-1_0030	1222.95	0.0882526
PAS_chr1-4_0561	1220.3	0.0880614
PAS_chr2-1_0600	1214.32	0.0876299
PAS_FragB_0034	1208.8	0.0872315
PAS_chr2-1_0522	1204.25	0.0869032
PAS_chr4_0880	1203.83	0.0868729
PAS_chr3_0965	1198.26	0.0864709
PAS_chr3_1048	1196.54	0.0863468
PAS_chr3_0486	1196.28	0.086328
PAS_chr2-1_0428	1193.92	0.0861577
PAS_chr3_0576	1189.54	0.0858417
PAS_chr4_0551	1177.63	0.0849822
PAS_chr1-4_0674	1175.49	0.0848278
PAS_chr4_0733	1170.16	0.0844431
PAS_chr1-4_0235	1153.75	0.0832589
PAS_chr1-4_0226	1134.05	0.0818373
PAS_chr1-3_0094	1119.94	0.0808191
PAS_chr4_0688	1118.66	0.0807267
PAS_chr1-1_0422	1112.17	0.0802583
PAS_chr2-1_0779	1106.09	0.0798196
PAS_chr4_0412	1105.24	0.0797583
PAS_chr4_0433	1104.45	0.0797012
PAS_chr1-3_0230	1103.26	0.0796154
PAS_chr4_0267	1102.99	0.0795959
PAS_chr2-1_0783	1098.44	0.0792675
PAS_chr2-2_0407	1098.41	0.0792654
PAS_chr4_0754	1095.82	0.0790785
PAS_chr1-1_0210	1094.73	0.0789998
PAS_chr2-1_0366,PAS_chr2-1_0300	1093.62	0.0789197
PAS_chr1-4_0371	1081.14	0.0780191
PAS_chr2-1_0023	1077.78	0.0777766
PAS_chr2-1_0481	1069.76	0.0771979
PAS_chr4_0974	1068.64	0.0771171
PAS_chr4_0268	1065.3	0.076876
PAS_chr1-1_0191	1062.32	0.076661
PAS_chr2-1_0086	1061.6	0.076609
PAS_chr1-4_0109	1059	0.0764214
PAS_chr2-1_0827	1055.23	0.0761493
PAS_chr1-1_0217	1051.49	0.0758795
PAS_chr1-1_0099	1035.4	0.0747183
PAS_chr2-1_0360,PAS_chr2-1_0361	1032.82	0.0745322
PAS_chr2-2_0087	1030.53	0.0743669
PAS_chr2-1_0538	1023.01	0.0738242
PAS_chr3_0411	1019.62	0.0735796
PAS_chr4_0737	1019.47	0.0735688
PAS_chr1-3_0300	1014.6	0.0732173
PAS_chr1-3_0119	1011.93	0.0730247
PAS_chr2-1_0337	1011.48	0.0729922
PAS_chr1-3_0256	1004.63	0.0724979
PAS_chr4_0535	1003.22	0.0723961
PAS_chr2-2_0279	997.925	0.072014
PAS_chr3_0596	983.952	0.0710057
PAS_chr2-1_0473	971.709	0.0701222
PAS_chr1-4_0239	969.618	0.0699713
PAS_chr2-1_0353	963.499	0.0695297
PAS_chr1-4_0338	961.087	0.0693556
PAS_chr4_0704	952.533	0.0687383
PAS_chr3_0906	939.831	0.0678217
PAS_chr2-1_0311	927.748	0.0669498
PAS_chr1-4_0353	926.29	0.0668446
PAS_chr2-2_0375	925.883	0.0668152
PAS_chr2-1_0308	925.778	0.0668076
PAS_chr4_0314	924.768	0.0667347
PAS_chr1-4_0465	921.301	0.0664845
PAS_chr1-1_0341	915.051	0.0660335
PAS_chr1-4_0168	910.245	0.0656867
PAS_chr2-1_0723	907.676	0.0655013
PAS_chr1-3_0027	898.612	0.0648472
PAS_chr2-1_0362	897.386	0.0647587
PAS_chr3_0140	896.531	0.064697
PAS_chr2-2_0429,PAS_chr2-2_0430	892.622	0.0644149
PAS_chr3_0522	884.303	0.0638146
PAS_chr2-1_0504	883.886	0.0637845
PAS_chr1-1_0355	883.103	0.063728
Alpha_factor	876.834	0.0632756
PAS_chr3_0648	876.821	0.0632747
PAS_chr1-1_0388	873.593	0.0630417
PAS_chr3_1067	861.022	0.0621346
PAS_chr1-3_0019	859.926	0.0620555
PAS_chr4_0488	859.583	0.0620307
PAS_chr1-4_0615	856.052	0.0617759
PAS_chr1-1_0110	854.878	0.0616912
PAS_chr1-1_0330	852.324	0.0615069
PAS_chr4_0469	850.647	0.0613859
PAS_chr1-1_0459	847.212	0.061138
PAS_chr3_0722	846.649	0.0610974
PAS_FragB_0011	841.443	0.0607217
PAS_chr3_0841	839.613	0.0605896
PAS_chr1-4_0678	839.007	0.0605459
PAS_chr3_1119	838.505	0.0605097
PAS_chr1-1_0356	836.885	0.0603928
PAS_chr2-2_0029	836.52	0.0603664
PAS_chr4_0348	833.007	0.0601129
PAS_chr1-4_0064	832.614	0.0600845
PAS_chr3_0482	830.856	0.0599577
PAS_c048_0010	829.225	0.05984
PAS_chr2-1_0758	828.318	0.0597745
PAS_chr4_0456	826.527	0.0596453
PAS_chr1-1_0439	826.01	0.059608
PAS_chr2-2_0382	819.03	0.0591043
PAS_chr3_0867	818.912	0.0590958
PAS_chr1-4_0264	817.866	0.0590203
PAS_chr4_0747	812.58	0.0586388
PAS_chr4_0686	811.647	0.0585715
PAS_FragB_0036	811.403	0.0585539
PAS_chr2-1_0451	808.054	0.0583122
PAS_chr2-1_0635	807.301	0.0582579
PAS_chr3_1206	806.742	0.0582175
PAS_chr4_0157	805.152	0.0581028
PAS_chr1-4_0368	804.458	0.0580527
PAS_chr3_0410	800.059	0.0577353
PAS_chr3_1135	798.803	0.0576446
PAS_chr1-4_0299	797.248	0.0575324
PAS_chr1-4_0426	794.742	0.0573516
PAS_chr2-2_0257	787.017	0.0567941
PAS_chr2-1_0728	786.876	0.0567839
PAS_chr2-2_0198	785.467	0.0566822
PAS_chr3_0098	782.989	0.0565034
PAS_chr1-4_0516	777.947	0.0561396
PAS_chr3_0303	777.601	0.0561146
PAS_chr3_0662	774.87	0.0559175
PAS_chr3_0619	760.47	0.0548784
PAS_chr1-1_0490	758.174	0.0547127
PAS_chr4_0589	757.725	0.0546803
PAS_chr4_0375	757.305	0.05465
PAS_chr3_0023	756.669	0.0546041
PAS_chr4_0516	748.164	0.0539903
PAS_chr2-1_0650	747.135	0.0539161
PAS_chr3_0361	745.881	0.0538256
PAS_chr3_0824	739.693	0.053379
PAS_chr1-4_0694	739.682	0.0533782
PAS_chr2-1_0142	735.938	0.053108
PAS_c034_0035	734.438	0.0529998
PAS_chr1-4_0478	730.997	0.0527515
PAS_chr3_0647	730.595	0.0527225
PAS_chr1-4_0412	730.444	0.0527116
PAS_chr1-4_0527	728.702	0.0525859
PAS_chr3_0937	712.908	0.0514461
PAS_chr2-1_0580	710.246	0.051254
PAS_chr2-2_0204	706.484	0.0509825
PAS_chr4_0579	703.876	0.0507943
PAS_chr3_0460	701.009	0.0505874
PAS_chr2-2_0148	696.104	0.0502335
PAS_chr1-4_0352	694.078	0.0500873
PAS_chr4_0960	689.072	0.049726
PAS_chr1-1_0200	688.255	0.0496671
PAS_chr3_0975	687.2	0.0495909
rec_LAC12	686.273	0.049524
PAS_chr2-1_0254	684.661	0.0494077
PAS_c034_0018	674.391	0.0486666
PAS_chr3_1209	673.681	0.0486153
PAS_chr1-1_0252	667.829	0.048193
PAS_chr2-1_0376	667.59	0.0481758
PAS_chr1-3_0210	667.229	0.0481497
PAS_chr3_0251	667.074	0.0481386
PAS_chr3_0627	666.018	0.0480624
PAS_chr1-4_0208	664.867	0.0479793
PAS_chr2-2_0235	663.181	0.0478576
PAS_chr3_0815	662.197	0.0477866
PAS_chr1-4_0205	661.291	0.0477212
PAS_chr3_0066	657.907	0.047477
PAS_chr1-3_0172	654.602	0.0472385
PAS_chr1-1_0218	654.094	0.0472019
PAS_chr3_0456	654.091	0.0472017
PAS_chr3_1040	654.059	0.0471993
PAS_chr3_1199	653.659	0.0471705
PAS_chr3_0633	643.62	0.046446
PAS_FragB_0077	642.281	0.0463494
PAS_chr3_1169	634.561	0.0457923
PAS_chr4_0167	629.307	0.0454131
PAS_chr2-1_0293	626.635	0.0452203
PAS_chr2-1_0812	625.091	0.0451089
PAS_chr3_0105	620.133	0.0447511
PAS_chr1-1_0183	617.863	0.0445873
PAS_chr3_0590	613.412	0.0442661
PAS_chr1-4_0688	607.531	0.0438417
PAS_chr3_0744	604.851	0.0436483
PAS_chr4_0988	602.82	0.0435017
PAS_chr2-1_0716	600.07	0.0433033
PAS_chr1-4_0082	598.961	0.0432233
PAS_chr3_0091	592.566	0.0427618
PAS_chr1-4_0384	591.965	0.0427184
PAS_chr4_0917	590.465	0.0426102
PAS_chr4_0355	590.155	0.0425878
PAS_chr3_0761	587.717	0.0424119
PAS_chr1-1_0342	587.21	0.0423753
PAS_chr2-1_0659	587.111	0.0423681
PAS_chr2-2_0355	586.809	0.0423463
PAS_chr4_0720	583.287	0.0420922
PAS_chr2-1_0210	579.961	0.0418522
PAS_chr2-1_0706	579.645	0.0418294
PAS_chr1-3_0028	578.963	0.0417801
PAS_chr2-2_0261	578.201	0.0417251
PAS_chr2-1_0640	575.723	0.0415463
PAS_chr2-1_0722	575.331	0.041518
PAS_chr2-1_0089	575.105	0.0415017
PAS_chr2-2_0113	571.002	0.0412056
PAS_chr3_0037	570.538	0.0411722
PAS_chr4_0208	568.199	0.0410034
PAS_chr2-1_0175	567.856	0.0409786
PAS_chr2-2_0366	567.531	0.0409552
PAS_chr3_0393	567.238	0.040934
PAS_chr1-4_0150	564.537	0.0407391
PAS_chr3_0054	563.752	0.0406825
PAS_chr2-2_0470	561.463	0.0405173
PAS_chr1-1_0412	561.092	0.0404905
PAS_chr2-2_0289	559.159	0.040351
PAS_FragB_0024	555.875	0.040114
PAS_chr2-1_0488	555.358	0.0400767
PAS_chr2-1_0253	552.188	0.039848
PAS_chr1-3_0024	547.455	0.0395064
PAS_chr3_0341	547.017	0.0394748
PAS_chr4_0311	544.453	0.0392898
PAS_chr3_0106	540.462	0.0390018
PAS_chr3_0779	539.7	0.0389468
PAS_chr4_0413	538.385	0.0388519
PAS_chr2-1_0449	538.381	0.0388516
PAS_chr3_0763	537.611	0.038796
PAS_chr2-1_0492	535.829	0.0386674
PAS_chr1-3_0035	535.474	0.0386418
PAS_chr3_0649	533.264	0.0384823
PAS_chr2-2_0293	530.61	0.0382908
PAS_chr3_1037	529.119	0.0381832
PAS_chr4_0120	528.001	0.0381025
PAS_chr2-1_0185	527.708	0.0380814
PAS_c131_0017	526.596	0.0380011
PAS_chr3_0837	525.953	0.0379547
PAS_chr3_0451	522.873	0.0377325
PAS_chr2-2_0329	518.783	0.0374373
PAS_chr4_0271	518.07	0.0373859
PAS_chr1-1_0470	517.536	0.0373473
PAS_chr1-4_0494	517.388	0.0373367
PAS_chr4_0853	517.23	0.0373253
PAS_chr2-1_0365	517.142	0.0373189
PAS_chr1-1_0159	514.336	0.0371164
PAS_chr2-2_0462	514.013	0.0370931
PAS_chr1-3_0077	512.598	0.036991
PAS_chr1-3_0011	512.383	0.0369755
PAS_chr1-4_0043	510.745	0.0368573
PAS_chr3_0086	510.619	0.0368482
PAS_chr1-3_0169	509.153	0.0367424
PAS_chr4_0943	508.714	0.0367107
PAS_chr1-4_0213	507.223	0.0366031
PAS_chr3_0362	505.984	0.0365137
PAS_chr3_0691	504.449	0.0364029
PAS_chr1-1_0489	501.544	0.0361933
PAS_chr4_0342	500.701	0.0361325
PAS_chr4_0664	494.304	0.0356708
PAS_chr2-1_0584	493.985	0.0356478
PAS_chr2-2_0218	493.9	0.0356417
PAS_chr2-2_0136	493.076	0.0355822
PAS_chr4_0383	492.083	0.0355106
PAS_chr3_1167	486.906	0.035137
PAS_chr1-4_0422	485.737	0.0350526
PAS_chr1-1_0360	485.006	0.0349998
PAS_chr2-1_0649	484.761	0.0349822
PAS_chr1-1_0236	484.601	0.0349706
PAS_chr4_0303	484.487	0.0349624
PAS_chr2-2_0024	484.353	0.0349527
PAS_chr3_0059	483.86	0.0349171
PAS_chr1-3_0250	483.515	0.0348923
PAS_c131_0021	481.914	0.0347767
PAS_chr2-2_0468	480.78	0.0346949
PAS_chr4_0142	479.998	0.0346385
PAS_chr1-4_0471	479.818	0.0346255
PAS_chr2-1_0340	478.039	0.0344971
PAS_chr1-1_0256	476.83	0.0344098
PAS_chr4_0666	474.312	0.0342281
PAS_chr1-4_0499	474.154	0.0342167
PAS_chr4_0320	473.983	0.0342044
PAS_chr4_0978	473.394	0.0341619
PAS_chr3_0104	470.446	0.0339491
PAS_chr1-4_0394	470.411	0.0339466
PAS_chr3_1227	470.205	0.0339318
PAS_chr4_0115	469.584	0.0338869
PAS_chr1-4_0480	466.543	0.0336675
PAS_chr3_1023	465.684	0.0336055
PAS_chr4_0726	465.328	0.0335798
PAS_chr1-4_0663	464.821	0.0335432
PAS_chr3_9135,PAS_chr3_9140	464.538	0.0335228
PAS_chr2-1_0323	461.194	0.0332815
PAS_chr1-4_0659	460.65	0.0332422
PAS_chr3_0997	459.011	0.033124
PAS_chr2-2_0267	458.377	0.0330782
rec_LAC4	458.298	0.0330725
PAS_chr2-1_0131	455.515	0.0328717
PAS_chr1-4_0680	454.542	0.0328015
PAS_chr3_1200	453.272	0.0327098
PAS_chr3_0585	452.703	0.0326687
PAS_chr1-4_0130	452.586	0.0326603
PAS_chr1-4_0589	452.483	0.0326529
PAS_FragB_0003	451.661	0.0325935
PAS_chr4_0883	449.932	0.0324688
PAS_chr2-1_0169	447.953	0.032326
PAS_chr3_0286	447.661	0.0323049
PAS_chr3_0547	447.605	0.0323009
PAS_chr2-2_0356	445.1	0.0321201
PAS_chr1-3_0309	444.597	0.0320838
PAS_chr4_0219	443.263	0.0319875
PAS_chr2-2_0179	442.3	0.031918
PAS_chr2-2_0448	440.747	0.031806
PAS_chr3_0848	440.491	0.0317875
PAS_chr2-2_0419	438.668	0.0316559
PAS_chr1-1_0002	437.419	0.0315658
PAS_chr2-1_0571	437.058	0.0315397
PAS_chr2-1_0482	436.834	0.0315236
PAS_chr4_0245	436.775	0.0315193
PAS_chr3_0831	436.134	0.0314731
PAS_FragB_0009	436.008	0.031464
PAS_chr1-1_0449	435.759	0.031446
PAS_chr4_0102	435.488	0.0314264
PAS_chr3_1074	432.874	0.0312378
PAS_chr4_0982	431.122	0.0311114
PAS_FragB_0015	431.059	0.0311068
PAS_chr2-2_0294	430.511	0.0310673
PAS_chr3_0365	430.508	0.0310671
PAS_chr2-1_0412	430.389	0.0310585
PAS_chr3_9000	429.897	0.031023
PAS_chr2-1_0611	429.847	0.0310194
PAS_chr4_0524	429.102	0.0309656
PAS_chr1-4_0683	427.918	0.0308802
PAS_chr4_0158	427.006	0.0308144
PAS_chr2-1_0087	426.881	0.0308053
PAS_FragB_0029	426.351	0.0307671
PAS_chr3_0862	425.757	0.0307242
PAS_chr4_0601	424.135	0.0306072
PAS_chr4_0593	423.979	0.0305959
PAS_chr3_0697	422.449	0.0304855
PAS_chr3_0819	422.398	0.0304818
PAS_chr3_0832,PAS_chr3_0971,PAS_chr3_0852	422.154	0.0304642
PAS_chr1-3_0289	421.946	0.0304492
PAS_chr3_1162	421.638	0.030427
PAS_chr2-2_0071	420.525	0.0303467
PAS_chr4_0152	420.351	0.0303341
PAS_chr4_0841	420.308	0.030331
PAS_chr3_0807	418.411	0.0301941
PAS_chr2-1_0658	416.307	0.0300423
PAS_chr2-2_0053	415.716	0.0299996
PAS_chr1-4_0646	413.205	0.0298184
PAS_chr1-1_0309	411.991	0.0297308
PAS_chr3_0257	411.552	0.0296991
PAS_chr2-1_0598	411.224	0.0296755
PAS_chr4_0626	410.598	0.0296303
PAS_chr4_0249	410.317	0.02961
PAS_chr4_0283	409.822	0.0295743
PAS_chr4_0847	409.68	0.029564
PAS_chr1-4_0275	409.617	0.0295595
PAS_chr4_0211	409.39	0.0295431
PAS_chr2-1_0229	408.902	0.0295079
PAS_chr3_0788	408.813	0.0295015
PAS_chr4_0892	407.946	0.0294389
PAS_chr3_0762	405.53	0.0292646
PAS_chr2-1_0887	404.167	0.0291662
PAS_chr1-1_0195	402.353	0.0290353
PAS_chr1-1_0267	401.62	0.0289824
PAS_chr3_0505	400.759	0.0289203
PAS_chr4_0738	400.646	0.0289121
PAS_chr1-1_0166	400.416	0.0288955
PAS_chr3_0348	399.664	0.0288412
PAS_chr3_0444	399.616	0.0288378
PAS_chr3_1188	397.155	0.0286602
PAS_chr3_0693	397.151	0.0286599
PAS_chr4_0352	396.07	0.0285819
PAS_chr2-1_0047	394.512	0.0284695
PAS_chr3_0069	393.785	0.028417
PAS_chr4_0899	392.437	0.0283197
PAS_chr2-1_0776	389.939	0.0281395
PAS_chr3_0972	389.09	0.0280782
PAS_chr3_0976	388.626	0.0280447
PAS_chr1-1_0050	386.44	0.027887
PAS_chr1-1_0219	385.569	0.0278241
PAS_chr4_0669	384.834	0.0277711
PAS_chr2-2_0226	384.619	0.0277555
PAS_chr4_0427	383.789	0.0276957
PAS_chr1-3_0115	383.192	0.0276526
PAS_chr4_0786	382.224	0.0275827
PAS_chr3_0494	382.067	0.0275714
PAS_chr4_0470	381.999	0.0275665
PAS_chr1-1_0277	381.807	0.0275526
PAS_chr1-4_0040	381.341	0.027519
PAS_chr3_0150	381.118	0.0275029
PAS_chr4_0037	381.026	0.0274963
PAS_chr1-1_0357	380.758	0.0274769
PAS_chr3_0704	379.735	0.0274031
PAS_chr2-1_0280	378.285	0.0272985
PAS_chr4_9010	377.747	0.0272596
PAS_c048_0005	376.949	0.0272021
PAS_chr2-1_0136	376.409	0.0271631
PAS_chr1-4_0300	374.808	0.0270475
PAS_chr1-1_0209	374.271	0.0270088
PAS_chr2-1_0536	373.887	0.0269811
PAS_chr1-1_0109	373.094	0.0269239
PAS_chr3_0053	372.551	0.0268847
PAS_chr4_0343	371.775	0.0268287
PAS_chr2-1_0687	371.003	0.026773
PAS_chr2-1_0120	369.156	0.0266397
PAS_chr2-1_0770	368.539	0.0265952
PAS_chr4_0497	367.808	0.0265424
PAS_chr4_0246	367.516	0.0265213
PAS_chr1-1_0180	366.411	0.0264416
PAS_chr2-2_0139	365.883	0.0264035
PAS_chr2-2_0220	365.86	0.0264018
PAS_chr2-2_0311	365.372	0.0263666
PAS_chr3_0689	365.345	0.0263647
PAS_chr3_1034	364.435	0.026299
PAS_chr2-1_0246	364.394	0.026296
PAS_chr4_0687	363.895	0.02626
PAS_chr2-2_0225	363.351	0.0262208
PAS_chr2-1_0769	363.185	0.0262088
PAS_chr3_0264	363.005	0.0261958
PAS_chr2-1_0314	362.25	0.0261413
PAS_chr2-1_0542	361.933	0.0261184
PAS_chr1-4_0536	361.32	0.0260742
PAS_chr1-4_0302	360.013	0.0259799
PAS_chr2-1_0336	359.694	0.0259569
PAS_chr4_0851	359.468	0.0259406
PAS_chr1-4_0117	359.304	0.0259287
PAS_FragD_0020	359.077	0.0259123
PAS_chr1-3_0179	358.764	0.0258898
PAS_chr1-4_0198	357.531	0.0258008
PAS_chr2-1_0612	357.34	0.025787
PAS_chr4_0665	357.108	0.0257702
PAS_chr2-2_0092	356.732	0.0257431
PAS_chr1-4_0207	356.469	0.0257241
-	355.7	0.0256686
PAS_chr1-4_0178	355.42	0.0256484
PAS_chr2-2_0018	354.993	0.0256176
PAS_chr1-4_0290	354.226	0.0255623
PAS_chr1-1_0326	353.675	0.0255225
PAS_chr2-2_0344	353.388	0.0255018
PAS_chr1-1_0293	353.387	0.0255017
PAS_chr1-4_0163	353.369	0.0255004
PAS_chr2-1_0748	353.329	0.0254975
PAS_chr2-1_0262	353.218	0.0254895
PAS_chr1-1_0334	352.153	0.0254127
PAS_chr1-4_0484	351.929	0.0253965
PAS_chr1-3_0012	349.771	0.0252408
PAS_chr1-4_0585	348.926	0.0251798
PAS_chr1-4_0125	347.4	0.0250697
PAS_chr1-1_0345	347.254	0.0250591
PAS_chr1-4_0267	347.148	0.0250515
PAS_chr1-3_0102	347.142	0.0250511
PAS_chr1-4_0675	346.757	0.0250233
PAS_chr1-4_0145	346.286	0.0249893
PAS_chr2-1_0739	345.425	0.0249272
PAS_chr3_1063	344.508	0.024861
PAS_chr2-1_0058	344.209	0.0248394
PAS_chr1-4_0491	342.736	0.0247331
PAS_chr2-1_0359	342.622	0.0247249
PAS_chr4_0414,PAS_chr4_0415	342.019	0.0246814
PAS_chr1-4_0593	341.85	0.0246692
PAS_chr2-1_0855	340.645	0.0245822
PAS_chr1-3_0166	340.369	0.0245623
PAS_chr1-4_0297	339.975	0.0245339
PAS_chr2-1_0063	339.658	0.024511
PAS_chr2-1_0024	339.412	0.0244932
PAS_chr3_0238	338.797	0.0244489
PAS_chr2-2_0343	338.273	0.024411
PAS_chr2-1_0201	337.655	0.0243664
PAS_chr3_1258	337.563	0.0243598
PAS_chr4_0622	336.872	0.0243099
PAS_chr1-1_0059	335.845	0.0242358
PAS_chr3_0595	333.026	0.0240324
PAS_chr1-4_0158	332.715	0.02401
PAS_chr2-2_0109	330.648	0.0238608
PAS_chr1-1_0164	330.476	0.0238484
PAS_chr4_0147	330.3	0.0238357
PAS_chr1-1_0302	329.671	0.0237903
PAS_chr3_1232	329.619	0.0237865
PAS_chr4_0514	329.59	0.0237844
PAS_chr3_0305	329.488	0.0237771
PAS_chr2-1_0507	329.442	0.0237738
PAS_chr2-1_0456	328.202	0.0236843
PAS_chr2-1_0661	328.024	0.0236714
PAS_chr2-1_0258	328.012	0.0236706
PAS_chr1-3_0048	327.683	0.0236468
PAS_chr4_0046	327.635	0.0236434
PAS_chr3_0525	326.627	0.0235706
PAS_chr1-4_0411	326.426	0.0235561
PAS_chr3_0781	325.107	0.0234609
PAS_chr3_1121	324.87	0.0234438
PAS_chr1-4_0526	324.564	0.0234218
PAS_chr3_0614	324.115	0.0233894
PAS_chr1-4_0013	323.464	0.0233424
PAS_chr1-1_0434	323.271	0.0233284
PAS_chr4_0794	320.081	0.0230982
PAS_chr2-2_0443	319.162	0.0230319
PAS_chr1-4_0614	318.864	0.0230104
PAS_chr1-4_0021	318.52	0.0229856
PAS_chr1-1_0071	318.425	0.0229787
PAS_chr1-1_0171	318.242	0.0229655
PAS_chr3_1183	317.875	0.022939
PAS_FragB_0031	317.645	0.0229225
PAS_chr4_0185	317.444	0.0229079
PAS_chr1-3_0074	317.231	0.0228926
PAS_chr3_0625	315.179	0.0227445
PAS_chr4_0807	314.982	0.0227303
PAS_c048_0006	314.869	0.0227221
PAS_chr1-4_0307	314.771	0.0227151
PAS_chr2-1_0292	314.237	0.0226765
PAS_chr1-4_0670	313.735	0.0226403
PAS_chr1-1_0204	313.279	0.0226074
PAS_chr2-1_0646	312.869	0.0225778
PAS_chr4_0248	312.618	0.0225597
PAS_chr1-3_0232	312.38	0.0225425
PAS_chr4_0909	312.132	0.0225246
PAS_chr3_0859	311.991	0.0225144
PAS_chr2-2_0096	311.393	0.0224713
PAS_chr2-1_0741	310.332	0.0223947
PAS_chr1-1_0215,PAS_chr1-1_0216	309.37	0.0223253
PAS_chr2-2_0048	309.255	0.022317
PAS_chr3_0808	309.163	0.0223104
PAS_chr4_0918	308.758	0.0222811
PAS_chr3_0446,PAS_chr3_0449	307.393	0.0221826
PAS_chr3_0702	305.116	0.0220183
PAS_chr1-1_0033	304.773	0.0219936
PAS_chr2-2_0348	304.227	0.0219542
PAS_chr2-1_0871	303.157	0.0218769
PAS_chr4_0201	302.254	0.0218118
PAS_chr2-1_0127	302.179	0.0218064
PAS_chr2-1_0122	299.137	0.0215868
PAS_chr1-4_0612	298.184	0.0215181
PAS_chr3_0135	295.616	0.0213328
PAS_chr4_9100	295.097	0.0212953
PAS_chr4_0578	294.832	0.0212762
PAS_chr1-4_0049	294.63	0.0212616
PAS_chr2-1_0422	293.108	0.0211518
PAS_chr1-1_0432	291.852	0.0210611
PAS_chr1-1_0358	291.083	0.0210056
PAS_chr2-1_0116	290.949	0.020996
PAS_chr4_0814	290.585	0.0209697
PAS_chr1-1_0165	289.53	0.0208936
PAS_chr2-1_0208	289.311	0.0208778
PAS_chr1-1_0153	289.002	0.0208555
PAS_chr1-1_0019	288.948	0.0208516
PAS_chr4_0844	288.475	0.0208174
PAS_chr2-2_0389	288.341	0.0208078
PAS_chr1-4_0072	287.934	0.0207784
PAS_chr1-3_0070	286.892	0.0207032
PAS_chr3_1241	286.486	0.0206739
PAS_chr4_0292	285.765	0.0206219
PAS_FragB_0042	285.664	0.0206146
PAS_FragD_0014	284.136	0.0205043
PAS_chr3_0438	284.04	0.0204974
PAS_chr4_0816	282.859	0.0204122
PAS_chr4_0107	282.637	0.0203961
PAS_chr1-1_0155	281.482	0.0203128
PAS_chr1-4_0113	281.417	0.0203081
PAS_chr3_0191	280.864	0.0202682
PAS_chr1-4_0063	280.573	0.0202472
PAS_chr2-2_0319	280.507	0.0202424
PAS_chr4_0552	279.97	0.0202037
PAS_chr4_0780	278.056	0.0200656
PAS_chr2-2_0372	277.637	0.0200353
PAS_chr2-1_0036	277.154	0.0200005
PAS_chr2-1_0573	276.796	0.0199746
PAS_chr1-1_0103	275.835	0.0199053
PAS_chr3_1024	274.867	0.0198354
PAS_chr1-3_0253	274.861	0.019835
PAS_chr3_0639	274.764	0.019828
PAS_chr3_9100	274.26	0.0197916
PAS_chr2-1_0568	274.258	0.0197915
PAS_chr4_0527	273.171	0.019713
PAS_chr3_0040	272.663	0.0196764
PAS_chr1-4_0027	272.312	0.0196511
PAS_chr1-4_0219	271.918	0.0196226
PAS_chr3_0382	271.829	0.0196162
PAS_chr4_0173	271.605	0.0196
PAS_chr4_0505	271.58	0.0195982
PAS_chr2-1_0876	271.173	0.0195689
PAS_chr2-2_0148	271.048	0.0195598
PAS_chr2-2_0346	270.315	0.0195069
PAS_chr1-1_0470	269.672	0.0194605
PAS_chr2-1_0184	269.666	0.0194601
PAS_chr2-2_0210	269.453	0.0194447
PAS_chr1-1_0408	269.125	0.0194211
PAS_chr2-2_0473	268.302	0.0193617
PAS_chr2-1_0889	267.404	0.0192969
PAS_chr2-1_0717	266.331	0.0192194
PAS_chr2-2_0236	265.127	0.0191326
PAS_chr2-1_0631	264.526	0.0190892
PAS_chr3_0425	264.377	0.0190784
PAS_chr1-3_0034	264.146	0.0190618
PAS_chr4_0164	263.52	0.0190166
PAS_chr4_0438	263.449	0.0190115
PAS_chr3_0954	263.237	0.0189962
PAS_chr2-2_0172	262.811	0.0189654
PAS_chr1-3_0203	260.016	0.0187637
PAS_FragB_0006	258.574	0.0186597
PAS_chr1-1_0420	257.846	0.0186071
PAS_chr3_0281	257.189	0.0185597
PAS_chr1-4_0190	257.026	0.018548
PAS_chr1-4_0044	256.813	0.0185326
PAS_chr1-3_0081	256.465	0.0185075
PAS_chr3_1062	256.462	0.0185073
PAS_chr1-1_0028	255.752	0.018456
PAS_chr1-1_0405	255.269	0.0184212
PAS_chr4_0945	255.213	0.0184171
PAS_chr2-1_0622	254.46	0.0183628
PAS_chr2-2_0298	253.812	0.018316
PAS_chr2-1_0112	253.565	0.0182982
PAS_chr1-1_0160	252.695	0.0182354
PAS_chr1-3_0068	252.588	0.0182277
PAS_chr1-1_0419	252.499	0.0182213
PAS_chr2-1_0064	251.923	0.0181797
PAS_chr2-2_0278	251.772	0.0181688
PAS_chr1-3_0255	251.141	0.0181233
PAS_chr1-4_0023	250.966	0.0181106
PAS_chr4_0881	250.691	0.0180908
PAS_chr3_0189	250.616	0.0180854
PAS_chr1-4_0296	250.311	0.0180634
PAS_chr3_0942,PAS_chr3_1242	249.874	0.0180318
PAS_chr1-3_0249	249.215	0.0179843
PAS_chr2-1_0445	249.007	0.0179693
PAS_chr2-2_0272	248.959	0.0179658
PAS_chr2-2_0202	248.765	0.0179518
PAS_chr3_0535	248.53	0.0179349
PAS_chr3_0822	248.435	0.017928
PAS_chr4_0824	248.384	0.0179243
PAS_chr3_0471	248.342	0.0179213
PAS_chr2-2_0161	248.129	0.0179059
PAS_chr1-1_0313	247.936	0.017892
PAS_chr4_0041	247.628	0.0178698
PAS_chr2-1_0338	246.86	0.0178143
PAS_chr3_1089	246.424	0.0177829
PAS_chr3_1208	245.705	0.017731
PAS_chr2-2_0151	245.553	0.01772
PAS_chr4_0668	244.718	0.0176598
PAS_chr4_0711	244.286	0.0176286
PAS_chr2-1_0202	243.822	0.0175951
PAS_chr2-1_0415	243.787	0.0175926
PAS_chr2-2_0381	243.495	0.0175715
PAS_chr4_0832	243.141	0.017546
PAS_chr1-1_0097	243.105	0.0175434
PAS_chr1-3_0013	242.763	0.0175187
PAS_chr1-4_0320	241.441	0.0174233
PAS_chr4_0767	241.429	0.0174224
PAS_chr2-1_0070	241.207	0.0174064
PAS_chr2-2_0227	240.799	0.017377
PAS_chr2-1_0342	240.723	0.0173715
PAS_chr2-2_0159	240.284	0.0173398
PAS_chr3_0332	240.086	0.0173255
PAS_chr1-4_0691	239.949	0.0173156
PAS_chr2-2_0186	239.307	0.0172693
PAS_chr3_0771	238.931	0.0172422
PAS_chr4_0116	238.899	0.0172398
PAS_chr3_0335,PAS_chr3_0336,PAS_chr3_9020	238.688	0.0172246
PAS_chr2-2_0292	238.098	0.017182
PAS_chr1-1_0456	236.288	0.0170514
PAS_chr4_0038	236.231	0.0170473
PAS_chr1-1_0305	236.115	0.0170389
PAS_chr4_0969	235.774	0.0170143
PAS_chr2-2_0480	235.46	0.0169917
PAS_chr4_0363,PAS_chr4_0364	234.398	0.016915
PAS_chr3_0006	234.216	0.0169019
ARG4	234.053	0.0168901
PAS_chr4_0714	233.665	0.0168621
PAS_chr2-1_0489	233.579	0.0168559
PAS_chr2-1_0022	232.99	0.0168134
PAS_chr3_0548	232.409	0.0167715
PAS_chr4_0165	231.927	0.0167367
PAS_chr3_0141	231.888	0.0167339
PAS_chr2-1_0275	231.661	0.0167175
PAS_chr4_0580	230.841	0.0166584
PAS_chr1-1_0437	230.143	0.016608
PAS_chr1-1_0264	229.714	0.016577
PAS_chr4_0472	229.64	0.0165717
PAS_chr1-1_0280,PAS_chr1-1_0491	229.502	0.0165617
PAS_chr1-1_0296	229.376	0.0165526
PAS_chr4_0588	228.925	0.0165201
PAS_chr1-4_0018	228.738	0.0165066
PAS_chr1-4_0172	228.5	0.0164894
PAS_chr2-1_0129	228.449	0.0164857
PAS_chr4_0496	228.413	0.0164831
PAS_chr4_0372	228.374	0.0164803
PAS_chr2-2_0004	227.812	0.0164398
PAS_chr2-1_0735	227.785	0.0164378
PAS_chr1-4_0528	227.705	0.016432
PAS_chr2-1_0608	227.591	0.0164238
PAS_chr1-3_0061	227.163	0.0163929
PAS_chr3_0488	226.117	0.0163174
PAS_chr1-3_0116	226.092	0.0163156
PAS_chr3_0854	225.957	0.0163059
PAS_chr2-1_0326	225.686	0.0162863
PAS_chr3_0612	225.537	0.0162756
PAS_FragB_0022	225.511	0.0162737
PAS_chr3_0943	224.547	0.0162042
PAS_chr1-3_0113	224.515	0.0162018
PAS_chr3_0936	224.127	0.0161738
PAS_chr1-1_0304	223.774	0.0161484
PAS_chr2-1_0333	223.415	0.0161225
PAS_chr2-1_0249	223.35	0.0161178
PAS_chr4_0131	223.344	0.0161173
PAS_chr3_0616,PAS_chr3_1202	223.292	0.0161136
PAS_chr2-1_0755	222.981	0.0160911
PAS_chr1-4_0196	222.772	0.0160761
PAS_chr3_1129	222.457	0.0160533
PAS_chr1-1_0251	222.451	0.0160529
PAS_chr4_0240	222.187	0.0160338
PAS_chr4_0820	222.037	0.016023
PAS_chr2-1_0110	221.857	0.01601
PAS_chr2-2_0463	221.498	0.0159841
PAS_chr2_9000	221.069	0.0159532
PAS_chr3_1105	221.069	0.0159532
PAS_FragD_0028	220.617	0.0159205
PAS_chr2-2_0334	219.166	0.0158158
PAS_chr4_0391	219.162	0.0158156
PAS_chr3_0050	218.982	0.0158026
PAS_chr2-2_0177	218.625	0.0157768
PAS_FragB_0075	217.931	0.0157267
PAS_chr3_0797	217.738	0.0157128
PAS_chr3_0262	217.494	0.0156952
PAS_chr3_0434	216.983	0.0156583
PAS_chr2-2_0009	216.797	0.0156449
PAS_chr4_0153	216.626	0.0156325
PAS_chr1-1_0129	216.09	0.0155939
PAS_chr2-1_0624	215.244	0.0155328
PAS_chr3_0517	215.015	0.0155163
PAS_chr4_0297	214.492	0.0154785
PAS_chr2-2_0237	214.286	0.0154637
PAS_chr2-1_0144	214.113	0.0154512
PAS_chr4_0266	214.092	0.0154497
PAS_chr2-1_0429	213.933	0.0154382
PAS_chr1-3_0226	213.752	0.0154251
PAS_chr2-2_0341	213.63	0.0154163
PAS_chr3_0688	213.622	0.0154158
PAS_chr2-1_0389	213.272	0.0153905
PAS_chr4_0983	213.17	0.0153831
PAS_chr3_0887	212.555	0.0153388
PAS_chr3_0216	212.197	0.0153129
PAS_chr3_0127	211.979	0.0152972
PAS_chr1-1_0428	211.104	0.0152341
PAS_chr2_9100	211.025	0.0152284
PAS_chr4_0725	210.564	0.0151951
PAS_chr2-1_0761	210.378	0.0151817
PAS_chr3_0970	210.137	0.0151643
PAS_chr2-2_0216	209.68	0.0151313
PAS_chr1-4_0406	209.659	0.0151298
PAS_chr2-2_0304	209.099	0.0150894
PAS_chr3_1071	208.992	0.0150816
PAS_chr2-1_0578	208.738	0.0150633
PAS_chr1-1_0311	208.502	0.0150463
PAS_chr1-1_0073	208.404	0.0150392
-	208.111	0.0150181
PAS_chr3_0307	207.905	0.0150032
PAS_chr1-4_0463	207.903	0.0150031
PAS_chr4_0572	207.754	0.0149923
PAS_chr1-3_0194,PAS_chr1-3_0195	207.419	0.0149681
PAS_chr3_1053	207.067	0.0149427
PAS_chr1-4_0326	207.06	0.0149422
PAS_c131_0006	207.048	0.0149414
PAS_chr2-2_0328	206.784	0.0149223
PAS_chr1-4_0510	206.706	0.0149167
PAS_FragB_0073	206.595	0.0149087
PAS_chr2-2_0164	206.594	0.0149086
PAS_chr1-1_0447	206.265	0.0148849
PAS_chr1-4_0681	206.258	0.0148843
PAS_chr1-4_0613	206.237	0.0148828
PAS_chr4_0255	205.906	0.0148589
PAS_chr1-1_0426	205.673	0.0148421
PAS_chr2-2_0126	205.374	0.0148206
PAS_chr1-4_0194	205.229	0.0148101
PAS_chr2-2_0124	204.96	0.0147907
PAS_chr2-1_0518	204.628	0.0147667
PAS_chr3_9005	204.582	0.0147634
PAS_chr1-1_0399	204.486	0.0147565
PAS_chr1-1_0141	204.001	0.0147215
PAS_chr4_0671,PAS_chr4_0672	203.393	0.0146776
PAS_chr2-2_0262	203.311	0.0146717
PAS_c121_0017	203.233	0.0146661
PAS_chr4_0057	203.111	0.0146572
PAS_chr3_0143	202.482	0.0146119
PAS_chr1-1_0455	201.989	0.0145763
PAS_chr3_0500	201.861	0.014567
PAS_chr2_9010	201.552	0.0145447
PAS_chr1-4_0399	201.276	0.0145248
PAS_chr4_0756	201.041	0.0145079
PAS_chr2-1_0712	200.993	0.0145044
PAS_chr3_0553	200.368	0.0144593
PAS_chr3_0626	200.327	0.0144563
PAS_chr2-1_0402	199.815	0.0144194
PAS_chr2-1_0236	199.396	0.0143892
PAS_chr2-2_0271	199.002	0.0143607
PAS_chr3_0177	198.461	0.0143217
PAS_chr1-3_0101	198.004	0.0142887
PAS_chr3_1058	197.999	0.0142883
PAS_chr2-1_0329	197.994	0.014288
PAS_chr4_0498	197.953	0.014285
PAS_chr1-4_0702	197.894	0.0142808
PAS_chr2-1_0453	196.671	0.0141925
PAS_chr1-4_0347	196.578	0.0141858
PAS_chr1-4_0284	196.219	0.0141599
PAS_chr3_0799,PAS_chr3_9130	196.163	0.0141559
PAS_chr2-2_0247	195.821	0.0141312
PAS_chr2-1_0324	195.693	0.0141219
PAS_chr1-1_0320	195.404	0.0141011
PAS_chr2-2_0199	195.284	0.0140924
PAS_chr4_0570	195.048	0.0140754
PAS_chr4_0954	194.921	0.0140662
PAS_chr3_1203	194.688	0.0140494
PAS_chr1-1_0170	194.664	0.0140477
PAS_chr4_0403	194.093	0.0140065
PAS_chr4_0351	194.064	0.0140044
PAS_chr2-2_0493	194.033	0.0140021
PAS_chr3_1166	193.886	0.0139915
PAS_chr1-3_0236	193.774	0.0139835
PAS_chr4_0663	192.72	0.0139074
PAS_chr3_0986	192.631	0.013901
PAS_chr4_0890	192.156	0.0138667
PAS_chr2-1_0831	192.096	0.0138624
PAS_chr3_0509	192.013	0.0138564
PAS_chr3_0667	191.839	0.0138438
PAS_chr4_0192	191.758	0.013838
PAS_chr3_0424	191.513	0.0138203
PAS_chr1-1_0285	191.316	0.0138061
PAS_FragB_0025	191.313	0.0138059
PAS_chr1-4_0220	190.74	0.0137645
PAS_chr3_0222	190.734	0.0137641
PAS_chr4_0014	190.687	0.0137607
PAS_chr4_0603	190.345	0.013736
PAS_chr1-4_0415	190.074	0.0137165
PAS_chr1-4_0584	189.32	0.013662
PAS_chr4_0812	188.915	0.0136328
PAS_chr3_0067	188.821	0.013626
PAS_chr3_1011	188.792	0.0136239
PAS_chr2-2_0371	188.22	0.0135827
PAS_chr1-1_0056	188.029	0.0135689
PAS_chr2-2_0111	187.881	0.0135582
PAS_chr2-2_0066	187.794	0.0135519
PAS_chr1-1_0070	187.67	0.013543
PAS_chr2-1_0291	187.496	0.0135304
PAS_chr1-4_0505	187.308	0.0135168
PAS_chr1-4_0600	187.297	0.0135161
PAS_chr4_0586	187.282	0.013515
PAS_chr4_0690	186.853	0.013484
PAS_chr3_0911	186.65	0.0134694
PAS_chr1-4_0289	186.529	0.0134606
PAS_chr1-4_0025	186.026	0.0134243
PAS_chr1-1_0031	185.465	0.0133838
PAS_chr4_0336	185.379	0.0133776
PAS_chr1-1_0478	185.169	0.0133625
PAS_chr4_0501	184.798	0.0133357
PAS_chr3_0766	184.605	0.0133218
PAS_chr2-1_0234	184.229	0.0132947
PAS_chr3_0916	184.084	0.0132842
PAS_chr1-1_0423	183.814	0.0132647
PAS_chr2-1_0426	183.69	0.0132558
PAS_chr3_1138	183.368	0.0132325
PAS_chr1-1_0496	183.091	0.0132125
PAS_chr2-1_0719	183.055	0.0132099
PAS_chr1-4_0357	182.988	0.0132051
PAS_chr1-1_0189	182.929	0.0132008
PAS_chr3_1069	182.619	0.0131785
PAS_chr2-1_0096	182.218	0.0131495
PAS_chr1-4_0314	182.145	0.0131443
PAS_chr3_1255	182.106	0.0131415
PAS_chr1-3_0126	181.749	0.0131157
PAS_chr2-1_0701	181.046	0.013065
PAS_chr1-1_0385	180.985	0.0130606
PAS_chr1-1_0006	180.686	0.013039
PAS_chr3_0983	180.195	0.0130035
PAS_chr3_0795	180.026	0.0129913
PAS_chr3_1230	179.727	0.0129698
PAS_chr1-4_0270	179.665	0.0129653
PAS_chr1-1_0111	179.304	0.0129392
PAS_chr1-3_0076	179.074	0.0129226
PAS_chr3_0613	179.04	0.0129202
PAS_chr2-1_0867	179.017	0.0129185
PAS_chr3_0234	178.513	0.0128822
PAS_chr4_0338	178.256	0.0128636
PAS_chr1-3_0008	178.223	0.0128612
PAS_chr1-1_0337	178.15	0.012856
PAS_chr1-3_0082	177.667	0.0128211
PAS_chr4_0429	177.636	0.0128189
PAS_chr2-1_0097	177.626	0.0128182
PAS_chr1-1_0140	177.21	0.0127881
PAS_chr3_0181	177.09	0.0127795
PAS_chr3_1001	176.68	0.0127499
PAS_chr2-1_0341	176.649	0.0127477
PAS_chr1-4_0488	176.447	0.0127331
PAS_chr1-1_0124,PAS_chr1-1_0125	176.322	0.0127241
PAS_chr3_0783	176.313	0.0127234
PAS_chr2-2_0326	175.994	0.0127004
PAS_chr2-2_0393	175.87	0.0126914
PAS_chr4_0344	175.848	0.0126898
PAS_chr2-2_0440	175.186	0.0126421
PAS_chr2-1_0145	175.157	0.01264
PAS_chr4_0495	175.044	0.0126318
PAS_chr3_0731	174.866	0.012619
PAS_chr4_0677	174.751	0.0126107
PAS_chr4_0337	174.599	0.0125997
PAS_chr1-4_0597	174.455	0.0125893
PAS_chr1-4_0293	173.967	0.0125541
PAS_chr3_0194	173.823	0.0125437
PAS_chr3_1126	173.755	0.0125388
PAS_chr3_1246	173.379	0.0125117
PAS_chr1-1_0497	172.713	0.0124636
PAS_chr2-1_0457	172.527	0.0124502
PAS_chr1-4_0485	172.241	0.0124296
PAS_chr1-4_0188	172.161	0.0124238
PAS_chr4_0368	172.085	0.0124183
PAS_chr4_0405	171.721	0.012392
PAS_chr2-1_0651	171.596	0.012383
PAS_chr1-1_0120	171.561	0.0123805
PAS_chr1-4_0317	171.154	0.0123511
PAS_chr1-4_0364	171.108	0.0123478
PAS_chr3_0578	170.995	0.0123396
PAS_chr4_0571	170.987	0.0123391
PAS_chr2-1_0641	170.941	0.0123357
PAS_chr2-1_0098	170.838	0.0123283
PAS_chr3_0356	170.305	0.0122898
PAS_chr2-2_0313	169.59	0.0122382
PAS_chr1-4_0101	169.551	0.0122354
PAS_chr1-4_0418	168.783	0.01218
PAS_chr2-2_0342	168.676	0.0121723
PAS_chr4_0487	168.275	0.0121434
PAS_chr3_0235	168.227	0.0121399
PAS_chr1-1_0310	168.017	0.0121247
PAS_chr2-2_0414	167.859	0.0121133
PAS_chr1-4_0225	167.756	0.0121059
PAS_chr4_0416	167.728	0.0121039
PAS_chr2-1_0076	167.489	0.0120866
PAS_chr3_0089	167.459	0.0120845
PAS_chr2-2_0496	167.289	0.0120722
PAS_chr1-1_0233	167.034	0.0120538
PAS_chr3_0376	166.993	0.0120508
PAS_chr3_0968	166.602	0.0120226
PAS_FragB_0064	166.562	0.0120197
PAS_chr3_0123	166.395	0.0120077
PAS_chr4_0272	166.06	0.0119835
PAS_chr2-1_0601	165.933	0.0119743
PAS_chr4_0253	165.795	0.0119644
PAS_chr4_0434	165.673	0.0119556
PAS_chr2-2_0320	165.644	0.0119535
PAS_chr1-3_0142	165.607	0.0119508
PAS_chr1-4_0162	165.447	0.0119393
PAS_chr2-2_0458	165.332	0.011931
PAS_chr1-4_0278	165.298	0.0119285
PAS_chr2-1_0277	165.152	0.011918
PAS_chr4_0408	165.106	0.0119147
PAS_chr2-1_0501	164.923	0.0119015
PAS_chr1-1_0117	164.795	0.0118922
PAS_chr2-1_0233	164.621	0.0118797
PAS_chr3_0803	164.471	0.0118688
PAS_chr1-3_0152	164.351	0.0118602
PAS_chr4_0139	163.968	0.0118325
PAS_chr3_0931	163.687	0.0118123
PAS_chr2-1_0239	163.467	0.0117964
PAS_chr2-1_0346	163.393	0.0117911
PAS_chr2-1_0287	163.265	0.0117818
PAS_chr1_9145	163.173	0.0117752
PAS_chr1-1_0029	163.009	0.0117633
PAS_chr1-4_0222	162.567	0.0117314
PAS_chr3_0562	162.567	0.0117314
PAS_chr1-4_0601	162.538	0.0117294
PAS_chr2-2_0224	162.538	0.0117294
PAS_chr1-3_0123	162.314	0.0117132
PAS_chr2-1_0104	162.068	0.0116954
PAS_chr1-3_0046	161.739	0.0116717
PAS_chr3_0075	161.413	0.0116482
PAS_chr2-2_0112	161.263	0.0116373
PAS_chr3_0464	160.985	0.0116173
PAS_chr2-1_0183	160.926	0.011613
PAS_chr2-1_0330	160.517	0.0115835
PAS_chr4_0206	160.511	0.0115831
PAS_chr1-4_0007	160.223	0.0115623
PAS_chr3_1014	159.968	0.0115439
PAS_chr4_0189	159.944	0.0115422
PAS_chr3_0559	159.519	0.0115115
PAS_chr3_0531	159.468	0.0115078
PAS_chr3_0743	159.428	0.0115049
PAS_chr1-4_0183	159.348	0.0114991
PAS_chr4_0017	158.531	0.0114402
PAS_chr2-1_0397	158.424	0.0114325
PAS_chr4_0923	158.384	0.0114296
PAS_FragB_0041	158.05	0.0114055
PAS_chr1-1_0299	157.968	0.0113996
PAS_chr1-1_0490	157.932	0.011397
PAS_chr3_0581	157.907	0.0113952
PAS_chr1-1_0441	157.832	0.0113897
PAS_chr2-1_0558	157.801	0.0113875
PAS_chr2-1_0810	157.548	0.0113693
PAS_chr4_0494	157.231	0.0113464
PAS_chr2-1_0060	157.06	0.011334
PAS_chr4_0051	156.807	0.0113158
PAS_chr3_0258	156.799	0.0113152
PAS_chr1-3_0215	156.719	0.0113094
PAS_chr2-1_0161	156.504	0.0112939
PAS_FragD_0024	155.904	0.0112506
PAS_chr2-1_0556	155.573	0.0112267
PAS_chr2-1_0644	155.551	0.0112251
PAS_chr3_0748	155.534	0.0112239
PAS_chr1-4_0360	155.454	0.0112181
PAS_chr4_0334	155.176	0.0111981
PAS_chr3_0070	155.097	0.0111924
PAS_chr1-4_0038	155.065	0.0111901
PAS_chr1-1_0105	154.919	0.0111795
PAS_chr2-1_0879	154.861	0.0111753
PAS_chr3_1085	154.782	0.0111696
PAS_chr3_0450	154.763	0.0111683
PAS_chr3_1083	154.75	0.0111673
PAS_chr1-1_0408	154.455	0.0111461
PAS_chr1-1_0227	154.195	0.0111273
PAS_chr1-4_0181	153.919	0.0111074
PAS_chr2-1_0565	153.871	0.0111039
PAS_chr4_0979	153.861	0.0111032
PAS_chr4_0307	153.413	0.0110709
PAS_chr4_0914	153.39	0.0110692
PAS_chr3_0467	152.778	0.011025
PAS_chr3_1226	152.514	0.011006
PAS_chr4_0889	152.501	0.011005
PAS_chr3_0966	152.446	0.0110011
PAS_chr3_0260	152.052	0.0109726
PAS_chr2-1_0188	152.031	0.0109711
PAS_chr3_1212	151.903	0.0109619
PAS_chr1-1_0417	151.671	0.0109451
PAS_chr1-1_0427	151.637	0.0109427
PAS_chr3_0542	151.542	0.0109358
PAS_chr2-2_0368	151.295	0.010918
PAS_chr2-1_0463	151.086	0.0109029
PAS_chr1-1_0290	150.901	0.0108896
PAS_chr4_0410	150.866	0.0108871
PAS_chr4_0924	150.815	0.0108834
PAS_chr2-1_0642	150.146	0.0108351
PAS_chr2-2_0052	149.799	0.0108101
PAS_chr1-4_0102	149.785	0.010809
PAS_chr4_0260	149.63	0.0107979
PAS_chr1-3_0170	149.081	0.0107582
PAS_chr4_0759	148.953	0.010749
PAS_chr1-1_0307	148.918	0.0107465
PAS_chr2-1_0702	148.745	0.010734
PAS_chr1-1_0137	148.593	0.010723
PAS_chr2-1_0109	148.523	0.010718
PAS_chr4_0827	148.434	0.0107116
PAS_chr2-1_0614	148.316	0.010703
PAS_chr1-1_0081	148.153	0.0106913
PAS_chr3_1056	148.108	0.010688
PAS_chr4_0962	148.09	0.0106867
PAS_chr1-1_0134	148.03	0.0106824
PAS_chr2-2_0067	147.247	0.0106259
PAS_chr2-2_0021	147.236	0.0106251
PAS_chr3_0528	147.197	0.0106223
PAS_chr2-2_0488	147.16	0.0106196
PAS_chr3_0419	147.13	0.0106175
PAS_chr1-4_0329	147.127	0.0106172
PAS_chr4_0811	147.038	0.0106108
PAS_chr4_0638	146.677	0.0105848
PAS_chr1-4_0699	146.614	0.0105802
PAS_chr4_0679	146.58	0.0105778
PAS_chr3_0584	146.488	0.0105711
PAS_chr2-1_0762	145.937	0.0105314
PAS_chr1-4_0282,PAS_chr1-4_0283	145.808	0.0105221
PAS_chr4_0529	145.395	0.0104922
PAS_chr1-4_0639	145.331	0.0104876
PAS_chr2-1_0235	145.182	0.0104769
PAS_chr1-4_0616	145.039	0.0104666
PAS_chr3_0363	144.928	0.0104585
PAS_chr1-4_0147	144.48	0.0104262
PAS_chr2-1_0157	144.323	0.0104149
PAS_chr2-2_0401	144.309	0.0104139
PAS_chr2-1_0736	144.013	0.0103925
PAS_chr2-2_0260	143.718	0.0103712
PAS_chr1-4_0014	143.686	0.0103689
PAS_chr4_0724	143.529	0.0103576
PAS_chr2-2_0060	143.125	0.0103284
PAS_chr3_0668	143.056	0.0103235
PAS_chr4_0898	142.775	0.0103032
PAS_chr2-1_0813	142.768	0.0103027
PAS_chr2-2_0274	142.689	0.010297
PAS_chr3_0935	142.494	0.0102829
PAS_chr1-4_0450	142.306	0.0102693
PAS_chr2-2_0378	141.884	0.0102389
PAS_chr2-2_0266	141.833	0.0102352
PAS_chr2-1_0032	141.697	0.0102254
PAS_FragB_0023	141.564	0.0102158
PAS_chr2-1_0173	141.077	0.0101806
PAS_chr3_1010	140.747	0.0101568
PAS_chr3_1168	140.682	0.0101521
PAS_chr1-4_0067	140.331	0.0101268
PAS_chr1-4_0187	140.307	0.0101251
PAS_chr4_0193	140.152	0.0101139
PAS_chr1-1_0026	140.053	0.0101067
PAS_chr2-2_0445	139.877	0.010094
PAS_chr2-1_0737	139.77	0.0100863
PAS_chr3_1091	139.614	0.0100751
PAS_chr1-4_0083	139.587	0.0100731
PAS_chr3_0388	139.455	0.0100636
PAS_chr1-1_0094	139.161	0.0100424
PAS_chr1-3_0229	139.152	0.0100417
PAS_chr3_0442	139.082	0.0100367
PAS_chr2-2_0200	139.07	0.0100358
PAS_FragB_0020	138.886	0.0100225
PAS_chr1-4_0567	138.46	0.00999179
PAS_chr3_0062	138.459	0.00999172
PAS_chr4_0468	138.408	0.00998804
PAS_chr4_0399	138.09	0.00996509
PAS_chr1-1_0078	138.048	0.00996206
PAS_chr4_0915	138.012	0.00995946
PAS_chr3_0422	137.902	0.00995152
PAS_chr1-4_0568	137.869	0.00994914
PAS_chr1-1_0424	137.756	0.00994099
PAS_chr2-2_0166	137.756	0.00994099
PAS_chr4_0180	137.685	0.00993586
PAS_chr3_1235	137.547	0.00992591
PAS_chr4_0226	137.506	0.00992295
PAS_chr1-4_0202	137.302	0.00990823
PAS_chr1-3_0248	137.297	0.00990787
PAS_chr3_0602	137.224	0.0099026
PAS_chr1-4_0237	137.115	0.00989473
PAS_chr4_0976	137.085	0.00989257
PAS_chr1-4_0095	136.932	0.00988153
PAS_chr2-1_0226	136.889	0.00987842
PAS_chr3_1236	136.84	0.00987489
PAS_chr3_0232	136.758	0.00986897
PAS_chr1-4_0331	136.59	0.00985685
PAS_chr1-1_0482	136.575	0.00985576
PAS_chr2-2_0088	136.383	0.00984191
PAS_c121_0013	136.118	0.00982278
PAS_chr2-2_0072	135.918	0.00980835
PAS_chr4_0373	135.877	0.00980539
PAS_chr3_0259	135.854	0.00980373
PAS_chr1-4_0413	135.349	0.00976729
PAS_chr1-4_0045	135.332	0.00976606
PAS_chr2-1_0008	135.277	0.00976209
PAS_chr4_0810	135.222	0.00975813
PAS_chr3_1029	134.983	0.00974088
PAS_chr4_0402	134.978	0.00974052
PAS_chr4_0755	134.832	0.00972998
PAS_chr2-1_0334	134.522	0.00970761
PAS_chr1-4_0009	134.314	0.0096926
PAS_chr2-1_0344	134.278	0.00969
PAS_c048_0007	134.051	0.00967362
PAS_chr2-2_0149	133.888	0.00966186
PAS_chr1-1_0397	133.758	0.00965248
PAS_chr2-1_0583	133.675	0.00964649
PAS_chr1-4_0135	133.618	0.00964237
PAS_chr2-1_0026	133.493	0.00963335
PAS_chr2-2_0137	133.466	0.00963141
PAS_chr2-1_0828	133.237	0.00961488
PAS_chr4_0576	132.782	0.00958205
PAS_chr2-2_0412	132.597	0.0095687
PAS_chr1-1_0440	132.554	0.00956559
PAS_FragB_0007	132.547	0.00956509
PAS_chr3_0015	132.46	0.00955881
PAS_chr1-1_0062	132.344	0.00955044
PAS_chr3_1093	132.274	0.00954539
PAS_chr2-2_0070	132.268	0.00954495
-	132.212	0.00954091
PAS_chr2-1_0783	132.194	0.00953961
PAS_chr2-1_0480	132.142	0.00953586
PAS_chr3_0359	132.119	0.0095342
PAS_chr2-2_0305	132.059	0.00952987
PAS_chr4_0536	132.041	0.00952857
PAS_chr3_0108	131.657	0.00950086
PAS_FragB_0063	131.507	0.00949004
PAS_chr1-4_0086	131.5	0.00948953
PAS_chr2-1_0885	131.454	0.00948621
PAS_chr4_0549	131.326	0.00947698
PAS_chr2-2_0406	131.265	0.00947257
PAS_chr4_0291	131.021	0.00945497
PAS_chr4_0490	130.967	0.00945107
PAS_chr1-1_0352	130.939	0.00944905
PAS_chr1-1_0100	130.935	0.00944876
PAS_chr3_0802	130.932	0.00944854
PAS_chr3_0187	130.694	0.00943137
PAS_chr2-1_0526	130.614	0.0094256
PAS_chr4_0602	130.56	0.0094217
PAS_chr1-1_0479	130.492	0.00941679
PAS_chr1-4_0254	130.405	0.00941051
PAS_chr1-3_0026	130.29	0.00940221
PAS_chr2-2_0101,PAS_chr2-2_0102	130.266	0.00940048
PAS_chr3_0865	130.125	0.00939031
PAS_chr4_0849	130.08	0.00938706
PAS_chr1-4_0560	130.076	0.00938677
PAS_chr2-1_0411	129.981	0.00937992
PAS_chr2-1_0219	129.972	0.00937927
PAS_chr1-1_0169	129.799	0.00936678
PAS_chr4_0489	129.791	0.0093662
PAS_chr2-1_0380	129.631	0.00935466
PAS_chr1-3_0287	129.429	0.00934008
PAS_chr1-4_0518	129.34	0.00933366
PAS_chr2-2_0132	129.063	0.00931367
PAS_chr4_0345	128.723	0.00928913
PAS_chr3_0455	128.603	0.00928047
PAS_chr2-1_0621	128.501	0.00927311
PAS_chr2-1_0007	128.483	0.00927181
PAS_chr2-1_0892	128.423	0.00926748
PAS_chr3_0594	128.205	0.00925175
PAS_chr1-1_0174	128.187	0.00925045
PAS_chr3_0716	128.09	0.00924345
PAS_chr3_0100	128.08	0.00924273
PAS_chr1-4_0498	128.05	0.00924057
PAS_chr4_0182	128.045	0.00924021
PAS_chr3_0119	128.009	0.00923761
PAS_chr4_0731	127.894	0.00922931
PAS_chr1-4_0248	127.871	0.00922765
PAS_chr1_9500	127.835	0.00922505
PAS_chr2-2_0085	127.692	0.00921473
PAS_chr3_0043	127.624	0.00920983
PAS_chr1-4_0123	127.483	0.00919965
PAS_chr1-4_0657	127.057	0.00916891
PAS_chr3_0709	126.965	0.00916227
PAS_c157_0002	126.926	0.00915946
PAS_chr3_0073	126.671	0.00914105
PAS_chr2-2_0370	126.618	0.00913723
PAS_chr2-1_0111	126.573	0.00913398
PAS_chr4_0094	126.22	0.00910851
PAS_chr1-4_0672	125.802	0.00907834
PAS_chr3_0099	125.709	0.00907163
PAS_chr3_0461	125.677	0.00906932
PAS_chr2-1_0171	125.613	0.0090647
PAS_chr4_0631	125.586	0.00906276
PAS_chr1-1_0260	125.571	0.00906167
PAS_chr3_0407	125.57	0.0090616
PAS_chr2-1_0688	125.494	0.00905612
PAS_chr3_0796	125.479	0.00905503
PAS_chr2-1_0559	125.462	0.00905381
PAS_chr3_0714	125.217	0.00903613
PAS_chr4_0161	125.201	0.00903497
PAS_chr1-1_0176	125.2	0.0090349
PAS_chr1-1_0442	125.044	0.00902364
PAS_chr4_0442	125.011	0.00902126
PAS_FragB_0014	124.929	0.00901534
PAS_chr4_0896	124.751	0.0090025
PAS_chr2-1_0660	124.575	0.0089898
PAS_chr3_0955	124.474	0.00898251
PAS_chr2-2_0077	124.293	0.00896945
PAS_chr1-4_0059	124.266	0.0089675
PAS_chr1-4_0124	124.068	0.00895321
PAS_chr3_0278	124.054	0.0089522
PAS_chr2-1_0793	123.983	0.00894708
PAS_chr2-1_0833	123.956	0.00894513
PAS_chr2-1_0597	123.817	0.0089351
PAS_chr2-1_0407	123.781	0.0089325
PAS_chr2-2_0174	123.688	0.00892579
PAS_chr2-1_0636	123.683	0.00892543
PAS_chr2-2_0064	123.489	0.00891143
PAS_FragB_0037	123.372	0.00890299
PAS_chr3_0959	123.281	0.00889642
PAS_chr1-3_0218	123.238	0.00889332
PAS_chr2-1_0077	123.225	0.00889238
PAS_chr1-4_0546	122.921	0.00887044
PAS_chr3_0280	122.879	0.00886741
PAS_chr1-1_0193	122.719	0.00885586
PAS_chr2-1_0882	122.67	0.00885233
PAS_chr1-3_0227	122.637	0.00884994
PAS_chr1-1_0349	122.628	0.0088493
PAS_chr3_0979	122.388	0.00883198
PAS_chr4_0990	122.308	0.0088262
PAS_chr3_0725	122.219	0.00881978
PAS_chr4_0776	122.211	0.0088192
PAS_chr3_0111	122.181	0.00881704
PAS_chr2-1_0476	121.991	0.00880333
PAS_chr2-2_0110	121.822	0.00879113
PAS_chr3_0893	121.68	0.00878088
PAS_chr3_0834	121.666	0.00877987
PAS_chr2-1_0383	121.637	0.00877778
PAS_chr3_0541	121.591	0.00877446
PAS_chr2-1_0676	121.527	0.00876984
PAS_chr2-1_0698	121.396	0.00876039
PAS_chr1-3_0160	121.296	0.00875317
PAS_chr1-4_0030	121.04	0.0087347
PAS_c121_0018	120.908	0.00872517
PAS_chr3_0167	120.901	0.00872467
PAS_chr1-4_0156	120.892	0.00872402
PAS_chr2-1_0049	120.878	0.00872301
PAS_chr1-3_0156	120.754	0.00871406
PAS_chr2-2_0413	120.493	0.00869523
PAS_chr4_0289	120.209	0.00867473
PAS_chr3_0546	120.189	0.00867329
PAS_chr4_0370	120.138	0.00866961
PAS_chr4_0151	120.05	0.00866326
PAS_chr4_0817	119.804	0.0086455
PAS_chr1-4_0294	119.8	0.00864522
PAS_chr4_0053	119.785	0.00864413
PAS_chr4_0218	119.718	0.0086393
PAS_chr2-1_0465	119.636	0.00863338
PAS_chr3_0317	119.619	0.00863215
PAS_chr2-1_0686	119.183	0.00860069
PAS_chr3_0638	119.161	0.0085991
PAS_chr2-1_0891	119.155	0.00859867
PAS_chr1-1_0398	118.933	0.00858265
PAS_chr1-4_0679	118.815	0.00857414
PAS_chr4_0857	118.665	0.00856331
PAS_chr1-3_0057	118.601	0.00855869
PAS_chr3_1221	118.587	0.00855768
PAS_chr2-2_0022	118.566	0.00855617
PAS_chr3_1075	118.56	0.00855573
PAS_chr1-3_0120	118.469	0.00854917
PAS_c034_0039	118.136	0.00852514
PAS_chr4_0387	118.102	0.00852268
PAS_chr3_0853	118.077	0.00852088
PAS_c131_0007	118.058	0.00851951
PAS_chr3_0097	117.947	0.0085115
PAS_chr2-2_0229	117.853	0.00850471
PAS_chr1-1_0276	117.825	0.00850269
PAS_chr2-1_0031	117.679	0.00849216
PAS_chr4_0823	117.657	0.00849057
PAS_chr4_0196	117.627	0.0084884
PAS_chr1-4_0692	117.526	0.00848112
PAS_chr2-1_0639	117.216	0.00845875
PAS_chr4_0154	117.123	0.00845203
PAS_chr2-1_0055	117.111	0.00845117
PAS_chr1-1_0185	116.972	0.00844114
PAS_chr3_1185	116.944	0.00843912
PAS_chr3_0372	116.933	0.00843832
PAS_chr1-1_0054	116.754	0.00842541
PAS_chr1-4_0416	116.74	0.0084244
PAS_chr2-1_0354	116.616	0.00841545
PAS_chr1-1_0323	116.601	0.00841436
PAS_chr1-4_0068	116.573	0.00841234
PAS_chr1-4_0565	116.415	0.00840094
PAS_chr1-1_0335	116.187	0.00838449
PAS_chr4_0290	116.028	0.00837301
PAS_chr2-1_0670	115.919	0.00836515
PAS_chr2-1_0279	115.613	0.00834307
PAS_chr1-1_0012	115.451	0.00833138
PAS_chr3_0349	115.439	0.00833051
PAS_chr3_0945	115.417	0.00832892
PAS_chr4_0986	115.387	0.00832676
PAS_chr4_0085	115.124	0.00830778
PAS_chr2-1_0231	115.075	0.00830424
PAS_chr2-2_0422	115.03	0.008301
PAS_chr3_0577	114.808	0.00828497
PAS_chr2-2_0211	114.464	0.00826015
PAS_chr1-4_0304	114.42	0.00825698
PAS_chr2-1_0763	114.395	0.00825517
PAS_chr1-1_0402	114.388	0.00825467
PAS_chr4_0781	114.106	0.00823432
PAS_chr1-4_0611	114.081	0.00823251
PAS_chr2-1_0657	113.96	0.00822378
PAS_chr1-1_0122	113.928	0.00822147
PAS_chr2-1_0404	113.917	0.00822068
PAS_chr1-4_0647	113.899	0.00821938
PAS_chr2-2_0203	113.79	0.00821151
PAS_chr4_0411	113.783	0.00821101
PAS_chr2-1_0618	113.616	0.00819896
PAS_chr1-1_0487	113.552	0.00819434
PAS_chr1-4_0182	113.438	0.00818611
PAS_chr1-1_0017	113.385	0.00818229
PAS_chr2-2_0033	113.314	0.00817716
PAS_chr2-1_0792	113.274	0.00817428
PAS_chr4_0108	113.097	0.0081615
PAS_chr4_0066	113.083	0.00816049
PAS_chr4_0156	112.842	0.0081431
PAS_chr4_0539	112.622	0.00812722
PAS_chr2-2_0487	112.393	0.0081107
PAS_chr4_0836	112.08	0.00808811
PAS_chr4_0545	112.071	0.00808746
PAS_chr2-1_0242	111.615	0.00805456
PAS_chr4_0768	111.61	0.0080542
PAS_c131_0013	111.561	0.00805066
PAS_chr1-4_0136	111.501	0.00804633
PAS_chr2-1_0554	111.498	0.00804611
PAS_chr3_0267	111.459	0.0080433
PAS_chr3_0026	111.442	0.00804207
PAS_chr1-1_0370	111.202	0.00802475
PAS_chr2-1_0014	111.184	0.00802345
PAS_chr2-1_0648	111.133	0.00801977
PAS_chr2-2_0104	111.018	0.00801147
PAS_chr3_0543	110.77	0.00799358
PAS_chr3_0048	110.745	0.00799177
PAS_chr1-4_0321	110.693	0.00798802
PAS_chr4_0113	110.443	0.00796998
PAS_chr2-2_0350	110.279	0.00795815
PAS_chr4_0973	110.187	0.00795151
PAS_chr1-1_0292	110.122	0.00794682
PAS_chr1-3_0302	110.052	0.00794176
PAS_c034_0034	109.994	0.00793758
PAS_chr2-1_0039	109.93	0.00793296
PAS_chr1-3_0202	109.695	0.007916
PAS_chr2-1_0461	109.665	0.00791384
PAS_chr2-1_0877	109.467	0.00789955
PAS_FragD_0005,PAS_FragD_0007	109.427	0.00789666
PAS_chr3_0426	109.398	0.00789457
PAS_chr4_0944	109.356	0.00789154
PAS_chr1-1_0288	109.199	0.00788021
PAS_chr2-1_0487	109.141	0.00787602
-	109.084	0.00787191
PAS_chr3_0250	109.06	0.00787018
PAS_chr1-3_0292	109.048	0.00786931
PAS_chr1-4_0405	109.047	0.00786924
PAS_FragB_0076	108.829	0.00785351
PAS_chr2-2_0316	108.644	0.00784016
PAS_chr3_0168	108.522	0.00783135
PAS_chr2-1_0368	108.322	0.00781692
PAS_chr3_0566	108.304	0.00781562
PAS_chr1-1_0361	108.163	0.00780545
PAS_chr2-1_0159	108.043	0.00779679
PAS_chr2-1_0118	107.981	0.00779231
PAS_chr3_1031	107.912	0.00778733
PAS_FragB_0072	107.815	0.00778033
PAS_chr4_0519	107.471	0.00775551
PAS_chr1-4_0342	107.361	0.00774757
PAS_chr4_0584	107.23	0.00773812
PAS_chr3_0458	107.039	0.00772433
PAS_chr2-2_0395	107.011	0.00772231
PAS_chr1-4_0139	106.65	0.00769626
PAS_chr3_0125	106.537	0.00768811
PAS_chr1-4_0234	106.425	0.00768003
PAS_chr2-1_0467	106.35	0.00767461
PAS_chr3_0385	106.291	0.00767036
PAS_chr3_0038	106.241	0.00766675
PAS_chr1-1_0201	106.238	0.00766653
PAS_chr1-1_0469	106.172	0.00766177
PAS_chr2-2_0214	106.082	0.00765527
PAS_chr3_0394	106.02	0.0076508
PAS_chr4_0013	105.963	0.00764669
PAS_chr2-1_0595	105.953	0.00764596
PAS_chr3_1086	105.818	0.00763622
PAS_chr1-1_0198	105.613	0.00762143
PAS_chr3_0678	105.416	0.00760721
PAS_chr1-4_0041	105.391	0.00760541
PAS_chr1-1_0372	105.289	0.00759805
PAS_chr3_0092	105.248	0.00759509
PAS_chr4_0839	105.197	0.00759141
PAS_c131_0014	105.144	0.00758758
PAS_chr2-2_0420	105.138	0.00758715
PAS_chr2-1_0588	105.127	0.00758636
PAS_chr1-3_0046	105.035	0.00757972
PAS_chr2-2_0441	104.87	0.00756781
PAS_chr1-4_0459	104.782	0.00756146
PAS_chr1-4_0148	104.767	0.00756038
PAS_chr1-1_0066	104.696	0.00755526
PAS_chr1-3_0252	104.569	0.00754609
PAS_chr4_0715	104.53	0.00754328
PAS_chr1-3_0155	104.516	0.00754227
PAS_chr3_0877	104.492	0.00754053
PAS_chr1-1_0348	104.438	0.00753664
PAS_chr2-1_0530	104.405	0.00753426
PAS_chr3_0186	104.332	0.00752899
PAS_chr1-4_0062	104.313	0.00752762
PAS_c131_0005	104.175	0.00751766
PAS_chr1-3_0281	104.173	0.00751751
PAS_chr1-1_0389	104.154	0.00751614
PAS_chr3_0495	104.08	0.0075108
PAS_chr4_0613	104.065	0.00750972
PAS_chr2-2_0425	103.915	0.0074989
PAS_chr3_0218	103.9	0.00749781
PAS_chr3_0634	103.725	0.00748518
PAS_chr2-1_0150	103.661	0.00748057
PAS_chr2-1_0775	103.556	0.00747299
PAS_chr1-3_0254	103.428	0.00746375
PAS_chr2-2_0300	103.207	0.0074478
PAS_chr4_0829	102.997	0.00743265
PAS_c157_0001	102.992	0.00743229
PAS_chr1-4_0223	102.892	0.00742507
PAS_chr2-1_0506	102.834	0.00742089
PAS_chr4_0330	102.767	0.00741605
PAS_chr1-4_0214	102.659	0.00740826
PAS_chr1-4_0469	102.542	0.00739981
PAS_chr3_1146	102.477	0.00739512
PAS_chr1-4_0486	102.458	0.00739375
PAS_chr4_0259	102.283	0.00738112
PAS_chr3_1250	102.256	0.00737918
PAS_chr1-4_0425	102.168	0.00737283
PAS_chr1-3_0032	102.167	0.00737275
PAS_chr3_1178	102.166	0.00737268
PAS_chr4_0471	102.114	0.00736893
PAS_chr3_0183	102.109	0.00736857
PAS_chr2-2_0323	102.083	0.00736669
PAS_chr4_0202	102.028	0.00736272
PAS_chr1-4_0545	101.967	0.00735832
PAS_chr1-1_0042	101.943	0.00735659
PAS_chr2-1_0864	101.717	0.00734028
PAS_chr1-3_0267	101.704	0.00733934
PAS_chr4_0736	101.433	0.00731978
PAS_chr3_1041	101.32	0.00731163
PAS_chr1-1_0104	101.276	0.00730846
PAS_chr1-1_0461	101.1	0.00729575
PAS_chr1-1_0452	101.025	0.00729034
PAS_chr4_0577	100.863	0.00727865
PAS_chr4_0583	100.739	0.0072697
PAS_chr3_0687	100.732	0.0072692
PAS_chr3_0529	100.499	0.00725238
PAS_chr1-3_0145	100.445	0.00724849
PAS_chr2-2_0459	100.422	0.00724683
PAS_chr2-1_0503	100.174	0.00722893
PAS_chr2-1_0505	100.164	0.00722821
PAS_chr3_0964	100.123	0.00722525
PAS_chr2-2_0486	100.115	0.00722467
PAS_chr4_0444	100.101	0.00722366
PAS_chr2-2_0244	100.04	0.00721926
PAS_chr4_0092	100.027	0.00721832
PAS_chr2-1_0189	99.8661	0.00720671
PAS_chr2-2_0380	99.8281	0.00720397
PAS_chr2-1_0724	99.4581	0.00717727
PAS_chr1-4_0547	99.4316	0.00717536
PAS_chr2-1_0203	99.3931	0.00717258
PAS_chr4_0333	99.327	0.00716781
PAS_chr4_0493	99.314	0.00716687
PAS_chr1-1_0502	99.2715	0.0071638
PAS_chr1-4_0603	99.2699	0.00716369
PAS_chr4_0138	99.0576	0.00714837
PAS_chr1-1_0404	99.0097	0.00714491
PAS_chr2-1_0770	98.9811	0.00714285
PAS_chr4_0541	98.9089	0.00713764
PAS_chr3_0856	98.8731	0.00713505
PAS_chr3_0681	98.8213	0.00713131
PAS_chr4_0940	98.7001	0.00712257
PAS_chr1-1_0106	98.6386	0.00711813
PAS_chr2-1_0174	98.6031	0.00711557
PAS_chr3_0374	98.5506	0.00711178
PAS_chr1-1_0384	98.5432	0.00711125
PAS_chr1-1_0069	98.5154	0.00710924
PAS_chr2-2_0129	98.4879	0.00710726
PAS_chr1-4_0171	98.4422	0.00710396
PAS_chr4_0169	98.3567	0.00709779
PAS_chr4_0435	98.3025	0.00709388
PAS_chr3_0918	98.2321	0.0070888
PAS_chr1-3_0260	98.1295	0.00708139
PAS_chr2-2_0152	98.0631	0.0070766
PAS_chr2-2_0492	98.0609	0.00707644
PAS_chr2-1_0207	98.0451	0.0070753
PAS_chr1-1_0086	97.9753	0.00707026
PAS_chr2-2_0252	97.9232	0.0070665
PAS_chr3_0263	97.8915	0.00706422
PAS_chr3_1098	97.8726	0.00706285
PAS_chr3_1120	97.7301	0.00705257
PAS_chr1-3_0157	97.6551	0.00704716
PAS_chr4_0766	97.5703	0.00704104
PAS_chr1-4_0047	97.5648	0.00704064
PAS_chr3_0839	97.4736	0.00703406
PAS_chr2-1_0322	97.2092	0.00701498
PAS_chr1-4_0631	97.186	0.00701331
PAS_chr2-1_0729	96.9555	0.00699667
PAS_chr4_0932	96.8968	0.00699244
PAS_chr1-3_0235	96.6971	0.00697802
PAS_chr3_1231	96.6947	0.00697785
PAS_chr3_0030	96.4718	0.00696177
PAS_chr4_0925	96.4247	0.00695837
PAS_chr1-3_0251	96.407	0.00695709
PAS_chr3_0457	96.3846	0.00695547
PAS_chr3_0452	96.2888	0.00694856
PAS_chr3_0252	96.1332	0.00693733
PAS_chr1-3_0130	96.1088	0.00693557
PAS_chr3_0072	95.7573	0.00691021
PAS_chr3_1000	95.7495	0.00690964
PAS_chr1-1_0150	95.7235	0.00690777
PAS_chr1-4_0522	95.5612	0.00689605
PAS_chr1-1_0300	95.5193	0.00689303
PAS_chr1-1_0011	95.4752	0.00688985
PAS_chr1-1_0279	95.4422	0.00688747
PAS_chr1-3_0093	95.3261	0.00687909
PAS_chr4_0213	95.2708	0.0068751
PAS_chr3_0915	95.2083	0.00687059
PAS_chr2-1_0042	95.1703	0.00686785
PAS_chr2-1_0873	95.147	0.00686616
PAS_chr2-1_0266	95.1061	0.00686321
PAS_chr3_0266	95.0589	0.00685981
PAS_chr4_0877	95.0362	0.00685817
PAS_chr1_9010	95.0358	0.00685814
PAS_chr3_0637	95.0117	0.0068564
PAS_chr4_0953	95.0023	0.00685572
PAS_chr4_0933	94.9886	0.00685473
PAS_chr2-2_0475	94.9428	0.00685143
PAS_chr3_0963	94.8382	0.00684388
PAS_chr1-1_0353	94.8263	0.00684302
PAS_chr1-1_0327	94.8235	0.00684282
PAS_chr3_0608	94.8107	0.00684189
PAS_FragB_0053	94.7324	0.00683624
PAS_chr2-1_0609	94.7156	0.00683503
PAS_chr1-3_0191	94.6487	0.0068302
PAS_chr1-1_0406	94.5129	0.0068204
PAS_chr1-4_0005	94.4966	0.00681923
PAS_chr4_0300	94.4116	0.00681309
PAS_chr2-1_0248	94.3614	0.00680947
PAS_chr2-1_0309	94.1314	0.00679287
PAS_chr3_0085	94.1263	0.00679251
PAS_chr1-4_0351	94.0385	0.00678617
PAS_chr4_0542	94.0058	0.00678381
PAS_chr4_0523	93.8324	0.0067713
PAS_chr1-1_0197	93.7771	0.00676731
PAS_chr1-4_0444	93.748	0.00676521
PAS_chr2-1_0708	93.4193	0.00674149
PAS_chr1-1_0371	93.3901	0.00673938
PAS_chr3_9125	93.3806	0.00673869
PAS_chr3_0711	93.2852	0.00673181
PAS_chr4_0176	93.2561	0.00672971
PAS_chr3_0392	93.2263	0.00672756
PAS_chr4_0508	93.1757	0.00672391
PAS_chr1-1_0457	93.1442	0.00672163
PAS_chr2-1_0493	93.1343	0.00672092
PAS_chr1-4_0335	93.1012	0.00671853
PAS_chr1-3_0023	93.0877	0.00671756
PAS_chr3_0948	93.0679	0.00671613
PAS_chr3_0589	93.0496	0.00671481
PAS_chr1-3_0295	92.9695	0.00670903
PAS_chr3_1006	92.9199	0.00670545
PAS_chr3_0586	92.8556	0.00670081
PAS_chr3_1136	92.8068	0.00669729
PAS_chr2-1_0645	92.7459	0.00669289
PAS_chr1-3_0268	92.6905	0.00668889
PAS_chr2-2_0256	92.6675	0.00668723
PAS_chr1-4_0244	92.5633	0.00667971
PAS_chr1-4_0231	92.4339	0.00667038
PAS_chr3_0431	92.4243	0.00666968
PAS_chr2-1_0384	92.4085	0.00666854
PAS_chr3_1234	92.2981	0.00666058
PAS_chr1-4_0436	92.201	0.00665357
PAS_chr2-1_0088	92.1964	0.00665324
PAS_chr2-2_0437	92.1906	0.00665282
PAS_chr3_0604	92.0294	0.00664119
PAS_chr3_0663	91.9804	0.00663765
PAS_chr3_0787	91.9547	0.0066358
PAS_c121_0010	91.944	0.00663502
PAS_chr3_0690	91.9374	0.00663455
PAS_chr4_0224	91.9262	0.00663374
PAS_chr1-4_0684	91.8668	0.00662945
PAS_chr1-1_0194	91.8323	0.00662696
PAS_chr3_0924	91.8149	0.00662571
PAS_chr3_0838	91.806	0.00662506
PAS_chr1-1_0154	91.732	0.00661972
PAS_chr3_0470	91.7028	0.00661762
PAS_chr3_1177	91.702	0.00661756
PAS_chr4_0809	91.6892	0.00661664
PAS_chr2-2_0302	91.6319	0.0066125
PAS_chr2-2_0080	91.5421	0.00660602
PAS_chr2-1_0168	91.2407	0.00658427
PAS_c048_0003	91.219	0.0065827
PAS_chr2-2_0405	91.0196	0.00656831
PAS_chr4_0042	90.8212	0.006554
PAS_chr4_0802	90.6948	0.00654488
PAS_chr4_0325	90.6757	0.0065435
PAS_chr1-1_0223	90.6497	0.00654162
PAS_chr2-2_0450	90.4735	0.00652891
PAS_chr2-1_0034	90.386	0.00652259
PAS_c131_0001,PAS_c131_0002	90.3344	0.00651887
PAS_chr3_0655	90.2751	0.00651459
PAS_chr1-4_0608	90.203	0.00650939
PAS_chr4_0513	90.2011	0.00650925
PAS_chr1-4_0166	90.1382	0.00650471
PAS_chr3_0485	90.1298	0.0065041
PAS_chr3_1080	90.1118	0.0065028
PAS_chr3_0618	90.0682	0.00649966
PAS_chr4_0637	89.9369	0.00649018
PAS_chr2-1_0668	89.8797	0.00648606
PAS_chr3_1073	89.8238	0.00648202
PAS_chr3_0417	89.7545	0.00647702
PAS_chr3_1016	89.7366	0.00647573
PAS_chr2-1_0424	89.669	0.00647085
PAS_chr2-1_0834	89.5066	0.00645913
PAS_chr2-1_0393	89.4911	0.00645801
PAS_chr2-1_0099	89.4088	0.00645207
PAS_chr2-2_0277	89.3747	0.00644961
PAS_chr1-4_0532	89.3158	0.00644536
PAS_chr1-1_0367	89.255	0.00644097
PAS_chr1-4_0362	89.2467	0.00644038
PAS_chr1-4_0628	89.2458	0.00644031
PAS_chr2-1_0548	89.2435	0.00644014
PAS_chr2-1_0602	89.1888	0.0064362
PAS_chr1-1_0332	89.0707	0.00642768
PAS_chr2-1_0048	89.0153	0.00642368
PAS_chr2-1_0269	88.9487	0.00641887
PAS_chr2-1_0252	88.9446	0.00641858
PAS_chr4_0396	88.9084	0.00641596
PAS_chr2-2_0120	88.8633	0.00641271
PAS_chr3_0180	88.8418	0.00641116
PAS_chr1-4_0492	88.774	0.00640626
PAS_chr3_0406	88.7031	0.00640115
PAS_chr1-1_0488	88.5603	0.00639084
PAS_chr3_1008	88.5424	0.00638955
PAS_chr2-2_0432	88.4817	0.00638517
PAS_chr3_0984	88.4797	0.00638503
PAS_chr4_0771	88.4316	0.00638156
PAS_chr2-2_0162	88.3842	0.00637813
PAS_FragB_0048	88.3122	0.00637294
PAS_chr3_9155	88.2452	0.0063681
PAS_chr1-4_0057	88.242	0.00636787
PAS_chr1-4_0650	88.2109	0.00636563
PAS_chr1-4_0428	88.1394	0.00636047
PAS_chr1-3_0051	88.0754	0.00635585
PAS_chr3_1130	87.9306	0.0063454
PAS_chr3_0271	87.9057	0.0063436
PAS_chr2-1_0017	87.8354	0.00633853
PAS_FragB_0030	87.7719	0.00633395
PAS_chr1-4_0409	87.7623	0.00633326
PAS_chr3_0095	87.7589	0.00633301
PAS_chr3_0673	87.7378	0.00633149
PAS_chr3_1054	87.6637	0.00632614
PAS_chr4_0598	87.6111	0.00632234
PAS_chr1-4_0303	87.514	0.00631534
PAS_chr4_0676	87.3534	0.00630375
PAS_chr2-2_0415	87.2947	0.00629951
PAS_chr2-1_0738	87.2694	0.00629769
PAS_chr1-4_0660	87.2524	0.00629646
PAS_chr3_0973	87.244	0.00629585
PAS_chr2-2_0027	87.2307	0.00629489
PAS_c121_0011	87.1397	0.00628833
PAS_chr4_0022	87.1366	0.0062881
PAS_chr1-4_0088	87.0578	0.00628242
PAS_chr4_0082	86.9649	0.00627571
PAS_chr1-4_0366	86.9429	0.00627413
PAS_chr2-1_0014	86.84	0.0062667
PAS_chr2-1_0478	86.7964	0.00626355
PAS_chr4_0028	86.6866	0.00625563
PAS_chr3_0896	86.6471	0.00625278
PAS_chr2-1_0685	86.6368	0.00625204
PAS_chr2-1_0715	86.5648	0.00624684
PAS_chr3_1238	86.4447	0.00623817
PAS_FragD_0016	86.421	0.00623646
PAS_chr1-4_0576	86.4068	0.00623544
PAS_chr3_1030	86.2779	0.00622614
PAS_chr1-3_0058	86.2618	0.00622497
PAS_chr2-1_0752	86.03	0.00620825
PAS_chr2-1_0300	85.8597	0.00619596
PAS_chr1-1_0043	85.8582	0.00619585
PAS_chr3_1154	85.7394	0.00618728
PAS_chr2-1_0733	85.7386	0.00618722
PAS_chr4_0080	85.6351	0.00617975
PAS_chr2-1_0406	85.5997	0.00617719
PAS_chr1-4_0648	85.5264	0.00617191
PAS_chr1-1_0156	85.4778	0.0061684
PAS_chr1-4_0054	85.4617	0.00616724
PAS_chr2-2_0452	85.447	0.00616618
PAS_chr1-1_0016	85.3073	0.00615609
PAS_chr3_0570	85.3005	0.0061556
PAS_chr2-1_0730	85.2282	0.00615039
PAS_chr3_1143	85.2109	0.00614914
PAS_chr3_0521	84.9869	0.00613297
PAS_chr2-2_0359	84.981	0.00613255
PAS_chr4_0418	84.9253	0.00612853
PAS_chr1-4_0306	84.9089	0.00612734
PAS_chr2-1_0794	84.8176	0.00612076
PAS_chr2-1_0525	84.7994	0.00611944
PAS_chr1-3_0286	84.7815	0.00611815
PAS_chr4_0644	84.6749	0.00611046
PAS_chr4_0151	84.6726	0.00611029
PAS_chr2-2_0030	84.633	0.00610743
PAS_FragD_0021	84.6217	0.00610662
PAS_chr1-4_0149	84.5778	0.00610345
PAS_chr3_0239	84.4943	0.00609742
PAS_chr3_0366	84.4871	0.00609691
PAS_chr3_0879	84.4782	0.00609626
PAS_chr2-1_0357	84.3745	0.00608878
PAS_chr2-1_0796	84.3684	0.00608834
PAS_chr2-1_0284	84.3652	0.00608811
PAS_chr3_0199	84.1843	0.00607505
PAS_chr3_0418	84.1667	0.00607378
PAS_chr1-4_0407	84.0836	0.00606779
PAS_chr2-2_0397	84.0467	0.00606512
PAS_chr1-1_0049	83.8316	0.0060496
PAS_chr1-4_0410	83.7686	0.00604506
PAS_chr2-1_0494	83.7173	0.00604135
PAS_chr2-2_0173	83.6998	0.00604009
PAS_chr2-1_0158	83.6684	0.00603782
PAS_chr3_0290	83.619	0.00603426
PAS_chr2-1_0829	83.6179	0.00603418
PAS_chr4_0852	83.5769	0.00603122
PAS_chr4_0935	83.5505	0.00602932
PAS_chr1-1_0096	83.5336	0.0060281
PAS_chr2-1_0786	83.4945	0.00602528
PAS_chr2-2_0191	83.4553	0.00602245
PAS_chr2-2_0312	83.4391	0.00602128
PAS_chr1-4_0397	83.4069	0.00601895
PAS_chr1-4_0355	83.1775	0.0060024
PAS_chr2-1_0765	83.0274	0.00599157
PAS_chr4_0518	82.9958	0.00598929
PAS_chr1-1_0430	82.9411	0.00598534
PAS_chr4_0184	82.8765	0.00598068
PAS_chr2-1_0444	82.8708	0.00598027
PAS_FragB_0005	82.8017	0.00597528
PAS_chr4_0125	82.7918	0.00597457
PAS_chr4_0808	82.733	0.00597032
PAS_chr3_0020	82.7089	0.00596858
PAS_chr2-1_0027	82.697	0.00596773
PAS_chr3_0735	82.6265	0.00596264
PAS_chr2-2_0197	82.5947	0.00596034
PAS_chr1-4_0170	82.5712	0.00595865
PAS_chr1-1_0151	82.409	0.00594694
PAS_chr2-1_0005	82.3041	0.00593937
PAS_chr2-2_0011	82.3034	0.00593932
PAS_chr2-2_0365	82.2895	0.00593832
PAS_chr4_0835	82.2734	0.00593716
PAS_chr1-1_0473	82.2426	0.00593493
PAS_chr1-4_0350	82.1256	0.00592649
PAS_chr1-1_0082	82.0597	0.00592174
PAS_chr3_0409	82.0124	0.00591832
PAS_chr2-1_0199	81.9248	0.005912
PAS_chr4_0093	81.7686	0.00590073
PAS_chr4_0420	81.6938	0.00589533
PAS_chr4_0564	81.6894	0.00589501
PAS_chr2-2_0358	81.6003	0.00588858
PAS_chr1-4_0433	81.4429	0.00587722
PAS_chr1-4_0110,PAS_chr1-4_0111	81.3987	0.00587403
PAS_chr3_0060	81.2067	0.00586018
PAS_chr3_1015	81.1996	0.00585967
PAS_chr3_0699	81.1949	0.00585933
PAS_chr1-1_0192	81.1117	0.00585332
PAS_chr2-1_0564	80.8988	0.00583796
PAS_chr1-1_0465	80.8326	0.00583318
PAS_chr3_1139	80.8247	0.00583261
PAS_chr1-1_0481	80.7926	0.0058303
PAS_chr4_0907	80.7858	0.00582981
PAS_chr2-1_0257	80.7724	0.00582884
PAS_chr3_0897	80.7468	0.00582699
PAS_chr4_0349	80.7264	0.00582552
PAS_chr2-1_0307	80.7205	0.00582509
PAS_chr1-1_0037	80.6565	0.00582047
PAS_chr4_0818	80.6339	0.00581884
PAS_chr1-1_0324	80.5958	0.00581609
PAS_chr4_0554	80.5603	0.00581353
PAS_chr3_0241	80.5577	0.00581335
PAS_chr4_0227	80.498	0.00580904
PAS_chr4_0242	80.4954	0.00580885
PAS_chr2-2_0180	80.4635	0.00580655
PAS_chr2-2_0299	80.4558	0.00580599
PAS_chr1-1_0346	80.2162	0.0057887
PAS_chr2-1_0634	80.1847	0.00578643
PAS_chr3_0433	80.1212	0.00578185
PAS_chr3_0354	80.1061	0.00578076
PAS_chr2-2_0476	80.0983	0.00578019
PAS_chr2-1_0355	80.0689	0.00577807
PAS_chr1-3_0220	79.9162	0.00576705
PAS_chr1-1_0116	79.8814	0.00576454
PAS_chr1-4_0144	79.8074	0.0057592
PAS_chr1-4_0401	79.7934	0.00575819
PAS_chr2-2_0444	79.7649	0.00575613
PAS_chr1-1_0289	79.7236	0.00575315
PAS_chr3_0855	79.7171	0.00575268
PAS_chr2-2_0205	79.6775	0.00574983
PAS_chr1-1_0431	79.674	0.00574957
PAS_chr1-4_0026	79.6666	0.00574904
PAS_chr2-1_0271	79.556	0.00574106
PAS_chr1-1_0377	79.5124	0.00573791
PAS_chr4_0044	79.4864	0.00573604
PAS_chr1-4_0241	79.1651	0.00571285
PAS_chr3_0869	79.1512	0.00571185
PAS_chr1-4_0686	79.1362	0.00571076
PAS_chr3_0164	79.1304	0.00571035
PAS_chr1-1_0436	78.9463	0.00569706
PAS_chr2-1_0351	78.8749	0.00569191
PAS_chr4_0965	78.8246	0.00568828
PAS_chr1-3_0274	78.8151	0.00568759
PAS_chr3_0236	78.7868	0.00568555
[truncated: 3,203 more rows]

## Sheet: C2-Glc
Gene ID	FPKM	RTA (%)		Transcriptome/sample	Strain	Scale	Carbon source	Time
PAS_chr4_0627	211980	10.9266		C2-Glc	KM71PIC9	Shake flask	Glucose	30 h
PAS_chr1-4_0481	124932	6.43965
-	88021.8	4.5371
PAS_chr2-2_0208	72407.2	3.73225
PAS_chr2-1_0502	49453.5	2.54909
PAS_chr2-1_0651,PAS_chr2-1_0874	38711.8	1.99541
PAS_chr2-1_0390	36338.4	1.87307
PAS_chr2-2_0392	32465.4	1.67344
PAS_chr2-1_0472	31887	1.64362
PAS_chr3_0932	31598.7	1.62876
PAS_chr4_0407	31167	1.60651
PAS_FragB_0031,PAS_FragB_0032,PAS_FragB_0035,PAS_FragB_0036,PAS_c121_0008,PAS_chr1-4_0586	29964.7	1.54454
PAS_chr1-1_0118	26263.1	1.35374
PAS_chr1-1_0158	26215.5	1.35128
PAS_chr4_0972	19723.2	1.01664
PAS_chr2-2_0131	19219	0.990648
PAS_chr3_1068	17877.7	0.92151
PAS_chr2-1_0853	17736.9	0.914253
PAS_chr2-1_0767	13386.9	0.690031
PAS_chr2-1_0192	12956.8	0.667861
PAS_chr3_0227	12927.2	0.666336
PAS_chr1-1_0257	12732.6	0.656305
PAS_c034_0036	11182	0.576379
PAS_chr1-3_0104	11020.4	0.568049
PAS_chr3_1033	10513.3	0.541911
PAS_chr4_0191	9457.36	0.487482
PAS_c034_0035	9266.25	0.477631
PAS_chr2-1_0437	8951.53	0.461409
PAS_chr2-2_0019	8713.88	0.449159
PAS_chr1-1_0407	8697.85	0.448333
PAS_chr2-1_0072	8540.43	0.440219
PAS_chr2-1_0218	8461.08	0.436128
PAS_FragB_0074	8415.38	0.433773
PAS_chr1-1_0475	8141.19	0.41964
PAS_chr1-3_0165	7953.38	0.409959
PAS_chr3_1028	7891.93	0.406791
PAS_chr4_0684	7608.99	0.392207
PAS_chr1-4_0588	6946.62	0.358065
PAS_chr1-4_0313	6871.01	0.354168
PAS_chr3_1111	6865.61	0.35389
PAS_chr4_0183	6723.06	0.346542
PAS_chr1-1_0333	6704.36	0.345578
PAS_chr4_0785	6574.27	0.338872
PAS_chr4_0504	6318.58	0.325693
PAS_chr3_0440	6260.24	0.322686
PAS_chr1-1_0108	6257.72	0.322556
PAS_chr4_0589	5963.59	0.307395
PAS_chr3_0287	5758.54	0.296825
PAS_chr2-2_0283	5643.13	0.290876
PAS_chr4_0828	5610.32	0.289185
PAS_chr2-2_0206	5456.34	0.281248
PAS_chr4_0815	5240.2	0.270107
PAS_chr3_0230	5034.38	0.259498
PAS_chr1-1_0107	4945.42	0.254913
PAS_chr4_0284	4772.22	0.245985
PAS_chr2-2_0116,PAS_chr2-2_0117	4722.67	0.243431
PAS_chr2-2_0301	4654.41	0.239913
PAS_chr4_0287	4448.2	0.229284
PAS_chr2-1_0038	4336.93	0.223548
PAS_chr1-1_0085	4146.15	0.213714
PAS_FragB_0061	3971.34	0.204704
PAS_chr4_0762	3902.43	0.201152
PAS_chr2-2_0127	3703.34	0.19089
PAS_chr2-1_0785	3696.71	0.190548
PAS_c034_0018	3588.11	0.18495
PAS_chr1-4_0339	3518.82	0.181378
PAS_chr3_0277	3363.44	0.173369
PAS_chr2-2_0207	3359.49	0.173166
PAS_chr4_0672	3358.99	0.17314
PAS_chr2-1_0143	3118.65	0.160752
PAS_chr1-4_0668	3026.69	0.156011
PAS_chr4_0268	2954.24	0.152277
PAS_chr2-2_0402	2915.94	0.150303
PAS_chr4_0947	2845.8	0.146687
PAS_chr2-1_0751	2831.46	0.145948
PAS_chr2-1_0365	2757.9	0.142157
PAS_chr4_0680	2704.88	0.139424
PAS_chr2-1_0353	2686.39	0.138471
PAS_chr2-1_0612	2677.07	0.13799
PAS_chr1-1_0217	2666.5	0.137445
PAS_chr3_0836	2637.12	0.135931
PAS_chr2-1_0782	2598.16	0.133923
PAS_chr4_0783	2592.83	0.133648
PAS_chr4_0018	2531.67	0.130496
PAS_chr4_0500	2521.79	0.129986
PAS_chr1-4_0675	2495.06	0.128608
PAS_chr4_0122	2493.47	0.128527
PAS_chr1-4_0074	2489.78	0.128336
PAS_chr2-1_0723	2474.72	0.12756
PAS_chr1-1_0315	2474.61	0.127554
PAS_chr4_0520	2357.27	0.121506
PAS_chr1-3_0122	2340.01	0.120616
PAS_chr1-4_0330	2316.65	0.119412
PAS_chr1-4_0338	2271.27	0.117073
PAS_chr3_0023	2161.97	0.111439
PAS_chr3_1135	2156.18	0.111141
PAS_chr2-1_0428	2123.58	0.10946
PAS_chr4_0784	2119.73	0.109262
PAS_chr1-4_0368,PAS_chr1-4_0674	2117.85	0.109165
PAS_chr1-1_0322	2115.88	0.109064
PAS_chr2-1_0006	2113.89	0.108961
PAS_chr2-1_0490	2110.92	0.108808
PAS_chr3_0579	2071.4	0.106771
PAS_chr4_0843	2041.51	0.10523
PAS_chr3_0126	2039.37	0.10512
PAS_chr1-4_0487	2025.98	0.10443
PAS_chr4_0704	2013.08	0.103765
PAS_chr2-2_0394,PAS_chr2-2_0395	1999.63	0.103071
PAS_chr3_0975	1998.2	0.102998
PAS_chr3_0059	1996.41	0.102905
PAS_chr1-4_0584	1992.21	0.102689
PAS_chr3_0950,PAS_chr3_0951	1971.22	0.101607
PAS_chr1-4_0678	1960.37	0.101048
PAS_chr2-1_0858	1904.08	0.0981463
PAS_chr3_0522	1902.86	0.0980834
PAS_chr4_0624	1861.75	0.0959644
PAS_chr1-1_0283	1852.09	0.0954664
PAS_chr4_0974	1839.41	0.0948128
PAS_chr1-4_0569	1796.56	0.0926041
PAS_chr2-1_0315	1755.57	0.0904913
PAS_chr1-4_0292	1739.54	0.089665
PAS_FragB_0052	1704.55	0.0878614
PAS_chr3_0648	1703.93	0.0878295
PAS_chr4_0540	1692.18	0.0872238
PAS_chr1-4_0307	1686.41	0.0869264
PAS_chr2-1_0363	1682.75	0.0867378
PAS_chr1-4_0384,PAS_chr1-4_0700	1669	0.086029
PAS_chr3_1241	1631.4	0.0840909
PAS_chr1-4_0478	1629.55	0.0839955
PAS_chr1-1_0418	1623.71	0.0836945
PAS_chr2-1_0376	1606.51	0.0828079
PAS_chr1-1_0072	1606.36	0.0828002
PAS_chr2-2_0343	1577.47	0.0813111
PAS_chr2-1_0504	1546.79	0.0797297
PAS_chr1-1_0110	1544.85	0.0796297
PAS_chr3_0082	1536.16	0.0791817
PAS_chr4_0880	1521.26	0.0784137
PAS_chr2-1_0827	1519.59	0.0783276
PAS_chr1-1_0256	1513.42	0.0780096
PAS_chr1-1_0484	1494.27	0.0770225
PAS_chr2-1_0722	1480.38	0.0763065
PAS_chr2-1_0473	1453.19	0.074905
PAS_chr4_0314	1450.96	0.0747901
PAS_chr3_0253	1442	0.0743282
PAS_chr2-1_0017	1420.25	0.0732071
PAS_chr4_0665	1406.17	0.0724814
PAS_chr1-1_0030	1404.03	0.0723711
PAS_chr2-2_0267	1396.49	0.0719824
PAS_chr2-1_0313	1390.42	0.0716695
PAS_chr2_9005	1387.01	0.0714938
PAS_chr3_0937	1384.71	0.0713752
PAS_chr1-4_0071	1383.68	0.0713221
PAS_chr4_0664	1381.19	0.0711938
PAS_chr4_0883,PAS_chr4_0884	1375.34	0.0708922
PAS_chr4_0754	1368.73	0.0705515
PAS_chr1-4_0027	1366.59	0.0704412
PAS_chr3_0361	1344.43	0.069299
PAS_chr3_0778	1342.08	0.0691778
PAS_chr1-4_0109	1332.24	0.0686706
PAS_chr2-2_0279	1321.42	0.0681129
PAS_chr1-3_0264	1321.03	0.0680928
PAS_chr3_0393	1318.58	0.0679665
PAS_chr3_0187	1311.49	0.0676011
PAS_chr3_0761	1310.47	0.0675485
PAS_chr2-2_0198	1306.19	0.0673279
PAS_chr3_1015	1286.21	0.066298
PAS_chr3_1096	1279.88	0.0659717
PAS_chr4_0516	1269.85	0.0654547
PAS_chr4_0271	1265.66	0.0652387
PAS_chr3_0578	1257.06	0.0647955
PAS_chr1-3_0119	1253.34	0.0646037
PAS_chr4_0383	1249.15	0.0643877
PAS_chr2-1_0142	1246.85	0.0642692
PAS_chr4_0469	1233.77	0.063595
PAS_chr2-2_0035	1227.87	0.0632909
PAS_chr1-4_0274	1219.23	0.0628455
PAS_chr1-4_0064	1216	0.062679
PAS_chr2-1_0238	1198.31	0.0617672
PAS_chr4_0978	1197.1	0.0617048
PAS_chr4_0043	1195.26	0.06161
PAS_chr3_0867	1188.08	0.0612399
PAS_chr1-4_0361	1187.12	0.0611904
PAS_chr1-1_0222,PAS_chr1-1_0224	1183.75	0.0610167
PAS_chr4_0733	1181.92	0.0609224
PAS_chr3_0411	1167.54	0.0601811
PAS_chr2-2_0344	1165.73	0.0600878
PAS_c048_0010	1165.26	0.0600636
PAS_chr2-1_0249	1162.31	0.0599115
PAS_chr2-2_0338	1157.16	0.0596461
PAS_chr3_0341	1153.1	0.0594368
PAS_c131_0011	1152.45	0.0594033
PAS_chr3_0906	1152.35	0.0593982
PAS_chr1-1_0459	1151.53	0.0593559
PAS_chr3_0824	1149.11	0.0592312
PAS_chr1-1_0109	1144.12	0.0589739
PAS_chr1-4_0213	1133.66	0.0584348
PAS_chr1-3_0035	1118.34	0.0576451
PAS_chr4_0433	1106.71	0.0570456
PAS_chr2-2_0375	1098.63	0.0566291
PAS_chr1-4_0226	1093.86	0.0563833
PAS_chr1-4_0238	1090.65	0.0562178
PAS_chr4_0917	1089.64	0.0561658
PAS_chr3_1074	1066.2	0.0549575
PAS_chr2-1_0023	1063	0.0547926
PAS_chr3_0348	1055.94	0.0544287
-	1054.1	0.0543338
PAS_chr1-1_0330	1033.4	0.0532669
PAS_chr3_0408	1031.69	0.0531787
PAS_chr1-4_0663	1030.11	0.0530973
PAS_chr2-1_0288	1023.72	0.0527679
PAS_chr1-4_0039	1016.09	0.0523746
PAS_chr4_0157	1013.51	0.0522416
PAS_chr4_0686	1007.38	0.0519256
PAS_chr1-4_0616	1004.68	0.0517865
PAS_chr4_0320	1003.42	0.0517215
PAS_chr3_0264	997.671	0.0514252
PAS_chr2-2_0087	990.089	0.0510344
PAS_chr2-2_0052	984.489	0.0507457
PAS_chr3_0688	980.217	0.0505255
PAS_chr2-2_0326	974.541	0.0502329
PAS_chr1-3_0300	963.283	0.0496527
PAS_chr4_0427	954.451	0.0491974
PAS_chr1-3_0094	939.648	0.0484344
PAS_chr2-1_0787	929.543	0.0479135
PAS_chr1-1_0033	927.834	0.0478254
PAS_chr4_0838	927.446	0.0478054
PAS_chr1-3_0011	926.95	0.0477799
PAS_chr3_0188	924.558	0.0476566
PAS_chr3_0106	917.27	0.0472809
PAS_chr3_0841	911.144	0.0469651
PAS_chr3_1048	909	0.0468546
PAS_chr2-1_0600	907.286	0.0467663
PAS_chr4_0551	906.55	0.0467283
PAS_chr1-3_0102	902.826	0.0465364
PAS_chr4_0535	900.795	0.0464317
PAS_chr3_0410	895.482	0.0461578
PAS_chr2-2_0276	892.95	0.0460273
PAS_chr4_0488	888.657	0.045806
PAS_chr3_0161	883.686	0.0455498
PAS_chr1-1_0489	874.741	0.0450887
PAS_chr2-1_0812	874.497	0.0450762
PAS_FragD_0028	869.767	0.0448323
PAS_chr3_0482	866.112	0.044644
PAS_chr1-4_0043	864.927	0.0445829
PAS_chr1-4_0570	862.351	0.0444501
PAS_chr2-2_0291	862.094	0.0444368
PAS_chr2-2_0382	859.245	0.04429
PAS_chr2-1_0451	856.357	0.0441411
PAS_chr1-3_0297	852.736	0.0439545
PAS_chr2-2_0022	851.944	0.0439137
PAS_FragD_0020	843.157	0.0434607
PAS_chr3_0547	841.185	0.0433591
PAS_chr4_0597	840.699	0.043334
PAS_chr2-1_0449,PAS_chr2-1_0450	839.509	0.0432727
PAS_chr3_1040	838.46	0.0432186
PAS_chr2-2_0391	837.56	0.0431722
-	832.107	0.0428912
PAS_chr2-1_0169	830.376	0.0428019
PAS_chr3_0525	824.399	0.0424938
PAS_chr2-1_0314	821.051	0.0423213
PAS_chr3_1206	820.705	0.0423034
PAS_chr2-2_0419	816.031	0.0420625
PAS_chr3_0907	814.071	0.0419615
PAS_chr1-4_0371	813.271	0.0419202
PAS_chr3_0037	805.69	0.0415295
PAS_chr2-1_0522	804.208	0.0414531
PAS_chr2-1_0748	803.627	0.0414231
PAS_chr2-2_0204	799.436	0.0412071
PAS_chr2-1_0362	793.054	0.0408782
PAS_chr4_0412	792.258	0.0408371
PAS_chr4_0112	791.75	0.0408109
PAS_chr1-4_0510	791.661	0.0408064
PAS_chr2-1_0716	783.972	0.04041
PAS_chr2-1_0254	783.585	0.0403901
PAS_chr3_1242	780.389	0.0402253
PAS_chr2-1_0758	779.078	0.0401578
PAS_chr2-1_0850	776.444	0.040022
PAS_chr2-1_0776	770.952	0.0397389
PAS_chr2-2_0407	769.679	0.0396733
PAS_chr2-1_0650	769.545	0.0396664
PAS_FragB_0011	767.517	0.0395618
PAS_FragB_0077	763.024	0.0393303
PAS_chr1-4_0327	758.729	0.0391089
PAS_chr1-4_0564,PAS_chr1-4_0585	756.844	0.0390117
PAS_chr4_0158	754.306	0.0388809
PAS_chr3_0362	753.278	0.0388279
PAS_chr3_0516	747.831	0.0385471
PAS_c034_0031	747.438	0.0385269
PAS_chr1-1_0216,PAS_chr1-1_0218,PAS_chr1-1_0219	747.352	0.0385224
PAS_chr2-1_0308	739.476	0.0381165
PAS_chr1-4_0499	735.751	0.0379245
PAS_chr2-2_0355	732.677	0.037766
PAS_chr2-1_0203	728.408	0.037546
PAS_chr3_0105	727.872	0.0375183
PAS_chr4_0688	726.824	0.0374643
PAS_chr3_0807	726.428	0.0374439
PAS_chr1-3_0309	723.636	0.0373
PAS_chr2-1_0488	718.541	0.0370374
PAS_chr2-1_0361	714.507	0.0368294
PAS_chr3_1258	703.44	0.036259
PAS_chr2-2_0261	700.173	0.0360906
PAS_chr1-1_0157	697.942	0.0359756
PAS_chr2-1_0783	697.146	0.0359346
PAS_chr3_0815	696.109	0.0358811
PAS_chr1-4_0379,PAS_chr1-4_0415	695.84	0.0358672
PAS_chr1-1_0002	693.096	0.0357258
PAS_chr2-2_0029	691.827	0.0356604
Rec_FTEII_pPIC9	687.608	0.0354429
PAS_chr1-1_0062	680.27	0.0350647
PAS_chr1-1_0334	679.366	0.0350181
PAS_chr1-1_0191	676.919	0.034892
PAS_chr1-3_0230	676.776	0.0348846
PAS_c034_0039	666.267	0.0343429
PAS_chr4_0737	665.496	0.0343032
PAS_chr1-4_0275,PAS_chr1-4_0697	662.979	0.0341734
PAS_chr1-4_0422,PAS_chr1-4_0423,PAS_chr1-4_0680	662.775	0.0341629
PAS_chr3_1199	661.113	0.0340772
PAS_chr2-1_0486	660.926	0.0340676
PAS_chr2-1_0311	655.321	0.0337787
PAS_chr2-2_0265	653.474	0.0336835
PAS_chr1-4_0220	652.856	0.0336516
PAS_chr2-2_0186	648.792	0.0334421
PAS_chr1-1_0337	644.552	0.0332236
PAS_chr3_0086	643.517	0.0331702
PAS_chr1-4_0516	635.268	0.032745
PAS_chr3_0965	634.293	0.0326948
PAS_chr3_0704	634.148	0.0326873
PAS_chr1-4_0589	633.337	0.0326455
PAS_chr4_0152	632.493	0.032602
PAS_chr3_1209	627.676	0.0323537
PAS_chr1-4_0445	626.466	0.0322913
PAS_chr2-1_0646	622.882	0.0321066
PAS_chr3_1227	621.231	0.0320215
PAS_chr4_0720	617.5	0.0318292
PAS_chr4_0904	617.123	0.0318098
PAS_chr1-4_0683	615.512	0.0317267
PAS_chr4_0303	612.438	0.0315683
PAS_chr2-1_0644	610.329	0.0314596
PAS_chr3_0456	608.785	0.03138
PAS_chr2-1_0565	606.597	0.0312672
PAS_chr1-1_0490	603.877	0.031127
PAS_chr4_0918	600.349	0.0309451
PAS_chr1-4_0219	598.119	0.0308302
PAS_chr3_0091	594.657	0.0306517
PAS_chr2-1_0201	588.393	0.0303289
PAS_chr4_9010	584.097	0.0301074
PAS_chr4_0120	584.022	0.0301036
PAS_chr4_0311	580.018	0.0298972
PAS_chr3_1037	578.705	0.0298295
PAS_chr1-3_0028	575.935	0.0296867
PAS_chr3_0779	571.864	0.0294769
PAS_chr3_0194	570.471	0.0294051
PAS_chr2-2_0218	569.554	0.0293578
PAS_chr3_1023	566.224	0.0291862
PAS_chr4_0663	565.087	0.0291275
PAS_chr2-1_0086	562.669	0.0290029
PAS_chr3_9100	555.344	0.0286253
PAS_chr3_1169	553.739	0.0285426
PAS_chr3_0189	552.74	0.0284911
PAS_chr3_0596	552.2	0.0284633
PAS_chr3_1089	551.487	0.0284265
PAS_chr4_0794	550.635	0.0283826
PAS_chr2-2_0151	549.994	0.0283496
PAS_chr2-1_0571	549.9	0.0283447
PAS_chr2-1_0749	549.747	0.0283368
PAS_chr1-1_0378	545.511	0.0281185
PAS_chr2-1_0324	545.272	0.0281062
PAS_FragB_0004	545.094	0.028097
PAS_chr1-1_0099	544.32	0.0280571
PAS_chr1-4_0130	542.325	0.0279543
PAS_chr3_1119	541.962	0.0279356
PAS_chr4_0470	539.814	0.0278248
PAS_chr3_0627	538.2	0.0277416
PAS_chr2-1_0258	538.146	0.0277389
PAS_chr2-1_0728	535.692	0.0276124
PAS_chr1-1_0049,PAS_chr1-1_0050	535.479	0.0276014
PAS_chr1-3_0027	535.4	0.0275973
PAS_chr2-2_0109	531.978	0.0274209
PAS_chr2-1_0412	529.708	0.0273039
PAS_chr3_0788	526.845	0.0271564
PAS_chr1-1_0059	525.877	0.0271065
PAS_chr2-2_0289	523.768	0.0269977
PAS_chr3_0781	520.352	0.0268217
PAS_chr1-4_0465	515.761	0.026585
PAS_chr4_0373	513.836	0.0264858
PAS_chr2-1_0253	513.627	0.026475
PAS_chr1-1_0302	513.008	0.0264431
PAS_chr3_1086	512.105	0.0263966
PAS_chr3_0444	509.153	0.0262444
PAS_chr3_0826	508.57	0.0262144
-	506.034	0.0260836
PAS_chr1-1_0470	505.369	0.0260494
PAS_chr3_0505	504.33	0.0259958
PAS_chr2-2_0059	503.738	0.0259653
PAS_chr3_0332	501.772	0.025864
PAS_chr3_0968	501.109	0.0258298
PAS_chr2-2_0053	498.668	0.025704
PAS_chr2-1_0779	493.726	0.0254492
PAS_chr1-4_0150	493.451	0.0254351
PAS_chr4_0472	491.075	0.0253126
PAS_chr3_0100	490.185	0.0252667
PAS_chr1-4_0040	486.178	0.0250602
PAS_chr1-1_0097	485.88	0.0250448
PAS_chr2-1_0739	484.268	0.0249617
PAS_chr2-1_0542	481.772	0.0248331
PAS_chr3_0303	481.254	0.0248064
PAS_chr4_0343	478.531	0.024666
PAS_chr1-3_0101	478.513	0.0246651
PAS_chr1-4_0659	478.123	0.024645
PAS_chr1-4_0082	477.406	0.024608
PAS_chr4_0497	476.985	0.0245863
PAS_chr4_0342	475.677	0.0245189
PAS_chr1-4_0178	474.57	0.0244618
PAS_chr3_0722	472.352	0.0243475
PAS_chr4_0348	469.309	0.0241906
PAS_chr1-3_0203	468.985	0.0241739
PAS_chr4_0588	468.232	0.0241351
PAS_chr1-1_0135	468.051	0.0241258
PAS_chr3_1114	467.977	0.024122
PAS_chr4_0840	466.383	0.0240398
PAS_chr2-1_0659	464.659	0.023951
PAS_chr2-1_0467	464.295	0.0239322
PAS_chr1-1_0277	460.929	0.0237587
PAS_chr3_1024	458.309	0.0236236
PAS_chr1-4_0494	456.739	0.0235427
PAS_FragB_0009	456.376	0.023524
PAS_chr4_0601	455.696	0.023489
PAS_chr3_1140	454.334	0.0234188
PAS_chr2-2_0179	453.396	0.0233704
PAS_chr2-1_0536	451.774	0.0232868
PAS_chr1-3_0250	450.884	0.0232409
PAS_chr1-1_0210	450.344	0.0232131
PAS_chr4_0414	450.068	0.0231989
PAS_chr3_0460	447.459	0.0230644
PAS_chr2-1_0735	445.784	0.022978
PAS_chr4_0847	445.516	0.0229642
PAS_chr3_1162	445.47	0.0229619
PAS_chr4_0415	445.192	0.0229475
PAS_chr3_0639	444.419	0.0229077
PAS_chr3_0069	444.153	0.022894
PAS_chr1-4_0426	443.349	0.0228525
PAS_chr1-3_0024	443.066	0.0228379
PAS_chr1-4_0025	440.559	0.0227087
PAS_chr1-3_0289	440.54	0.0227077
PAS_chr2-1_0786	439.458	0.022652
PAS_chr2-1_0131	437.668	0.0225597
PAS_chr1-1_0252	437.661	0.0225593
PAS_chr2_9100	437.229	0.0225371
PAS_chr3_0619	435.484	0.0224471
PAS_chr3_0305	432.064	0.0222708
PAS_chr4_0822	431.702	0.0222522
PAS_chr3_0307	425.901	0.0219532
PAS_FragB_0029	424.545	0.0218833
PAS_chr4_0622	424.091	0.0218599
PAS_chr4_0422	423.712	0.0218403
PAS_chr1-1_0341	421.292	0.0217156
PAS_chr2-1_0105	420.057	0.0216519
PAS_chr1-4_0163	417.308	0.0215102
PAS_chr1-4_0190	416.788	0.0214834
PAS_chr1-1_0422	414.946	0.0213885
PAS_chr2-1_0184	414.282	0.0213543
PAS_chr2-2_0429	414.278	0.0213541
PAS_chr3_0104	413.235	0.0213003
PAS_chr2-2_0024	412.638	0.0212695
PAS_c131_0021	412.333	0.0212538
PAS_chr1-3_0074,PAS_chr1-3_0075,PAS_chr1-3_0077	412.098	0.0212417
PAS_chr2-2_0430	409.699	0.021118
PAS_chr2-2_0483	409.324	0.0210987
PAS_chr1-3_0096	408.998	0.0210819
PAS_chr2-1_0329	405.855	0.0209199
PAS_chr4_0527	403.569	0.0208021
PAS_chr2-1_0136	402.281	0.0207357
PAS_chr1-3_0013	400.35	0.0206361
PAS_chr4_0406	400.02	0.0206191
PAS_chr2-2_0096	399.872	0.0206115
PAS_chr1-1_0293	396.846	0.0204555
PAS_chr4_0490	396.598	0.0204427
PAS_chr4_0142	396.459	0.0204356
PAS_chr2-1_0116	394.667	0.0203432
PAS_chr1-4_0013	391.81	0.0201959
PAS_chr4_0248	391.478	0.0201788
PAS_chr3_0261	389.69	0.0200867
PAS_chr4_0102	389.646	0.0200844
PAS_chr4_0219	388.534	0.0200271
PAS_chr3_1117	386.576	0.0199262
PAS_FragB_0033	383.347	0.0197597
PAS_chr2-1_0005,PAS_chr2-1_0008	382.876	0.0197354
PAS_chr2-1_0706	382.846	0.0197339
PAS_chr4_0943	382.407	0.0197113
PAS_chr3_0797	382.229	0.0197021
PAS_chr2-2_0272	381.256	0.0196519
PAS_chr2-2_0366	381.005	0.019639
PAS_chr2-2_0018	380.967	0.019637
PAS_chr3_0251	380.632	0.0196198
PAS_chr1-1_0412	380.518	0.0196139
PAS_chr2-2_0468	379.788	0.0195763
PAS_chr3_0633	379.607	0.0195669
PAS_c131_0001	379.235	0.0195478
PAS_chr3_0972	378.183	0.0194935
PAS_chr4_0967	375.468	0.0193536
PAS_chr4_0960	375.403	0.0193502
PAS_chr4_0738	374.51	0.0193042
PAS_chr1-4_0646	374.355	0.0192962
PAS_chr3_0030	374.305	0.0192936
PAS_chr4_0945	373.588	0.0192567
PAS_chr4_0292	373.089	0.019231
PAS_chr2-1_0584	372.66	0.0192088
PAS_chr3_0356	371.269	0.0191371
PAS_chr1-4_0694	371.212	0.0191342
PAS_chr1-1_0326	371.104	0.0191286
PAS_chr2-1_0422	369.37	0.0190393
PAS_chr2-2_0236	367.238	0.0189294
PAS_chr2-1_0122	367.127	0.0189236
PAS_chr1-4_0162	366.492	0.0188909
PAS_chr4_0352	365.788	0.0188546
PAS_chr4_0167	364.883	0.018808
PAS_chr3_1166	362.988	0.0187103
PAS_chr2-2_0319	362.403	0.0186801
PAS_chr2-1_0323	360.752	0.018595
PAS_chr1-4_0117	360.467	0.0185804
PAS_chr4_0267	359.926	0.0185525
PAS_chr2-2_0293	359.527	0.0185319
PAS_chr1-3_0059	359.041	0.0185069
PAS_chr4_0468	358.755	0.0184921
PAS_chr2-1_0481	357.853	0.0184456
PAS_chr1-4_0353	357.361	0.0184203
PAS_chr3_0822	356.663	0.0183843
PAS_chr3_0976	355.783	0.0183389
PAS_chr3_0365	355.729	0.0183361
PAS_chr4_0210	353.883	0.018241
PAS_chr2-1_0771	353.518	0.0182222
PAS_chr4_0430	352.581	0.0181739
PAS_chr1-4_0302	350.612	0.0180724
PAS_chr3_1121	349.688	0.0180248
PAS_chr2-1_0087	349.451	0.0180125
PAS_chr1-1_0356	346.734	0.0178725
PAS_chr1-4_0198	346.364	0.0178534
PAS_chr1-4_0352	345.598	0.0178139
PAS_chr2-1_0236	345.2	0.0177934
PAS_chr3_1167	344.959	0.017781
PAS_chr2-2_0329	344.579	0.0177614
PAS_chr1-3_0009	343.999	0.0177315
PAS_chr2-2_0372	342.517	0.0176551
PAS_chr4_0245	342.167	0.0176371
PAS_chr3_0140	341.812	0.0176188
PAS_chr2-1_0719	340.559	0.0175542
PAS_chr2-1_0246	340.318	0.0175418
PAS_chr1-4_0233	336.838	0.0173624
PAS_chr3_0002	336.77	0.0173589
PAS_chr4_0853	335.622	0.0172997
PAS_FragB_0006	334.864	0.0172606
PAS_chr1-1_0399	331.955	0.0171107
-	331.825	0.017104
PAS_chr2-2_0257	331.529	0.0170887
PAS_chr2-1_0769	330.543	0.0170379
PAS_chr2-2_0148	330.327	0.0170268
PAS_chr2-1_0208	329.943	0.017007
PAS_chr2-2_0462	329.01	0.0169589
PAS_chr4_0037	327.819	0.0168975
PAS_chr4_0429	326.979	0.0168542
PAS_chr3_0745	326.277	0.016818
PAS_chr2-1_0631,PAS_chr2-1_0634	324.871	0.0167456
PAS_chr2-1_0144	321.405	0.0165669
PAS_chr2-1_0424	319.126	0.0164494
PAS_chr2-1_0389	319.094	0.0164478
PAS_chr2-2_0356	318.236	0.0164036
PAS_chr2-1_0661	317.405	0.0163607
PAS_chr2-1_0340	316.931	0.0163363
PAS_chr3_0349	316.757	0.0163273
PAS_chr2-1_0539	316.591	0.0163188
PAS_chr3_0687	316.406	0.0163092
PAS_chr4_0115	315.916	0.016284
PAS_chr1-1_0309	315.728	0.0162743
PAS_chr4_0982	314.555	0.0162138
PAS_chr3_9130	314.24	0.0161976
PAS_chr1-1_0209	314.189	0.0161949
PAS_chr4_0529	312.632	0.0161147
PAS_chr1-1_0129	312.34	0.0160996
PAS_chr4_0283	311.722	0.0160678
PAS_chr3_0488	311.448	0.0160537
PAS_chr4_0344	310.69	0.0160146
PAS_c048_0006	310.473	0.0160034
PAS_chr1-4_0168	310.464	0.0160029
PAS_chr4_0363	310.442	0.0160018
PAS_chr3_1230	308.762	0.0159152
PAS_chr4_0579,PAS_chr4_0580	308.391	0.0158961
PAS_chr4_0786	307.92	0.0158718
PAS_chr1-4_0411	307.738	0.0158624
PAS_chr3_1226	307.357	0.0158428
PAS_chr2-2_0202	306.488	0.015798
PAS_chr4_0626	305.822	0.0157637
PAS_chr2-2_0210	305.549	0.0157496
PAS_chr1-1_0189	305.252	0.0157343
PAS_chr3_0625	304.509	0.015696
PAS_c157_0001	303.864	0.0156627
PAS_chr3_0290	303.479	0.0156429
PAS_chr1-4_0265	303.428	0.0156403
PAS_chr4_0404	302.898	0.015613
PAS_chr1-4_0239,PAS_chr1-4_0241	302.425	0.0155886
PAS_chr3_0359	302.399	0.0155872
PAS_chr1-3_0087,PAS_chr1-3_0088	301.769	0.0155548
PAS_chr1-1_0424	300.617	0.0154954
PAS_chr3_1071	300.277	0.0154779
PAS_chr3_9000	299.482	0.0154369
PAS_chr3_0425	298.559	0.0153893
PAS_chr3_0382	298.353	0.0153787
PAS_FragB_0075	297.703	0.0153452
PAS_chr2-1_0793	297.524	0.0153359
PAS_chr3_0150	297.408	0.01533
PAS_chr1-4_0299	295.602	0.0152369
PAS_chr2-1_0775	294.828	0.015197
PAS_chr3_0066	294.554	0.0151829
PAS_chr1-1_0354	294.244	0.0151669
PAS_chr2-2_0348	293.884	0.0151483
PAS_chr3_0997	292.913	0.0150983
PAS_chr2-2_0172	292.885	0.0150968
PAS_chr4_0359	291.887	0.0150454
PAS_chr3_0576	291.87	0.0150445
PAS_chr1-1_0117	291.053	0.0150024
PAS_chr1-1_0388	289.82	0.0149388
PAS_chr2_9010	287.716	0.0148304
PAS_chr2-1_0415	286.765	0.0147814
PAS_chr3_0884	286.614	0.0147736
PAS_chr3_0111	285.692	0.0147261
PAS_chr3_0260	285.601	0.0147214
PAS_chr3_0192	285.116	0.0146964
PAS_chr4_0355	284.889	0.0146847
PAS_chr2-2_0305	283.748	0.0146259
PAS_chr2-1_0058	282.957	0.0145851
PAS_chr3_0099	282.523	0.0145627
PAS_chr4_0714	281.968	0.0145341
PAS_chr3_0692	281.34	0.0145017
PAS_chr1-3_0232,PAS_chr1-3_0306	280.637	0.0144655
PAS_chr4_0410	279.439	0.0144038
PAS_chr1-1_0335	279.307	0.0143969
PAS_chr2-2_0346	278.363	0.0143483
PAS_c034_0002	276.657	0.0142604
PAS_chr3_0837	276.183	0.0142359
PAS_chr1-1_0422	276.16	0.0142347
PAS_chr2-1_0871	275.546	0.0142031
PAS_chr2-1_0344	275.189	0.0141847
PAS_FragB_0024	274.787	0.014164
PAS_chr1-1_0183	274.546	0.0141515
PAS_chr2-1_0120	272.468	0.0140444
PAS_chr2-2_0139	271.22	0.0139801
PAS_chr2-2_0004	270.942	0.0139658
PAS_chr2-1_0229	270.295	0.0139324
PAS_chr2-1_0640	270.287	0.013932
PAS_chr2-2_0165	268.274	0.0138282
PAS_chr2-1_0702	268.271	0.0138281
PAS_chr1-1_0073	267.728	0.0138001
PAS_chr3_0394	267.094	0.0137674
PAS_chr3_0862	266.808	0.0137527
PAS_chr3_1011	265.708	0.013696
PAS_chr2-2_0405	265.698	0.0136955
PAS_chr2-1_0492	263.261	0.0135699
PAS_chr1-3_0169	263.086	0.0135608
PAS_chr4_0487	261.582	0.0134833
PAS_chr1-4_0113	261.327	0.0134702
-	259.886	0.0133959
PAS_chr2-1_0145	259.799	0.0133914
PAS_chr3_0689,PAS_chr3_0690	258.078	0.0133027
PAS_chr1-1_0478	257.959	0.0132966
PAS_chr2-2_0126	257.443	0.01327
PAS_chr1-3_0163	257.177	0.0132563
PAS_chr4_0505,PAS_chr4_0506	256.86	0.0132399
PAS_chr1-3_0256	255.975	0.0131943
PAS_chr1-1_0236	255.894	0.0131901
PAS_chr2-2_0473	255.662	0.0131782
PAS_chr4_0297	254.627	0.0131248
PAS_chr3_0216	254.514	0.013119
PAS_chr1-4_0561	254.305	0.0131082
PAS_chr2-1_0089	254.007	0.0130929
PAS_chr2-1_0867	253.533	0.0130684
PAS_chr3_0081	252.593	0.01302
PAS_chr1-1_0424	251.674	0.0129726
PAS_chr4_0690	251.196	0.012948
PAS_chr1-4_0600	251.123	0.0129442
PAS_chr2-2_0071	250.725	0.0129237
PAS_chr2-2_0294	250.713	0.0129231
PAS_chr2-1_0741	250.505	0.0129123
PAS_chr1-4_0547	249.653	0.0128684
PAS_chr4_0780	249.314	0.012851
PAS_chr3_0053	249.19	0.0128446
PAS_chr1-4_0290	249.105	0.0128402
PAS_chr3_0222	248.893	0.0128292
PAS_chr1-4_0044	248.823	0.0128256
PAS_chr2-1_0368	248.022	0.0127844
PAS_chr3_1056	247.634	0.0127644
PAS_chr3_9135,PAS_chr3_9140	247.597	0.0127624
PAS_chr1-4_0196	246.714	0.0127169
PAS_chr2-1_0342	246.709	0.0127167
PAS_chr1-4_0581,PAS_chr1-4_0582	246.485	0.0127051
PAS_chr1-4_0049	246.403	0.0127009
PAS_chr3_0983	246.177	0.0126893
PAS_chr1-1_0131	246.148	0.0126878
PAS_chr3_0548	245.732	0.0126663
PAS_chr3_1034	245.419	0.0126502
PAS_chr3_0647	245.249	0.0126414
PAS_chr2-1_0334	244.73	0.0126147
PAS_chr3_0015	244.637	0.0126099
PAS_chr3_1063	244.507	0.0126032
PAS_chr2-1_0573	244.472	0.0126014
PAS_chr3_0954	243.835	0.0125685
PAS_chr1-1_0432	243.363	0.0125442
PAS_c034_0038	243.312	0.0125416
PAS_chr3_0611	242.682	0.0125091
PAS_chr3_0766	242.003	0.0124741
PAS_chr3_0803	241.13	0.0124291
PAS_chr1-3_0142	239.427	0.0123413
PAS_chr2-1_0330	239.015	0.0123201
PAS_chr1-4_0347	238.828	0.0123104
PAS_chr2-1_0489	237.957	0.0122656
PAS_chr1-4_0300	236.856	0.0122088
PAS_chr2-2_0341	236.528	0.0121919
PAS_chr4_0266	236.467	0.0121887
PAS_chr4_0496	235.802	0.0121545
PAS_chr1-4_0159	235.584	0.0121432
PAS_chr3_1058	235.008	0.0121135
PAS_chr1-1_0164	234.943	0.0121102
PAS_chr4_0438	233.245	0.0120227
PAS_chr1-3_0166	233.23	0.0120219
PAS_chr4_0851	232.456	0.011982
PAS_chr4_0201	232.438	0.0119811
PAS_chr1-1_0171	231.863	0.0119514
PAS_chr1-4_0270	230.378	0.0118749
PAS_chr3_0067	230.219	0.0118667
PAS_chr1-1_0434	228.895	0.0117984
PAS_chr2-2_0443	228.823	0.0117947
PAS_chr4_0687	228.755	0.0117912
PAS_chr2-2_0247	226.469	0.0116734
PAS_chr1-1_0311	224.07	0.0115497
PAS_chr1-4_0225	223.953	0.0115437
PAS_chr1-1_0264	223.458	0.0115182
PAS_FragB_0042	222.65	0.0114765
PAS_chr3_0585	222.609	0.0114744
PAS_chr1-4_0284	222.419	0.0114646
PAS_chr4_0269	222.24	0.0114554
PAS_chr1-3_0172	221.742	0.0114297
PAS_chr4_0909	221.643	0.0114246
PAS_chr3_0127	221.049	0.011394
PAS_chr2-2_0216	220.822	0.0113823
PAS_chr1-4_0612	220.32	0.0113564
PAS_chr2-1_0287	220.048	0.0113424
PAS_chr2-1_0127	219.824	0.0113309
PAS_chr2-1_0611	219.261	0.0113019
PAS_chr4_0368	218.347	0.0112547
PAS_chr1-1_0381	218.308	0.0112527
PAS_chr4_0495	217.793	0.0112262
PAS_chr2-1_0359	217.77	0.011225
PAS_chr3_1188	216.692	0.0111694
PAS_chr2-1_0397	216.559	0.0111626
PAS_chr2-2_0200	216.432	0.011156
PAS_chr4_0586	216.184	0.0111433
PAS_chr4_0046	216.008	0.0111342
PAS_chr4_0554	215.027	0.0110836
PAS_chr1-4_0059	214.939	0.0110791
PAS_chr1-1_0180	214.199	0.0110409
PAS_chr2-2_0328	214.061	0.0110338
PAS_chr2-2_0048	213.909	0.011026
PAS_chr1-1_0019	213.223	0.0109906
PAS_chr4_0849	212.961	0.0109771
PAS_chr1-4_0282	212.386	0.0109475
PAS_chr2-1_0876	212.181	0.0109369
PAS_chr1-4_0526	212.132	0.0109344
PAS_chr2-1_0687	211.783	0.0109164
PAS_chr2-1_0518	211.707	0.0109125
PAS_chr4_0185	211.182	0.0108854
PAS_chr4_0679	210.953	0.0108736
PAS_chr4_0413	210.779	0.0108647
PAS_chr2-1_0202	210.4	0.0108451
PAS_chr3_1060	209.969	0.0108229
PAS_chr4_0181	209.915	0.0108201
PAS_chr2-2_0227	209.734	0.0108108
PAS_chr4_0812	209.622	0.010805
PAS_chr1-1_0406	209.492	0.0107983
PAS_chr1-4_0471	209.267	0.0107867
PAS_chr1-1_0352	207.918	0.0107172
PAS_chr3_0968	207.499	0.0106956
PAS_chr1-1_0122	206.812	0.0106602
PAS_chr3_0438	206.743	0.0106566
PAS_chr2-1_0649	206.523	0.0106453
PAS_chr2-1_0724	205.225	0.0105784
PAS_chr3_1126	204.798	0.0105564
PAS_chr1-1_0360	203.14	0.0104709
PAS_chr2-1_0112	202.486	0.0104372
PAS_chr4_0816	202.159	0.0104203
PAS_chr4_0944	201.945	0.0104093
PAS_chr2-1_0892	201.854	0.0104046
PAS_chr3_0353	201.607	0.0103919
PAS_chr1-1_0101	200.434	0.0103314
PAS_chr3_0783	200.426	0.010331
PAS_chr2-1_0036	200.421	0.0103307
PAS_chr1-3_0051	199.253	0.0102705
PAS_chr3_0859	199.057	0.0102604
PAS_chr4_0246	199.046	0.0102599
PAS_chr1-1_0204,PAS_chr1-1_0205	198.655	0.0102397
PAS_chr2-1_0097,PAS_chr2-1_0099	198.54	0.0102338
PAS_chr3_1255	198.353	0.0102242
PAS_chr2-2_0439,PAS_chr2-2_0440	197.964	0.0102041
PAS_chr2-1_0063	197.911	0.0102014
PAS_c034_0029	197.287	0.0101692
PAS_chr2-2_0461	196.945	0.0101516
PAS_chr3_0455	196.838	0.0101461
PAS_chr1-1_0153	196.831	0.0101457
PAS_chr2-1_0185	196.56	0.0101317
PAS_chr1-4_0320	196.446	0.0101259
PAS_chr2-1_0175	196.362	0.0101215
PAS_chr3_0702	196.291	0.0101179
PAS_chr2-1_0277	196.056	0.0101058
PAS_chr2-1_0333	196.006	0.0101032
PAS_chr2-2_0396	195.98	0.0101018
PAS_chr4_0962	195.59	0.0100817
PAS_chr1-4_0023	195.193	0.0100613
PAS_chr3_0123	194.593	0.0100303
PAS_chr4_0289,PAS_chr4_0290	194.528	0.010027
PAS_chr1-3_0268	194.489	0.010025
PAS_chr2-2_0368	194.305	0.0100155
PAS_chr3_1105	194.152	0.0100076
PAS_chr3_1203	194.129	0.0100064
PAS_chr3_0509	194.077	0.0100037
PAS_chr1-1_0094	193.97	0.00999823
PAS_chr1-1_0296	193.812	0.00999009
PAS_chr3_0262	193.527	0.0099754
PAS_chr4_0577	193.508	0.00997442
PAS_chr3_0436	193.37	0.0099673
PAS_chr2-1_0651	193.337	0.0099656
PAS_chr3_0135	192.987	0.00994756
PAS_chr1-4_0207	192.781	0.00993694
PAS_FragB_0073	192.195	0.00990674
PAS_chr2-2_0136	192.16	0.00990493
PAS_chr1-4_0063	191.983	0.00989581
PAS_chr1-3_0081	191.862	0.00988957
PAS_chr2-1_0583	191.809	0.00988684
PAS_chr4_0148	190.912	0.0098406
PAS_chr4_0288	190.663	0.00982777
PAS_chr2-2_0266	190.656	0.00982741
PAS_chr3_0387	190.035	0.0097954
PAS_chr3_1069	189.996	0.00979339
PAS_chr2-1_0187,PAS_chr2-1_0188	189.514	0.00976854
PAS_chr2-1_0393	189.366	0.00976092
PAS_chr2-2_0187	189.161	0.00975035
PAS_chr3_0771	189.16	0.0097503
PAS_chr4_0602	189.025	0.00974334
PAS_chr4_0765,PAS_chr4_0767	188.508	0.00971669
PAS_chr3_1129	188	0.00969051
PAS_chr2-2_0183	187.862	0.00968339
PAS_chr2-2_0257	187.706	0.00967535
PAS_chr2-2_0425	187.278	0.00965329
PAS_chr1-4_0702	186.818	0.00962958
PAS_chr4_0988	186.204	0.00959793
PAS_chr3_0424	186.064	0.00959071
PAS_chr2-2_0110	185.968	0.00958577
PAS_chr1-3_0113	185.852	0.00957979
PAS_chr1-4_0575	185.526	0.00956298
PAS_chr4_0249	185.282	0.00955041
PAS_chr1-4_0568	185.269	0.00954974
PAS_chr4_0669	185.134	0.00954278
PAS_chr3_0693	185.062	0.00953907
PAS_chr4_0524	184.685	0.00951963
PAS_chr4_0391	183.913	0.00947984
PAS_chr3_0218	183.164	0.00944123
PAS_chr3_0167	182.876	0.00942639
PAS_chr1-3_0048	182.45	0.00940443
PAS_chr1-4_0291	182.043	0.00938345
PAS_chr1-4_0297,PAS_chr1-4_0667	181.932	0.00937773
PAS_chr4_0807	179.702	0.00926278
PAS_chr3_0796	179.488	0.00925175
PAS_chr1-3_0210	179.365	0.00924541
PAS_chr1-3_0247	179.107	0.00923211
PAS_chr1-1_0461	178.879	0.00922036
PAS_chr1-1_0420	178.324	0.00919175
PAS_chr3_0535	178.226	0.0091867
PAS_chr3_0122	178.133	0.00918191
PAS_chr3_0040	178.083	0.00917933
PAS_chr2-1_0701	178.007	0.00917541
PAS_chr2-2_0445	177.706	0.0091599
PAS_chr4_0593	177.43	0.00914567
PAS_chr1-3_0170	176.714	0.00910877
PAS_chr4_0576	176.714	0.00910877
PAS_chr2-2_0304	176.469	0.00909614
PAS_chr1-4_0593	176.334	0.00908918
PAS_chr3_0008	175.966	0.00907021
PAS_chr2-2_0124	175.821	0.00906274
PAS_chr2-1_0183	175.524	0.00904743
PAS_chr4_0014	175.264	0.00903402
PAS_chr4_0725	175.245	0.00903305
PAS_chr4_0153	174.977	0.00901923
PAS_chr2-2_0320	174.967	0.00901872
PAS_chr2-1_0219	174.601	0.00899985
PAS_chr3_1200	174.5	0.00899464
PAS_chr2-2_0111	174.118	0.00897495
PAS_chr2-1_0070	174.004	0.00896908
Rec_His4_pPIC9	173.828	0.00896001
PAS_chr2-1_0110	173.592	0.00894784
PAS_chr2-2_0161	172.475	0.00889027
PAS_chr4_0954	172.328	0.00888269
PAS_chr2-2_0298	172.325	0.00888253
PAS_chr1-4_0530	172.282	0.00888032
PAS_chr4_0885	172.277	0.00888006
PAS_chr3_0388	171.843	0.00885769
PAS_chr3_0060	171.526	0.00884135
PAS_chr1-4_0014	171.426	0.00883619
PAS_chr1-3_0038	171.032	0.00881589
PAS_chr4_0578	170.791	0.00880346
PAS_chr3_1053	170.595	0.00879336
PAS_chr2-1_0660	170.336	0.00878001
PAS_chr4_0897	170.184	0.00877218
PAS_chr3_0595	170.102	0.00876795
PAS_chr4_0259	170.03	0.00876424
PAS_chr1-1_0056	169.816	0.00875321
PAS_chr1-4_0030	169.675	0.00874594
PAS_chr3_0054	169.331	0.00872821
PAS_chr1-4_0597	169.01	0.00871166
PAS_chr4_0979	168.915	0.00870676
PAS_chr3_1062	168.778	0.0086997
PAS_chr1-1_0439	168.623	0.00869171
PAS_chr2-2_0450	168.05	0.00866218
PAS_chr1-1_0307	167.988	0.00865898
PAS_chr1-3_0076	167.948	0.00865692
PAS_chr1-1_0165	167.874	0.00865311
PAS_chr2-1_0326	167.635	0.00864079
PAS_chr4_0603	167.619	0.00863996
PAS_chr3_0894	167.573	0.00863759
PAS_chr1-1_0070	167.527	0.00863522
PAS_chr2-1_0537	167.429	0.00863017
PAS_chr2-1_0457	167.423	0.00862986
PAS_chr1-1_0431	167.364	0.00862682
PAS_chr3_0746	167.327	0.00862491
PAS_chr1-1_0111	167.218	0.00861929
PAS_chr1-3_0070	167.119	0.00861419
PAS_chr3_0006	166.92	0.00860393
PAS_chr4_0776	166.899	0.00860285
PAS_chr4_0501	166.679	0.00859151
PAS_chr4_0339	166.599	0.00858739
PAS_chr3_1009,PAS_chr3_1010	166.519	0.00858326
PAS_chr2-2_0292	166.096	0.00856146
PAS_chr2-1_0463	165.603	0.00853605
PAS_chr1-3_0123	165.578	0.00853476
PAS_chr3_0987	165.525	0.00853203
PAS_chr3_1234	165.44	0.00852764
PAS_chr3_0808	165.432	0.00852723
PAS_chr4_0598	164.927	0.0085012
PAS_chr1-1_0355	164.489	0.00847863
PAS_chr1-1_0120	164.459	0.00847708
PAS_chr3_0363	164.326	0.00847022
PAS_chr4_0336	163.941	0.00845038
PAS_chr3_0419	163.936	0.00845012
PAS_chr3_0234	163.769	0.00844151
PAS_chr3_0584	163.744	0.00844022
PAS_chr3_1153	163.452	0.00842517
PAS_c034_0034	163.393	0.00842213
PAS_FragD_0007	163.207	0.00841254
PAS_chr3_0471	163.027	0.00840327
PAS_chr3_9005	162.685	0.00838564
PAS_chr1-4_0355	162.285	0.00836502
PAS_chr2-1_0887	161.976	0.00834909
PAS_chr3_0180	161.429	0.0083209
PAS_chr3_0819	161.107	0.0083043
PAS_chr4_0571	160.947	0.00829605
PAS_chr2_9025	160.837	0.00829038
PAS_chr1-4_0367	160.77	0.00828693
PAS_chr2-1_0456	160.662	0.00828136
PAS_chr2-1_0519	160.588	0.00827755
PAS_chr1-1_0320	160.474	0.00827167
PAS_chr4_0131	159.968	0.00824559
PAS_chr1-4_0463	159.886	0.00824136
PAS_c034_0010	159.255	0.00820884
PAS_chr4_0253	159.24	0.00820806
PAS_chr2-1_0115	159.143	0.00820306
PAS_chr4_0844	158.661	0.00817822
PAS_chr3_1090	158.602	0.00817518
PAS_chr1-4_0086	158.519	0.0081709
PAS_chr3_0050	158.477	0.00816874
PAS_chr3_0062	158.397	0.00816461
PAS_chr1-1_0456	158.302	0.00815971
PAS_chr1-3_0215	158.041	0.00814626
PAS_chr4_0773	157.549	0.0081209
-	157.315	0.00810884
PAS_chr2-1_0482	157.302	0.00810817
PAS_chr1-3_0287	157.265	0.00810626
PAS_chr2-1_0426	157.084	0.00809693
PAS_chr4_0824	156.989	0.00809204
PAS_chr2-1_0060	156.509	0.00806729
PAS_chr3_0795	156.455	0.00806451
PAS_chr2-2_0381	156.14	0.00804827
PAS_chr4_0218	155.971	0.00803956
PAS_chr1-1_0140	155.671	0.0080241
PAS_chr3_1029	155.589	0.00801987
PAS_chr2-2_0237	155.255	0.00800266
PAS_chr1-4_0041	155.119	0.00799565
PAS_chr2-1_0578	155.082	0.00799374
PAS_chr1-1_0358	155.011	0.00799008
PAS_chr3_0392	154.954	0.00798714
PAS_chr4_0613	154.776	0.00797797
PAS_chr3_1183	154.487	0.00796307
PAS_chr3_9110	154.461	0.00796173
PAS_chr3_0667	154.173	0.00794688
PAS_chr1-4_0090	154.163	0.00794637
PAS_chr3_0531	153.893	0.00793245
PAS_chr1-3_0054	153.288	0.00790127
PAS_chr1-4_0699	153.215	0.0078975
PAS_chr1-4_0179,PAS_chr1-4_0180	152.98	0.00788539
PAS_chr1-4_0293	152.927	0.00788266
PAS_chr1-4_0021	152.852	0.00787879
PAS_chr3_0638	152.153	0.00784276
PAS_chr2-1_0608	151.65	0.00781684
PAS_chr3_0168	151.462	0.00780715
PAS_chr2-1_0111	151.35	0.00780137
PAS_chr1-4_0188	151.214	0.00779436
PAS_chr1-1_0260	151.039	0.00778534
PAS_chr4_0550	150.922	0.00777931
PAS_chr3_0562	150.307	0.00774761
PAS_chr4_0731	150.242	0.00774426
PAS_chr4_0038	150.165	0.00774029
PAS_chr1-4_0491	150.087	0.00773627
PAS_chr2-1_0194	149.93	0.00772818
PAS_chr3_0831	149.786	0.00772076
PAS_chr4_0889	149.76	0.00771942
PAS_chr4_0668	149.29	0.00769519
PAS_chr2-1_0289	149.268	0.00769405
PAS_chr3_0258	148.905	0.00767534
PAS_chr4_0113	148.298	0.00764406
PAS_chr2-1_0026	148.237	0.00764091
PAS_chr1-4_0222	148.153	0.00763658
PAS_chr3_0780	147.853	0.00762112
PAS_chr1-3_0158	147.836	0.00762024
PAS_chr2-2_0334	147.812	0.00761901
PAS_chr2-2_0371	147.531	0.00760452
PAS_chr1-4_0536	147.415	0.00759854
PAS_chr2-1_0292	147.413	0.00759844
PAS_chr3_0494	147.376	0.00759653
PAS_chr2-1_0077	147.334	0.00759437
PAS_chr1-1_0251	147.113	0.00758297
PAS_chr1-4_0095	147.077	0.00758112
PAS_chr2-1_0039	146.863	0.00757009
PAS_chr1-1_0428	146.393	0.00754586
PAS_chr4_0756	146.374	0.00754488
PAS_chr2-2_0260	145.996	0.0075254
PAS_chr2-1_0556	145.898	0.00752035
PAS_chr2-2_0199	145.582	0.00750406
PAS_chr1-1_0160	145.481	0.00749885
PAS_chr2-2_0166	145.082	0.00747829
PAS_chr2-2_0228,PAS_chr2-2_0229	144.72	0.00745963
PAS_chr1-4_0306	144.091	0.00742721
PAS_chr2-1_0242	143.727	0.00740844
PAS_chr3_1091	143.65	0.00740447
PAS_chr1-4_0469	143.02	0.007372
PAS_chr1-1_0449	142.881	0.00736484
PAS_chr4_0759	142.687	0.00735484
PAS_chr3_1232	142.526	0.00734654
PAS_chr3_0529	142.439	0.00734205
PAS_chr4_0965	142.41	0.00734056
PAS_chr3_0966	142.395	0.00733978
PAS_chr3_0286	142.146	0.00732695
PAS_chr2-1_0831	141.731	0.00730556
PAS_chr1-4_0412	141.716	0.00730479
PAS_chr1-4_0357	141.679	0.00730288
PAS_chr1-1_0144	141.208	0.0072786
PAS_chr4_0411	141.202	0.00727829
PAS_chr3_1246	141.084	0.00727221
PAS_chr2-1_0118	140.946	0.0072651
PAS_chr2-2_0311	140.818	0.0072585
PAS_chr3_0662	140.562	0.0072453
PAS_chr1-1_0200	140.409	0.00723742
PAS_chr3_0546	140.408	0.00723736
PAS_chr2-2_0302	140.32	0.00723283
PAS_chr2-1_0476	140.302	0.0072319
PAS_chr1-1_0419	140.23	0.00722819
PAS_chr1-3_0195	140.121	0.00722257
PAS_chr4_0260	140.095	0.00722123
PAS_chr1-4_0615	140.007	0.00721669
PAS_chr3_0878	139.931	0.00721278
PAS_chr1-4_0183	139.711	0.00720144
PAS_chr4_0444	139.704	0.00720108
PAS_chr2-2_0432	139.367	0.00718371
PAS_chr2-1_0010	139.232	0.00717675
PAS_chr2-1_0755	139.139	0.00717195
PAS_chr2-2_0456	139.032	0.00716644
PAS_chr2-1_0411	139.021	0.00716587
PAS_chr2-1_0275	138.729	0.00715082
PAS_chr1-4_0364	138.617	0.00714505
PAS_chr2-1_0059	138.614	0.00714489
PAS_chr1-1_0084	138.507	0.00713938
PAS_chr1-1_0155	138.462	0.00713706
PAS_chr1-1_0103	138.385	0.00713309
PAS_chr3_1083	138.122	0.00711953
PAS_chr1-4_0007	138.064	0.00711654
PAS_chr1-1_0100	138.034	0.007115
PAS_chr4_0969	137.751	0.00710041
PAS_chr2-2_0262	137.7	0.00709778
PAS_chr1-3_0126	137.664	0.00709592
PAS_chr4_0820	137.609	0.00709309
PAS_chr1-1_0031	137.533	0.00708917
PAS_chr3_0887	137.208	0.00707242
PAS_chr1-1_0159	137.144	0.00706912
PAS_chr1-1_0375	136.999	0.00706165
PAS_chr1-3_0218	136.92	0.00705757
PAS_chr1-4_0679	136.556	0.00703881
PAS_chr3_0326	136.484	0.0070351
PAS_c048_0003	136.455	0.00703361
PAS_chr3_0281	136.443	0.00703299
PAS_chr2-1_0480	136.16	0.0070184
PAS_chr2-1_0737	135.914	0.00700572
PAS_chr4_0750	135.613	0.0069902
PAS_chr2-2_0101,PAS_chr2-2_0102	135.28	0.00697304
PAS_chr2-2_0492	135.256	0.0069718
PAS_chr2-1_0717	134.991	0.00695814
PAS_chr2-2_0154	134.832	0.00694995
PAS_chr3_0986	134.616	0.00693881
PAS_chr2-1_0210	134.394	0.00692737
PAS_chr2-1_0505	133.884	0.00690108
PAS_chr3_0517	133.821	0.00689784
PAS_chr2-1_0022	133.717	0.00689247
PAS_chr3_0170	133.576	0.00688521
PAS_chr3_0971	133.455	0.00687897
PAS_chr1-1_0313	133.387	0.00687546
PAS_chr4_0817	132.635	0.0068367
PAS_chr1-1_0353	132.603	0.00683505
PAS_chr1-4_0068	132.588	0.00683428
PAS_c131_0013	132.497	0.00682959
PAS_chr3_1208	132.437	0.0068265
PAS_chr4_0781	132.387	0.00682392
PAS_chr2-1_0427	131.96	0.00680191
PAS_chr3_0376	131.176	0.0067615
PAS_chr2-1_0431	130.943	0.00674949
PAS_chr2-1_0526	130.602	0.00673191
PAS_chr1-4_0317	130.563	0.0067299
PAS_chr1-1_0172,PAS_chr1-1_0174	130.317	0.00671722
PAS_chr3_0842	130.221	0.00671227
PAS_chr1-4_0450	130.124	0.00670727
PAS_c048_0007	130.033	0.00670258
-	130.01	0.0067014
PAS_chr2-2_0313	129.701	0.00668547
PAS_chr3_0916	129.584	0.00667944
PAS_chr4_0810	129.546	0.00667748
PAS_chr2-1_0338	129.464	0.00667325
PAS_chr2-1_0792	129.387	0.00666928
PAS_chr4_0983	129.355	0.00666763
PAS_chr1-1_0292	129.349	0.00666733
PAS_chr2-1_0658	129.326	0.00666614
PAS_chr3_1082	129.287	0.00666413
PAS_chr1-4_0278	129.206	0.00665995
PAS_chr1_9145	128.876	0.00664294
PAS_chr1-1_0279	128.799	0.00663898
PAS_chr2-2_0410,PAS_chr2-2_0497	128.751	0.0066365
PAS_chr1-4_0309	128.542	0.00662573
PAS_chr1-3_0068	128.412	0.00661903
PAS_chr1-4_0110	128.391	0.00661794
PAS_chr3_0442	128.048	0.00660026
PAS_chr1-1_0426	127.982	0.00659686
PAS_chr3_0098	127.9	0.00659264
PAS_chr1-1_0105	127.712	0.00658295
PAS_chr3_1016	127.583	0.0065763
PAS_chr1-4_0433	127.51	0.00657253
PAS_chr1-1_0141	127.378	0.00656573
PAS_chr2-1_0882	127.302	0.00656181
PAS_chr1-1_0300	126.984	0.00654542
PAS_chr1-1_0385	126.982	0.00654532
PAS_chr3_0257	126.905	0.00654135
PAS_chr1-4_0590	126.73	0.00653233
PAS_chr2-1_0336	126.498	0.00652037
PAS_chr4_0042	126.295	0.00650991
PAS_chr2-2_0251	126.196	0.0065048
PAS_chr1-3_0260	125.878	0.00648841
PAS_chr2-1_0249	125.846	0.00648676
PAS_chr1-4_0587	125.831	0.00648599
PAS_chr3_0500	125.803	0.00648455
PAS_chr2-1_0781	125.751	0.00648187
PAS_chr4_0452	125.663	0.00647733
PAS_chr2-2_0350	125.452	0.00646645
PAS_chr4_0699	125.449	0.0064663
PAS_chr2-1_0345,PAS_chr2-1_0893	125.408	0.00646419
PAS_chr1-4_0202	125.312	0.00645924
PAS_chr4_0850	125.283	0.00645774
PAS_chr3_0177	124.885	0.00643723
PAS_chr2-2_0112	124.803	0.006433
PAS_chr3_9035	124.572	0.00642109
PAS_chr1-1_0299	124.331	0.00640867
PAS_chr3_0374	123.757	0.00637908
PAS_chr1-1_0012	123.746	0.00637852
PAS_chr3_0853	123.603	0.00637115
PAS_chr3_0164	123.584	0.00637017
PAS_chr3_9015	123.437	0.00636259
PAS_chr4_0896	123.412	0.0063613
PAS_chr2-2_0152,PAS_chr2-2_0153	123.398	0.00636058
PAS_chr2-2_0082	123.193	0.00635001
PAS_chr2-2_0342	122.843	0.00633197
PAS_c121_0018	122.647	0.00632187
PAS_chr2-1_0207	122.476	0.00631305
PAS_chr2-2_0226	122.398	0.00630903
PAS_chr3_0945	122.319	0.00630496
PAS_chr3_1057	121.99	0.006288
PAS_chr1-1_0457	121.582	0.00626697
PAS_chr2-1_0453	121.086	0.00624141
PAS_chr3_0464	120.985	0.0062362
PAS_chr4_0681	120.82	0.0062277
PAS_chr3_0678	120.519	0.00621218
PAS_chr2-1_0501	120.418	0.00620697
PAS_chr1-1_0441	120.417	0.00620692
PAS_chr2-1_0234	120.307	0.00620125
PAS_chr4_0823	120.106	0.00619089
PAS_chr4_0908	119.595	0.00616455
PAS_chr2-2_0444	119.375	0.00615321
PAS_chr1-1_0414	119.269	0.00614775
PAS_chr1-1_0310	118.617	0.00611414
PAS_chr4_0442	118.287	0.00609713
PAS_chr3_0709	118.174	0.00609131
PAS_chr1-1_0071	118.131	0.00608909
PAS_chr2-2_0177	118.012	0.00608296
PAS_chr1-1_0061	117.959	0.00608022
PAS_chr2-1_0736	117.908	0.0060776
PAS_chr4_0572	117.838	0.00607399
PAS_chr1-3_0034	117.837	0.00607394
PAS_chr2-2_0493	117.638	0.00606368
PAS_chr2-1_0076	117.386	0.00605069
PAS_chr2-1_0530	117.276	0.00604502
PAS_chr1-1_0078	116.863	0.00602373
PAS_chr4_0674	116.783	0.00601961
PAS_chr4_0286	116.76	0.00601842
PAS_chr4_0211	116.709	0.00601579
PAS_chr4_0081	116.645	0.00601249
PAS_chr4_0494	116.552	0.0060077
PAS_chr4_0156	116.494	0.00600471
PAS_chr1-4_0166	116.294	0.0059944
PAS_chr4_0933	116.253	0.00599229
PAS_chr1-4_0639	116.177	0.00598837
PAS_chr3_0528	116.105	0.00598466
PAS_chr1-3_0295	116.048	0.00598172
PAS_FragB_0007	115.961	0.00597724
PAS_chr1-1_0134	115.808	0.00596935
PAS_chr1-3_0056	115.755	0.00596662
PAS_chr2-2_0365	115.668	0.00596213
PAS_chr3_0520,PAS_chr3_0521	115.455	0.00595116
PAS_chr3_0446,PAS_chr3_0447,PAS_chr3_0450	115.432	0.00594997
PAS_chr3_0763,PAS_chr3_0764	115.357	0.0059461
PAS_chr1-4_0362	115.156	0.00593574
PAS_chr2-2_0026	114.963	0.0059258
PAS_chr2-2_0278	114.932	0.0059242
PAS_chr1-1_0345	114.924	0.00592379
PAS_chr3_0931	114.865	0.00592074
PAS_chr3_0834	114.855	0.00592023
PAS_chr1-4_0124	114.756	0.00591513
PAS_chr4_0370	114.621	0.00590817
PAS_chr1-4_0647	114.405	0.00589703
PAS_chr1-4_0482	114.274	0.00589028
PAS_chr1-4_0661	114.222	0.0058876
PAS_chr2-1_0046	114.096	0.00588111
PAS_chr1-4_0406	113.977	0.00587497
PAS_chr2-1_0794	113.953	0.00587373
PAS_chr2-2_0420	113.929	0.0058725
PAS_chr3_0073	113.919	0.00587198
PAS_chr1-4_0601	113.907	0.00587136
PAS_chr3_1014	113.831	0.00586745
PAS_chr4_0489	113.711	0.00586126
PAS_chr2-1_0404	113.483	0.00584951
PAS_chr2-1_0291	113.315	0.00584085
PAS_chr2-1_0880	113.204	0.00583513
PAS_chr3_0735	113.165	0.00583312
PAS_chr4_0325	113.112	0.00583039
PAS_chr4_0204	112.936	0.00582131
PAS_FragB_0022	112.818	0.00581523
PAS_chr4_0811	112.719	0.00581013
PAS_chr4_0766	112.655	0.00580683
PAS_chr4_0154	112.643	0.00580621
PAS_chr3_0582	112.51	0.00579935
PAS_chr1-3_0046	112.367	0.00579198
PAS_chr3_0043	112.365	0.00579188
-	112.355	0.00579137
PAS_chr2-1_0429	112.337	0.00579044
PAS_chr2-1_0007,PAS_chr2-1_0009	112.329	0.00579003
PAS_chr3_1221	112.112	0.00577884
PAS_chr1-3_0252	112.026	0.00577441
PAS_chr1-1_0357	111.785	0.00576198
PAS_chr2-2_0401	111.617	0.00575333
PAS_chr4_0498	111.589	0.00575188
PAS_chr2-1_0091	111.499	0.00574724
PAS_chr4_0345	111.405	0.0057424
PAS_chr3_0237	111.043	0.00572374
PAS_chr2-1_0380	110.453	0.00569333
PAS_c121_0013	110.305	0.0056857
PAS_chr1-4_0648	110.202	0.00568039
PAS_chr1-4_0244	109.962	0.00566802
PAS_chr2-1_0686	109.841	0.00566178
PAS_chr1-1_0086	109.772	0.00565822
PAS_chr2-1_0014	109.192	0.00562833
PAS_chr1-3_0305	109.173	0.00562735
PAS_chr4_0387	109.127	0.00562498
PAS_chr1-3_0202	108.882	0.00561235
PAS_chr1-1_0290	108.823	0.00560931
PAS_chr3_0716	108.814	0.00560884
PAS_chr1-1_0037	108.782	0.00560719
PAS_chr1-4_0413	108.677	0.00560178
PAS_chr2-1_0734	108.669	0.00560137
PAS_chr3_0142	108.287	0.00558168
PAS_chr2-1_0506	108.234	0.00557895
PAS_chr4_0334	108.043	0.0055691
PAS_chr4_0802	107.982	0.00556596
PAS_chr1-1_0267	107.803	0.00555673
PAS_chr2-1_0279	107.776	0.00555534
PAS_c131_0006	107.672	0.00554998
PAS_chr2-2_0273	107.59	0.00554575
PAS_chr2-2_0211	107.552	0.00554379
PAS_chr1-3_0227	107.375	0.00553467
PAS_chr4_0768	107.356	0.00553369
PAS_chr4_0545	107.34	0.00553287
PAS_FragB_0072	107.311	0.00553137
PAS_chr4_0402	107.13	0.00552204
PAS_chr3_0832	107.089	0.00551993
PAS_chr4_0017	107.085	0.00551972
PAS_chr4_0809	106.962	0.00551338
PAS_FragB_0014,PAS_FragB_0015	106.608	0.00549513
PAS_chr4_0085	106.54	0.00549163
PAS_chr3_1000	106.502	0.00548967
PAS_chr2-1_0233	106.464	0.00548771
PAS_chr1-4_0692	106.167	0.0054724
PAS_chr2-2_0088	106.1	0.00546895
PAS_chr3_0334,PAS_chr3_0335	105.979	0.00546271
PAS_chr1-4_0248	105.715	0.00544911
PAS_chr2-2_0067	105.504	0.00543823
PAS_chr3_1182	105.314	0.00542844
PAS_chr2-1_0889	105.299	0.00542766
PAS_chr4_0638	104.872	0.00540565
PAS_chr4_0351	104.638	0.00539359
PAS_chr2-1_0833	104.512	0.0053871
PAS_chr3_0431	104.481	0.0053855
PAS_chr1-4_0267	104.414	0.00538204
PAS_chr1-1_0016	104.255	0.00537385
PAS_chr3_1236	104.05	0.00536328
PAS_chr2-2_0470	103.796	0.00535019
PAS_chr3_0979	103.774	0.00534906
PAS_chr3_0467	103.749	0.00534777
PAS_chr1-4_0498	103.741	0.00534735
PAS_chr2-2_0480	103.647	0.00534251
PAS_chr4_0976	103.565	0.00533828
PAS_chr3_1136	103.455	0.00533261
PAS_chr4_0080	103.408	0.00533019
PAS_chr3_0125	103.401	0.00532983
PAS_chr2-1_0248	103.372	0.00532833
PAS_chr3_0075	103.332	0.00532627
PAS_chr2-1_0235	103.243	0.00532169
PAS_chr1-1_0276	103.161	0.00531746
PAS_chr1-4_0635	103.019	0.00531014
PAS_chr3_1185	102.935	0.00530581
PAS_chr4_0584	102.623	0.00528973
PAS_chr3_1223	102.61	0.00528906
PAS_chr4_0013	102.578	0.00528741
PAS_chr4_0338	102.528	0.00528483
PAS_chr1-3_0160	102.434	0.00527999
PAS_chr4_0590	102.415	0.00527901
PAS_chr2-2_0475	102.23	0.00526947
PAS_chr4_0677	102.217	0.0052688
PAS_chr2-1_0621	102.184	0.0052671
PAS_chr2-2_0191	102.046	0.00525999
PAS_chr2-2_0300	101.769	0.00524571
PAS_chr1-1_0029	101.736	0.00524401
PAS_chr2-2_0255	101.701	0.0052422
PAS_chr1-4_0067	101.6	0.005237
PAS_chr4_0541	101.579	0.00523591
PAS_chr4_0902	101.579	0.00523591
PAS_chr2-1_0465	101.444	0.00522896
PAS_chr3_0637	101.439	0.0052287
PAS_chr2-1_0879	101.423	0.00522787
PAS_chr2-2_0400	101.244	0.00521865
PAS_chr3_0157	101.208	0.00521679
PAS_FragB_0030	100.889	0.00520035
PAS_chr4_0403	100.849	0.00519829
PAS_chr1-4_0484	100.818	0.00519669
PAS_chr1-4_0101	100.817	0.00519664
PAS_chr3_0280	100.805	0.00519602
PAS_chr1-3_0161	100.756	0.00519349
PAS_chr1-3_0253	100.635	0.00518726
PAS_chr2-2_0485	100.605	0.00518571
PAS_c131_0007	100.242	0.005167
PAS_chr2-1_0698	100.13	0.00516122
PAS_chr1-1_0006	99.9932	0.00515417
PAS_chr2-1_0676	99.9913	0.00515408
PAS_chr2-2_0066	99.9402	0.00515144
PAS_chr4_0678	99.6941	0.00513876
PAS_chr1-3_0132	99.6452	0.00513624
PAS_chr2-1_0402	99.631	0.0051355
PAS_chr3_1222	99.6132	0.00513459
PAS_chr2-2_0021	99.5392	0.00513077
PAS_chr3_1072	99.5016	0.00512883
PAS_chr2-2_0085	99.4979	0.00512864
PAS_chr1-4_0205	99.3885	0.005123
PAS_chr3_0342	99.3464	0.00512083
PAS_chr2-1_0239	99.089	0.00510757
PAS_chr4_0193	98.7669	0.00509096
PAS_chr2-1_0252	98.506	0.00507752
PAS_chr4_0471	98.4262	0.0050734
PAS_chr3_1177	98.381	0.00507107
PAS_chr1-1_0017	98.2575	0.00506471
PAS_chr4_0923	98.1169	0.00505746
PAS_chr3_0155,PAS_chr3_9010	97.8379	0.00504308
PAS_chr3_0581	97.8013	0.00504119
PAS_chr1-1_0332	97.7746	0.00503982
PAS_chr2-1_0117	97.6394	0.00503285
PAS_chr4_0300	97.5938	0.0050305
PAS_chr1-1_0447	97.4425	0.0050227
PAS_chr1-4_0631	97.0226	0.00500105
PAS_chr1-1_0169	96.8314	0.0049912
PAS_chr2-1_0226	96.8155	0.00499038
PAS_chr4_0224	96.7222	0.00498557
PAS_chr4_0196	96.708	0.00498484
PAS_chr4_0860	96.6931	0.00498407
PAS_chr2-2_0380	96.6853	0.00498367
PAS_chr2-2_0214	96.6359	0.00498112
PAS_chr2-1_0715	96.4674	0.00497244
PAS_chr1_9010	96.347	0.00496623
PAS_chr4_0307	96.3188	0.00496478
PAS_chr4_0832	96.3099	0.00496432
PAS_chr1-4_0543	96.068	0.00495185
PAS_chr2-2_0370	96.0242	0.00494959
PAS_chr2-1_0189	95.9808	0.00494735
PAS_chr1-4_0310	95.9778	0.0049472
PAS_chr2-2_0486	95.951	0.00494582
PAS_chr4_0337	95.6326	0.00492941
PAS_chr2-2_0274	95.6238	0.00492895
PAS_FragB_0064	95.3949	0.00491715
PAS_chr3_0697	95.313	0.00491293
PAS_chr1-1_0151	95.1768	0.00490591
PAS_chr3_0955	95.1402	0.00490402
PAS_chr1-4_0200	95.0494	0.00489934
PAS_chr3_0935	94.9397	0.00489369
PAS_chr1-1_0258	94.8086	0.00488693
PAS_chr2-1_0161	94.6568	0.00487911
PAS_chr1-1_0042	94.6567	0.0048791
PAS_chr1-1_0028,PAS_chr1-1_0463	94.5371	0.00487294
PAS_chr4_0226	94.5238	0.00487225
PAS_chr3_0113	93.9618	0.00484328
PAS_chr1-1_0223	93.7815	0.00483399
PAS_chr1-3_0089	93.7643	0.0048331
PAS_chr2-1_0064	93.7633	0.00483305
PAS_chr2-2_0159	93.7362	0.00483165
PAS_chr3_0889,PAS_chr3_0891	93.6995	0.00482976
PAS_chr4_0570	93.4954	0.00481924
PAS_chr4_0493	93.4485	0.00481683
PAS_chr3_1008	93.4221	0.00481546
PAS_chr4_0107	93.0776	0.00479771
PAS_chr3_0511	93.0569	0.00479664
PAS_chr1-4_0567	93.0436	0.00479595
PAS_chr4_0333	93.0245	0.00479497
PAS_chr2-1_0668	93.0129	0.00479437
PAS_chr2-1_0618	92.9594	0.00479161
PAS_chr4_0631	92.9035	0.00478873
PAS_chr2-2_0465	92.9015	0.00478863
PAS_chr3_0422	92.8501	0.00478598
PAS_chr1-1_0372	92.7922	0.004783
PAS_chr2-2_0359	92.7612	0.0047814
PAS_chr4_0932	92.7547	0.00478106
PAS_chr2-1_0885	92.7379	0.0047802
PAS_chr3_0406	92.7337	0.00477998
PAS_chr3_0461	92.7103	0.00477877
PAS_chr3_0003	92.6178	0.00477401
PAS_chr1-4_0573	92.6125	0.00477373
PAS_chr1-1_0469	92.5527	0.00477065
PAS_FragB_0020	92.4486	0.00476529
PAS_chr1-4_0254	92.3675	0.0047611
PAS_chr1-1_0088	92.2829	0.00475674
PAS_chr4_0990	92.2488	0.00475499
PAS_chr4_0539	92.1813	0.00475151
PAS_chr3_0141	92.1788	0.00475138
PAS_chr3_0959	92.1108	0.00474787
PAS_chr1-4_0331	92.0276	0.00474358
PAS_chr3_1231	91.8068	0.0047322
PAS_chr1-3_0012	91.5828	0.00472066
PAS_chr2-1_0355	91.5257	0.00471771
PAS_chr1-4_0102	91.155	0.00469861
PAS_chr1-4_0072	90.9189	0.00468644
PAS_chr1-1_0104	90.8874	0.00468481
PAS_chr3_0734	90.6707	0.00467364
PAS_chr1-4_0172	90.4215	0.0046608
PAS_chr3_0865	90.3502	0.00465712
-	90.3081	0.00465495
PAS_chr2-1_0624	90.1543	0.00464703
PAS_chr1-1_0427	89.8833	0.00463306
PAS_chr2-1_0828	89.7656	0.00462699
PAS_chr3_1217	89.7331	0.00462531
PAS_chr2-2_0140	89.6996	0.00462359
PAS_chr2-1_0466	89.6753	0.00462233
PAS_chr4_0790	89.6008	0.00461849
PAS_chr1-4_0062,PAS_chr1-4_0654	89.529	0.00461479
PAS_chr3_0681	89.409	0.00460861
PAS_chr2-2_0378	89.3979	0.00460804
PAS_chr2-2_0453	89.1275	0.0045941
PAS_chr1-1_0485	88.9488	0.00458489
PAS_chr3_0699	88.9207	0.00458344
PAS_chr1-4_0289	88.8992	0.00458233
PAS_chr1-1_0324	88.8354	0.00457904
PAS_chr4_0182	88.8143	0.00457795
PAS_chr1-4_0231	88.6925	0.00457168
PAS_chr2-2_0316	88.5405	0.00456384
PAS_chr4_0252	88.5068	0.0045621
PAS_chr1-4_0382	88.5004	0.00456177
PAS_c048_0005	88.4484	0.00455909
PAS_chr1-1_0154	88.3049	0.0045517
PAS_chr4_0536	88.2778	0.0045503
PAS_chr2-1_0601	88.2213	0.00454739
PAS_chr3_0504	88.2033	0.00454646
PAS_chr3_1098	88.0242	0.00453723
PAS_chr1-1_0487	87.8537	0.00452844
PAS_chr1-1_0137	87.7537	0.00452329
PAS_chr2-1_0151	87.6497	0.00451792
PAS_chr2-2_0484	87.4098	0.00450556
PAS_chr2-2_0441	87.4026	0.00450519
PAS_chr1-4_0527	87.3225	0.00450106
PAS_chr3_1148	87.3017	0.00449999
PAS_chr4_0827	87.0829	0.00448871
PAS_chr4_0941	86.9487	0.00448179
PAS_chr3_1120	86.8967	0.00447911
PAS_chr2-1_0034	86.7483	0.00447146
PAS_chr2-1_0173	86.673	0.00446758
PAS_chr3_0978	86.5957	0.0044636
PAS_chr3_0802	86.4045	0.00445374
PAS_chr1-1_0052	86.3729	0.00445211
PAS_chr2-2_0437	86.3174	0.00444925
PAS_c131_0005	86.2697	0.00444679
PAS_chr2-2_0180	86.1707	0.00444169
PAS_chr3_1130	85.9048	0.00442798
PAS_chr3_0751	85.8448	0.00442489
PAS_chr2-2_0049	85.844	0.00442485
PAS_chr2-1_0354	85.7002	0.00441744
PAS_chr2-2_0406	85.6685	0.0044158
PAS_chr1-4_0418	85.6595	0.00441534
PAS_chr2-2_0149	85.5983	0.00441218
PAS_chr1-1_0176	85.5943	0.00441198
PAS_chr2-1_0770	85.5799	0.00441124
PAS_chr1-4_0308	85.4976	0.00440699
PAS_chr3_0848	85.4258	0.00440329
PAS_chr2-2_0173	85.3469	0.00439923
PAS_chr2-1_0171	85.175	0.00439037
PAS_chr1-3_0026	85.0542	0.00438414
PAS_chr3_0266	85.0144	0.00438209
PAS_chr2-1_0595	84.9389	0.0043782
PAS_chr4_0040,PAS_chr4_0041	84.9212	0.00437728
PAS_chr2-1_0305	84.8496	0.00437359
PAS_chr3_1095	84.7971	0.00437089
PAS_chr4_0022	84.7856	0.00437029
PAS_FragB_0041	84.7552	0.00436873
PAS_chr1-4_0528	84.6458	0.00436309
PAS_chr4_0518	84.4444	0.00435271
PAS_chr2-1_0551	84.3538	0.00434804
PAS_chr3_0390	84.1369	0.00433686
PAS_chr3_0428	84.1187	0.00433592
PAS_chr4_0935	84.1158	0.00433577
PAS_chr1-4_0342	84.1067	0.0043353
PAS_chr4_0456	84.0759	0.00433371
PAS_chr1-4_0260	84.0584	0.00433281
PAS_FragB_0066	84.0575	0.00433276
PAS_chr3_0235	83.9281	0.00432609
PAS_chr4_0514	83.9265	0.00432601
PAS_chr3_1238	83.765	0.00431769
PAS_chr3_0267	83.6063	0.00430951
PAS_chr3_0181	83.5323	0.00430569
PAS_c034_0011	83.4664	0.0043023
PAS_chr2-1_0801,PAS_chr2-1_0804	83.4336	0.0043006
PAS_chr2-2_0104	83.3315	0.00429534
PAS_chr4_0763	82.9563	0.004276
PAS_chr3_0486	82.9363	0.00427497
PAS_chr3_0663,PAS_chr3_0665	82.9262	0.00427445
PAS_chr2-1_0309	82.8537	0.00427071
PAS_FragB_0040	82.6165	0.00425849
PAS_chr1-1_0227	82.4687	0.00425087
PAS_chr4_0060	82.4502	0.00424992
PAS_chr1-1_0455	82.3014	0.00424225
PAS_chr4_0940	82.2878	0.00424154
PAS_chr2-1_0050	82.1974	0.00423688
PAS_chr3_0238	82.1655	0.00423524
PAS_chr1-3_0209	82.1649	0.00423521
PAS_chr2-1_0478	82.1298	0.0042334
PAS_chr3_0199	82.0447	0.00422901
PAS_chr2-2_0422	82.019	0.00422769
PAS_chr1-4_0048	81.9914	0.00422627
PAS_chr3_0559	81.9848	0.00422593
PAS_chr1-4_0314	81.9678	0.00422505
PAS_chr3_0963	81.9616	0.00422473
PAS_chr2-1_0107	81.8219	0.00421753
PAS_chr2-1_0699	81.7434	0.00421348
PAS_chr2-2_0115	81.7186	0.0042122
PAS_chr1-3_0128	81.7152	0.00421203
PAS_chr4_0715	81.6612	0.00420925
PAS_chr2-1_0461	81.6012	0.00420615
PAS_chr1-1_0349	81.5697	0.00420453
PAS_chr4_0382	81.562	0.00420413
PAS_chr1-4_0194	81.4668	0.00419923
PAS_chr4_0724	81.3271	0.00419202
PAS_chr2-2_0332	81.1497	0.00418288
PAS_chr1-4_0002	81.0348	0.00417696
PAS_chr3_0515	80.9112	0.00417059
PAS_chr2-2_0252	80.8508	0.00416747
PAS_chr2-1_0174	80.789	0.00416429
PAS_chr2-1_0321	80.7849	0.00416408
PAS_chr1-3_0032	80.7677	0.00416319
PAS_chr4_0666	80.7126	0.00416035
PAS_chr3_0465	80.666	0.00415795
PAS_chr3_0818	80.6278	0.00415598
PAS_chr3_0984	80.5581	0.00415239
PAS_chr1-4_0009	80.5134	0.00415008
PAS_chr1-1_0234	80.4358	0.00414608
PAS_chr2-2_0061	80.3912	0.00414378
PAS_chr4_0676	80.2349	0.00413573
PAS_chr4_0409	80.2025	0.00413406
PAS_chr2-2_0433	80.0642	0.00412693
PAS_chr1-3_0118	80.0504	0.00412622
PAS_chr1-4_0614	80.0476	0.00412607
PAS_chr4_0736	79.9933	0.00412327
PAS_chr2-2_0438	79.9015	0.00411854
PAS_chr1-3_0226	79.7362	0.00411002
PAS_chr1-4_0650	79.7203	0.0041092
PAS_chr1-1_0442	79.663	0.00410625
PAS_chr2-1_0468	79.6312	0.00410461
PAS_chr2-1_0494	79.5863	0.00410229
PAS_chr1-1_0437	79.5548	0.00410067
PAS_chr3_0918	79.271	0.00408604
PAS_chr4_0859	79.2379	0.00408434
PAS_chr1-4_0075	79.1664	0.00408065
PAS_chr1-3_0079,PAS_chr1-3_0080	79.1125	0.00407787
PAS_chr4_0881	79.0502	0.00407466
PAS_chr2-2_0455	78.8773	0.00406575
PAS_chr2-1_0891	78.7004	0.00405663
PAS_chr2-2_0487	78.5236	0.00404752
PAS_chr1-1_0102	78.5104	0.00404684
PAS_chr4_0542	78.4196	0.00404216
PAS_chr4_0361	78.3836	0.0040403
PAS_chr2-1_0825	78.2228	0.00403201
PAS_FragB_0046	78.0456	0.00402288
PAS_chr1-1_0198	78.0237	0.00402175
PAS_chr3_0762	77.9379	0.00401733
PAS_chr1-1_0497	77.937	0.00401728
PAS_chr1-4_0608	77.9055	0.00401566
PAS_chr4_0775	77.8982	0.00401528
PAS_chr2-1_0231	77.8305	0.00401179
PAS_c034_0007	77.7016	0.00400515
PAS_chr3_0407	77.5873	0.00399926
PAS_chr1-1_0348	77.5371	0.00399667
PAS_chr3_0452	77.5229	0.00399594
PAS_chr1-4_0351	77.4611	0.00399275
PAS_chr3_0549	77.356	0.00398733
PAS_chr3_0426	77.3461	0.00398682
PAS_chr2-1_0552	77.2276	0.00398072
PAS_chr4_0792	77.2094	0.00397978
PAS_chr3_0868	77.2016	0.00397938
PAS_chr3_0090	77.1664	0.00397756
PAS_chr1-4_0145	77.1487	0.00397665
PAS_chr1-1_0233	77.0199	0.00397001
PAS_chr4_0755	76.9262	0.00396518
PAS_chr2-2_0431	76.916	0.00396465
-	76.8984	0.00396375
PAS_chr3_0097	76.7952	0.00395843
PAS_chr3_0787	76.7219	0.00395465
PAS_c131_0010	76.6381	0.00395033
PAS_chr2-2_0205	76.5605	0.00394633
PAS_chr1-4_0459	76.5183	0.00394415
PAS_chr3_0076	76.2773	0.00393173
PAS_chr4_0371	76.2445	0.00393004
PAS_chr4_0436	76.2273	0.00392915
PAS_FragB_0048	76.203	0.0039279
PAS_chr1-3_0017	76.2011	0.0039278
PAS_chr3_1001	76.1217	0.00392371
PAS_chr3_1101	76.0829	0.00392171
PAS_chr3_0714	76.0032	0.0039176
PAS_chr2-1_0300	75.9317	0.00391392
PAS_chr3_0186	75.8576	0.0039101
PAS_chr3_0056	75.7362	0.00390384
PAS_chr2-1_0445	75.6482	0.0038993
PAS_chr2-1_0665	75.6047	0.00389706
PAS_chr4_0829	75.3464	0.00388375
PAS_chr2-1_0670	75.2651	0.00387956
PAS_chr3_1141	75.1604	0.00387416
PAS_chr3_0553	75.0961	0.00387085
PAS_chr3_0418	74.8979	0.00386063
PAS_chr2-2_0077	74.8297	0.00385711
PAS_FragD_0003	74.773	0.00385419
PAS_chr4_0523	74.674	0.00384909
PAS_chr2-2_0192	74.5707	0.00384376
PAS_c121_0010	74.5003	0.00384014
PAS_chr3_0020	74.4365	0.00383685
PAS_chr2-2_0055	74.3841	0.00383415
PAS_chr3_0279	74.1952	0.00382441
PAS_chr1-4_0490	74.16	0.0038226
PAS_chr2-2_0160	74.0702	0.00381797
PAS_chr2-1_0580	74.0435	0.00381659
PAS_chr1-4_0416	74.0159	0.00381517
PAS_chr3_0337	74.0006	0.00381438
PAS_chr4_0222	73.8437	0.00380629
PAS_chr2-1_0299	73.7912	0.00380359
PAS_chr1-3_0265	73.7635	0.00380216
PAS_chr3_0116	73.7	0.00379888
PAS_chr2-1_0834	73.699	0.00379883
PAS_chr4_0093	73.6431	0.00379595
PAS_chr2-2_0058	73.636	0.00379559
PAS_chr4_0416	73.4157	0.00378423
PAS_chr2-1_0335	73.3693	0.00378184
PAS_chr1-4_0024	73.3034	0.00377844
PAS_chr2-1_0857	73.2561	0.003776
PAS_chr4_0082	73.1917	0.00377268
PAS_chr2-1_0255	73.1905	0.00377262
PAS_chr2-1_0093	72.9358	0.00375949
PAS_chr2-2_0133	72.9313	0.00375926
PAS_chr3_0721	72.8944	0.00375736
PAS_chr2-2_0414	72.8841	0.00375683
PAS_chr1-4_0447	72.8481	0.00375497
PAS_chr1-3_0145	72.7625	0.00375056
PAS_chr1-4_0348	72.6822	0.00374642
-	72.6389	0.00374419
PAS_chr2-1_0609	72.5396	0.00373907
PAS_chr2-1_0559	72.5354	0.00373885
PAS_chr1-3_0138,PAS_chr1-3_0140	72.5332	0.00373874
PAS_chr4_0510	72.5265	0.0037384
PAS_chr2-1_0810	72.5117	0.00373763
PAS_FragB_0059	72.4683	0.0037354
PAS_chr1-1_0495	72.4538	0.00373465
PAS_chr1-4_0223	72.4407	0.00373397
PAS_chr1-3_0152	72.4166	0.00373273
PAS_chr3_0564	72.3382	0.00372869
PAS_chr4_0552	72.3021	0.00372683
PAS_chr3_0899	72.2297	0.0037231
PAS_chr2-1_0204	72.2145	0.00372231
PAS_chr3_0215	72.2006	0.0037216
PAS_chr2-1_0783	72.0061	0.00371157
PAS_chr3_0313	71.9248	0.00370738
PAS_chr2-1_0031	71.8917	0.00370567
PAS_chr1-1_0317	71.8589	0.00370398
PAS_chr3_1093	71.8572	0.0037039
PAS_chr2-1_0150	71.8313	0.00370256
PAS_chr2-2_0446	71.7502	0.00369838
PAS_chr1-4_0155	71.623	0.00369182
PAS_chr4_0174	71.5139	0.0036862
PAS_chr1-4_0492	71.4786	0.00368438
PAS_chr3_0566	71.4506	0.00368294
PAS_chr4_0447	71.3982	0.00368024
PAS_FragD_0021	71.3938	0.00368001
PAS_chr1-4_0546	71.0263	0.00366107
PAS_chr1-4_0069	70.9931	0.00365936
PAS_chr1-4_0176	70.9376	0.0036565
PAS_chr2-1_0558	70.9014	0.00365463
PAS_chr1-4_0083	70.8361	0.00365126
-	70.641	0.00364121
PAS_chr1-1_0336	70.6341	0.00364085
PAS_chr3_0495	70.5719	0.00363765
PAS_chr1-1_0384	70.4884	0.00363334
PAS_chr4_0628	70.3405	0.00362572
PAS_chr3_0092	70.3392	0.00362565
PAS_chr2-1_0407	70.2105	0.00361902
PAS_chr2-2_0060	70.1655	0.0036167
PAS_chr4_0887	70.0686	0.0036117
PAS_chr3_0507	69.9438	0.00360527
PAS_chr2-1_0503	69.8744	0.00360169
PAS_chr3_1054	69.8005	0.00359788
PAS_chr1-4_0596	69.5033	0.00358256
PAS_chr1-1_0132	69.4608	0.00358037
PAS_chr4_0192	69.2758	0.00357084
PAS_chr4_0050,PAS_chr4_0053	69.2062	0.00356725
PAS_chr2-1_0852	69.1054	0.00356205
PAS_chr1-4_0303	69.0661	0.00356003
PAS_chr1-1_0423	69.0527	0.00355934
PAS_chr3_1220	68.9164	0.00355231
PAS_chr3_0747	68.88	0.00355044
PAS_chr2-1_0159	68.8666	0.00354975
PAS_chr2-2_0025	68.7618	0.00354434
PAS_chr3_0414	68.7346	0.00354294
PAS_chr2-1_0813	68.691	0.00354069
PAS_chr2-1_0733	68.668	0.00353951
PAS_chr4_0757	68.6565	0.00353892
PAS_chr4_0696	68.6279	0.00353744
PAS_chr3_0454	68.5905	0.00353551
PAS_chr4_0011	68.5096	0.00353134
PAS_chr4_0797	68.4777	0.0035297
PAS_chr2-1_0569	68.4683	0.00352921
PAS_chr3_0729	68.4681	0.0035292
PAS_chr4_0568	68.3953	0.00352545
PAS_chr3_0079	68.3747	0.00352439
PAS_chr4_0543	68.1135	0.00351093
PAS_chr4_0925	68.107	0.00351059
PAS_chr4_0508	68.0027	0.00350522
PAS_chr3_1249	67.7832	0.0034939
PAS_chr1-4_0483	67.7038	0.00348981
PAS_chr2-2_0312	67.6171	0.00348534
PAS_chr2-1_0588	67.5586	0.00348232
PAS_chr4_0957	67.5323	0.00348097
PAS_chr2-1_0002	67.5052	0.00347957
PAS_chr1-1_0192	67.4711	0.00347781
PAS_chr1-1_0304	67.4159	0.00347497
PAS_chr1-4_0123	67.3526	0.00347171
PAS_chr1-4_0326	67.2235	0.00346505
PAS_chr1-4_0475	67.2196	0.00346485
PAS_chr2-1_0645	67.1927	0.00346346
PAS_chr2-1_0284	67.1261	0.00346003
PAS_chr2-1_0261	66.9168	0.00344924
PAS_chr1-4_0677	66.897	0.00344822
PAS_chr1-1_0011	66.7989	0.00344317
PAS_chr3_0379	66.788	0.0034426
PAS_chr1-4_0139	66.7287	0.00343955
PAS_chr3_0577	66.5825	0.00343201
PAS_c131_0008	66.461	0.00342575
PAS_chr3_9120	66.4409	0.00342471
PAS_chr1-3_0259	66.4343	0.00342437
PAS_chr2-2_0309	66.4079	0.00342301
PAS_chr3_0881	66.3943	0.00342231
PAS_chr3_0736	66.357	0.00342039
PAS_chr2-1_0629	66.3307	0.00341903
PAS_chr2-1_0269	66.2684	0.00341582
PAS_chr4_0227	66.2505	0.0034149
PAS_chr4_0228	66.1096	0.00340764
PAS_chr3_0409	66.1049	0.00340739
PAS_chr4_0479	66.0204	0.00340304
PAS_chr1-4_0018	65.9359	0.00339868
PAS_chr3_0845	65.847	0.0033941
PAS_chr1-1_0367	65.8444	0.00339397
PAS_chr3_1154	65.7714	0.0033902
PAS_c034_0004	65.7162	0.00338736
PAS_chr2-1_0487	65.6248	0.00338265
PAS_chr1-4_0005	65.619	0.00338235
PAS_chr1-4_0318	65.6114	0.00338196
PAS_chr4_0214,PAS_chr4_0215	65.4673	0.00337453
PAS_chr2-1_0525	65.4424	0.00337324
PAS_FragD_0013	65.3805	0.00337005
PAS_chr3_1118	65.3789	0.00336997
PAS_chr1-1_0063	65.294	0.00336559
PAS_chr3_0119	65.1887	0.00336017
PAS_c121_0003	65.1852	0.00335999
PAS_c034_0008	65.1495	0.00335815
PAS_chr3_0223	65.0889	0.00335502
PAS_chr3_1211	65.0157	0.00335125
PAS_chr3_1081	64.8725	0.00334387
PAS_chr3_1003	64.8616	0.00334331
PAS_chr2-1_0829	64.8411	0.00334225
PAS_chr3_1088	64.8368	0.00334203
PAS_chr1-4_0472,PAS_chr1-4_0473	64.8248	0.00334141
PAS_chr3_0915	64.7967	0.00333996
PAS_chr2-2_0358	64.7785	0.00333902
PAS_chr4_0221	64.705	0.00333523
PAS_chr3_0854	64.6255	0.00333114
PAS_chr1-1_0170	64.6117	0.00333043
PAS_chr3_0877	64.4263	0.00332087
PAS_chr4_0453	64.4059	0.00331982
PAS_chr4_0513	64.2279	0.00331064
PAS_chr1-4_0079	64.1336	0.00330578
PAS_chr1-4_0170	64.0559	0.00330178
PAS_chr3_0626	63.7383	0.00328541
PAS_chr3_1137	63.735	0.00328524
PAS_chr2-1_0042	63.6739	0.00328209
PAS_chr2-1_0154	63.6642	0.00328159
PAS_chr1-1_0066	63.5653	0.00327649
PAS_chr2-1_0140	63.5638	0.00327641
PAS_chr2-1_0262	63.544	0.00327539
PAS_chr2-2_0016	63.4512	0.00327061
PAS_chr1-4_0531	63.3575	0.00326578
PAS_chr4_0434	63.336	0.00326467
PAS_chr2-2_0331	63.3033	0.00326298
PAS_chr4_0758	63.2967	0.00326264
PAS_chr2-1_0156	63.2561	0.00326055
PAS_chr1-3_0162	63.2241	0.0032589
PAS_chr2-1_0791	63.1795	0.0032566
PAS_chr3_0608	63.115	0.00325328
PAS_chr2-2_0498	62.989	0.00324678
PAS_chr3_0312	62.9825	0.00324645
PAS_chr3_0214	62.9739	0.003246
-	62.8022	0.00323715
PAS_chr1-1_0069	62.649	0.00322926
PAS_chr1-4_0234,PAS_chr1-4_0237	62.6438	0.00322899
PAS_chr3_0366	62.4999	0.00322157
PAS_chr4_0270	62.4659	0.00321982
PAS_chr3_0679	62.4308	0.00321801
PAS_chr1-4_0660	62.3088	0.00321172
PAS_chr4_0732	62.2639	0.00320941
PAS_chr4_0330	62.1174	0.00320186
PAS_chr2-2_0408	61.8136	0.0031862
PAS_chr1-1_0323	61.8066	0.00318584
PAS_chr2-1_0877	61.7321	0.003182
PAS_chr3_0711	61.6499	0.00317776
PAS_chr4_0475	61.5962	0.00317499
PAS_chr2-1_0245	61.5595	0.0031731
PAS_chr2-1_0384	61.5429	0.00317224
PAS_chr3_0144	61.5282	0.00317149
PAS_chr1-1_0034	61.5269	0.00317142
PAS_chr3_0480	61.5105	0.00317057
PAS_chr3_1145	61.4902	0.00316953
PAS_chr2-2_0103	61.4867	0.00316935
PAS_chr2-2_0119	61.452	0.00316756
PAS_chr4_0473	61.428	0.00316632
PAS_chr4_0244	61.4071	0.00316524
PAS_chr2-1_0033	61.3355	0.00316155
PAS_chr1-1_0091	61.3112	0.0031603
PAS_chr4_0340	61.2611	0.00315772
PAS_chr1-1_0231	61.2396	0.00315661
PAS_chr3_1179	61.2226	0.00315573
PAS_chr1-1_0327	61.2162	0.0031554
PAS_chr4_0213	61.1682	0.00315293
PAS_chr2-2_0412	61.1538	0.00315219
PAS_chr3_0208	61.1498	0.00315198
PAS_chr2-1_0285	61.122	0.00315055
PAS_chr2-1_0049	61.0702	0.00314788
PAS_chr1-4_0474	60.9832	0.00314339
PAS_chr2-2_0137	60.9664	0.00314253
PAS_chr4_0906	60.8554	0.00313681
PAS_chr2-2_0012	60.8286	0.00313542
PAS_chr2-2_0384	60.663	0.00312689
PAS_chr2-2_0277	60.6612	0.0031268
PAS_chr2-2_0330	60.6461	0.00312602
PAS_chr1-4_0401	60.6054	0.00312392
PAS_chr3_0029	60.5723	0.00312221
PAS_chr2-1_0322	60.5495	0.00312104
PAS_chr3_0806	60.5475	0.00312094
PAS_chr1-4_0135	60.512	0.00311911
PAS_chr1-4_0564	60.491	0.00311802
PAS_chr1-3_0236	60.4642	0.00311664
PAS_chr1-1_0195	60.4427	0.00311553
PAS_chr4_0057	60.4009	0.00311338
PAS_chr4_0207,PAS_chr4_0209	60.3476	0.00311063
PAS_chr2-2_0203	60.3041	0.00310839
PAS_chr3_0655	60.2686	0.00310656
PAS_chr1-1_0306	60.2563	0.00310593
PAS_chr1-3_0240	60.2558	0.0031059
PAS_chr2-1_0614	60.2068	0.00310337
PAS_chr2-1_0257	60.1208	0.00309894
PAS_chr3_0108	60.1082	0.00309829
PAS_chr3_0209	60.0742	0.00309654
PAS_chr4_0576	59.9969	0.00309255
PAS_chr1-1_0284	59.96	0.00309065
PAS_chr2-1_0576	59.9299	0.0030891
PAS_chr3_0347	59.9182	0.0030885
PAS_chr2-2_0387	59.8051	0.00308267
PAS_chr1-3_0211	59.7584	0.00308026
PAS_chr1-4_0628	59.7171	0.00307813
PAS_chr2-1_0623	59.7002	0.00307726
PAS_c121_0012	59.6606	0.00307522
PAS_chr1-4_0436	59.5751	0.00307081
PAS_chr1-4_0125,PAS_chr1-4_0126	59.5659	0.00307034
PAS_chr1-1_0025	59.5467	0.00306935
PAS_chr1-4_0182	59.5307	0.00306852
PAS_chr3_0433	59.4792	0.00306587
PAS_chr4_0637	59.4498	0.00306435
PAS_chr3_0769	59.429	0.00306328
PAS_chr3_1248	59.3861	0.00306107
PAS_chr2-1_0555	59.3237	0.00305785
PAS_chr3_0165	59.3045	0.00305686
PAS_chr3_0032	59.288	0.00305601
PAS_chr3_0768,PAS_chr3_1218	59.1504	0.00304892
PAS_chr2-2_0197	59.1176	0.00304723
PAS_chr4_0986	59.1168	0.00304719
PAS_chr2-1_0599	59.0893	0.00304577
PAS_chr2-1_0740	59.0852	0.00304556
PAS_chr4_0451	59.0369	0.00304307
PAS_chr4_0441	59.0184	0.00304212
PAS_chr4_0951	59.018	0.0030421
PAS_chr2-2_0323	58.9074	0.0030364
PAS_chr1-1_0150	58.9007	0.00303605
PAS_chr3_0115	58.9001	0.00303602
PAS_chr4_0958	58.8645	0.00303418
PAS_chr1-1_0010	58.813	0.00303153
PAS_chr1-4_0193	58.7405	0.00302779
PAS_chr2-1_0152	58.6333	0.00302227
PAS_chr2-1_0114	58.5982	0.00302046
PAS_chr4_0650	58.5944	0.00302026
PAS_chr1-4_0171	58.5487	0.00301791
PAS_c034_0025	58.4579	0.00301323
-	58.3584	0.0030081
PAS_chr4_0845	58.318	0.00300602
PAS_chr1-4_0045	58.2909	0.00300462
PAS_chr4_0875	58.1935	0.0029996
PAS_chr2-1_0217	58.1918	0.00299951
-	58.1077	0.00299518
PAS_chr1-4_0613	57.9848	0.00298884
PAS_chr3_0570	57.8814	0.00298351
PAS_chr1-4_0651	57.8487	0.00298183
PAS_chr3_0232	57.8336	0.00298105
PAS_chr3_1084	57.8067	0.00297966
PAS_chr2_9000	57.7995	0.00297929
PAS_chr1-1_0098	57.7967	0.00297914
PAS_chr4_0004	57.7213	0.00297526
PAS_chr2-2_0091,PAS_chr2-2_0092	57.7124	0.0029748
PAS_chr3_1196	57.6477	0.00297146
PAS_chr3_0839	57.647	0.00297143
PAS_chr3_0838	57.5481	0.00296633
PAS_chr2-2_0459	57.5132	0.00296453
PAS_chr3_0183	57.4723	0.00296242
PAS_chr2-1_0062	57.4378	0.00296065
PAS_chr4_0928	57.3539	0.00295632
PAS_chr1-4_0340	57.3002	0.00295355
PAS_chr1-1_0445	57.2737	0.00295219
PAS_chr4_0611	57.2618	0.00295157
PAS_chr1-3_0205	57.2605	0.00295151
PAS_chr3_0250	57.257	0.00295133
PAS_chr2-2_0322	57.2217	0.00294951
PAS_chr1-1_0106	57.1997	0.00294837
PAS_chr1-4_0088	57.1754	0.00294712
PAS_chr1-4_0407	57.0446	0.00294038
PAS_c121_0019	57.0353	0.0029399
PAS_FragB_0025	56.9945	0.0029378
PAS_chr4_0818	56.9942	0.00293778
PAS_chr2-1_0205	56.9695	0.00293651
PAS_chr2-2_0030	56.8596	0.00293084
PAS_chr3_0462	56.8569	0.0029307
PAS_chr2-1_0297	56.6976	0.00292249
PAS_chr2-2_0057	56.6799	0.00292158
PAS_chr3_0724	56.6302	0.00291902
PAS_chr3_0952	56.5909	0.00291699
[truncated: 2,893 more rows]

## Sheet: C3-Lac
Gene ID	FPKM	RTA (%)		Transcriptome/sample	Strain	Scale	Carbon source	Time
PAS_chr2-1_0437	28433.8	2.04276		C3-Lac	KM71/PGAP-LAC412	Shake flask	Lactose	30 h
PAS_chr1-4_0586	24865.3	1.78639
PAS_chr1-4_0570	19496.2	1.40066
PAS_chr1-1_0072	18763.7	1.34803
PAS_chr2-1_0472	15833.2	1.1375
PAS_chr3_0188	13541.4	0.972851
PAS_chr4_0627	13462.9	0.967211
PAS_chr1-1_0407	11287.3	0.81091
PAS_chr2-1_0362	10666.7	0.766324
PAS_chr4_0407	10439.7	0.750016
PAS_FragB_0052	10049.5	0.721983
XLOC_001573	9864.62	0.708701
PAS_FragB_0061	9801.95	0.704198
PAS_chr3_1033	9682.27	0.6956
PAS_chr2-1_0486	9174.97	0.659154
PAS_chr3_0826	8873.78	0.637516
PAS_chr3_1057	8477.02	0.609012
PAS_chr2-1_0483	7788.21	0.559526
PAS_chr3_0932	7671.5	0.551141
PAS_chr3_0082	7493.28	0.538337
PAS_chr1-4_0292	7296.49	0.524199
PAS_chr2-1_0481	7161.18	0.514478
PAS_chr2-2_0257	7142.91	0.513166
PAS_chr2-1_0086	6653.48	0.478004
PAS_chr4_0348	6500.07	0.466982
PAS_chr1-1_0310	6325.03	0.454407
PAS_chr2-1_0428	6306.97	0.45311
PAS_chr1-4_0412	6244.92	0.448652
PAS_chr2-1_0783	6225.41	0.44725
PAS_chr1-4_0313	6183.36	0.444229
PAS_chr3_0722	6161.16	0.442634
PAS_chr3_0596	6085.47	0.437196
PAS_chr1-4_0353	5991.04	0.430412
PAS_chr2-2_0199	5744.64	0.41271
PAS_chr2-2_0200	5742.99	0.412592
PAS_chr2-1_0728	5737.5	0.412197
PAS_chr1-3_0264	5659.46	0.406591
PAS_chr2-1_0502	5516.39	0.396312
PAS_chr2-1_0313	5457.74	0.392099
PAS_chr1-4_0235	5421.39	0.389487
PAS_chr2-1_0779	5115.46	0.367508
PAS_c131_0011	5070.9	0.364307
PAS_chr1-4_0239	5020.89	0.360714
PAS_chr3_1200	5002.68	0.359406
PAS_chr2-1_0218	4940	0.354903
PAS_chr2-2_0019	4833.51	0.347252
PAS_FragB_0035,PAS_FragB_0036	4758.24	0.341845
PAS_chr3_0227	4743.81	0.340808
PAS_chr4_0210	4677.51	0.336045
PAS_chr1-4_0422	4554.03	0.327174
PAS_chr4_0208	4497.18	0.323089
PAS_chr2-1_0658	4479.34	0.321808
PAS_chr1-4_0352	4459.44	0.320378
PAS_chr1-1_0283	4457.68	0.320252
PAS_chr2-1_0482	4392.34	0.315557
PAS_chr2-1_0016	4212.31	0.302624
PAS_chr4_0267	4177.11	0.300095
PAS_chr1-1_0183	4174.84	0.299932
PAS_chr3_0054	4045.87	0.290666
PAS_chr2-2_0059	4044.04	0.290535
PAS_chr2-1_0769	3993.67	0.286916
PAS_chr1-4_0561	3932.4	0.282514
PAS_chr4_0412	3843.33	0.276115
PAS_chr1-1_0382	3828.35	0.275039
PAS_chr4_0456	3805.36	0.273387
PAS_chr4_0018	3728.76	0.267884
PAS_chr3_0762	3689.65	0.265074
PAS_chr1-1_0381	3585.09	0.257562
PAS_chr1-1_0322	3572.73	0.256675
PAS_chr1-1_0439	3565.78	0.256175
PAS_chr1-4_0547	3557.82	0.255603
PAS_chr2-1_0751	3442.75	0.247336
PAS_chr4_0972	3440.56	0.247179
PAS_chr1-4_0589	3431.91	0.246558
PAS_chr4_0669	3424.17	0.246002
PAS_chr1-4_0471	3423.91	0.245983
PAS_chr2-1_0390	3417.42	0.245517
PAS_chr1-4_0680	3404.88	0.244616
PAS_chr1-3_0300	3389.72	0.243527
PAS_chr4_0413	3343.43	0.240201
PAS_chr4_0982	3315.51	0.238195
PAS_chr4_0624	3305.12	0.237449
PAS_chr1-1_0219	3294.9	0.236714
PAS_chr2-2_0470	3254.88	0.233839
PAS_chr4_0785	3230.91	0.232117
PAS_chr4_0211	3221.34	0.23143
PAS_chr2-1_0522	3220.27	0.231353
PAS_chr1-3_0172	3207.75	0.230453
18s_rRNA,5.8S_rRNA,PAS_c034_0041	3190.29	0.229199
PAS_chr3_9135,PAS_chr3_9140	3177.34	0.228269
PAS_chr1-1_0479	3171.05	0.227817
PAS_chr2-1_0584	3145.44	0.225977
PAS_chr3_1048	3102.25	0.222874
PAS_chr1-1_0215,PAS_chr1-1_0216	3074.55	0.220884
XLOC_001581	3058.01	0.219696
PAS_chr4_0284	2985.55	0.21449
PAS_chr1-1_0345	2963.67	0.212918
PAS_chr1-1_0484	2960.02	0.212656
PAS_chr1-3_0115	2958.41	0.21254
PAS_chr4_0524	2937.02	0.211003
PAS_chr1-3_0068	2925.1	0.210147
PAS_chr1-1_0107	2897.8	0.208186
PAS_chr3_0091	2841.28	0.204125
PAS_chr2-2_0337	2787.93	0.200292
PAS_chr1-1_0475	2738.08	0.196711
PAS_chr3_0951	2719.12	0.195349
PAS_chr3_0611	2646.36	0.190122
PAS_chr3_0456	2632.94	0.189157
PAS_chr1-4_0491	2631.84	0.189078
PAS_chr1-4_0063	2610.79	0.187566
PAS_chr2-1_0746	2572.56	0.18482
PAS_chr2-1_0238	2562.01	0.184062
PAS_chr2-1_0072	2486.53	0.178639
PAS_chr2-1_0363	2465.76	0.177147
PAS_chr4_0246	2445.8	0.175713
PAS_chr3_1028	2417.05	0.173647
PAS_chr2-1_0539	2414.81	0.173486
PAS_chr1-3_0104	2412.39	0.173313
PAS_chr2-1_0469,PAS_chr2-1_0850	2401.63	0.17254
PAS_chr4_0550	2393.42	0.17195
PAS_chr1-1_0315	2355	0.16919
PAS_chr4_0815	2350.95	0.168899
PAS_chr2-2_0165	2332.4	0.167566
PAS_chr1-1_0118	2324.31	0.166985
PAS_chr2-1_0087	2313.23	0.166189
PAS_chr1-4_0445	2312.78	0.166156
PAS_chr1-1_0200	2301.79	0.165367
PAS_chr2-2_0131	2295.77	0.164934
PAS_chr4_0422	2274.87	0.163433
PAS_chr3_0440	2263.32	0.162603
PAS_chr2-1_0642	2254.63	0.161979
PAS_chr3_0277	2227.41	0.160023
PAS_chr1-4_0510	2188.99	0.157263
PAS_chr3_1071	2158.52	0.155074
PAS_chr2-2_0265	2120.96	0.152375
PAS_chr1-1_0172	2073.21	0.148945
PAS_chr2_9005	2060.78	0.148052
PAS_chr1-4_0205	2040.92	0.146625
PAS_chr3_0230	2013.88	0.144683
PAS_chr2-2_0109	2011.05	0.144479
PAS_chr1-1_0257	1937.56	0.1392
PAS_chr3_0868	1934.61	0.138988
PAS_chr2-2_0375	1904.04	0.136791
PAS_chr1-4_0421	1901.38	0.1366
PAS_chr4_0762	1897.52	0.136323
PAS_chr2-2_0087	1875.47	0.134739
PAS_chr1-4_0569	1871.72	0.134469
PAS_chr1-1_0002	1864.36	0.133941
PAS_chr1-1_0191	1853.86	0.133186
PAS_chr2-2_0283	1837.86	0.132037
PAS_chr2-2_0208	1834.52	0.131797
PAS_chr2-1_0853	1797.71	0.129152
PAS_chr3_0576	1791.77	0.128726
PAS_chr3_0460	1791.31	0.128693
PAS_chr3_1169	1788.96	0.128524
PAS_chr2-2_0148	1779.66	0.127856
PAS_chr1-1_0470	1749.83	0.125712
PAS_chr3_0834	1742.59	0.125192
PAS_chr1-3_0034	1741.49	0.125113
PAS_FragD_0014	1733.89	0.124567
PAS_chr2-1_0887	1727.41	0.124102
PAS_chr2-2_0127	1710.56	0.122891
PAS_chr2-2_0177	1684.31	0.121005
rec_LAC12	1670.77	0.120033
PAS_chr1-3_0229	1655.37	0.118926
PAS_chr4_0041	1639.5	0.117786
PAS_chr2-1_0376	1627.35	0.116913
PAS_chr4_0720	1613.67	0.11593
PAS_chr1-4_0426	1578.3	0.113389
PAS_chr4_0880	1571.26	0.112884
PAS_chr1-4_0615	1569.97	0.112791
PAS_chr1-4_0339	1559.66	0.11205
PAS_chr4_0094	1547.52	0.111178
PAS_chr3_0053	1525.15	0.109571
PAS_chr2-2_0111	1518	0.109057
PAS_chr3_0987,PAS_chr3_0988	1515.04	0.108845
PAS_chr2-1_0809	1505.28	0.108143
PAS_chr1-4_0043	1505.19	0.108137
PAS_chr4_0504	1488.38	0.106929
PAS_chr3_1111	1476.39	0.106068
XLOC_004133	1461.93	0.105029
PAS_chr3_0824	1450.08	0.104178
PAS_chr2-1_0600	1443.28	0.103689
PAS_chr1-4_0465	1422.44	0.102192
PAS_chr3_0867	1415.76	0.101712
PAS_chr4_0107	1413.61	0.101558
PAS_chr1-1_0158	1394.08	0.100154
PAS_chr2-2_0294	1353.19	0.0972168
PAS_chr1-4_0238	1353.08	0.0972089
PAS_chr3_1174	1347.53	0.0968102
PAS_chr2-1_0874	1342.31	0.0964352
PAS_chr4_0292	1340.68	0.096318
PAS_chr1-1_0099	1322.34	0.0950005
PAS_chr3_0965	1308.13	0.0939796
PAS_chr4_0131	1307.07	0.0939034
PAS_chr1-1_0302	1296.9	0.0931728
PAS_chr1-4_0593	1286.69	0.0924393
PAS_chr3_0943	1279.79	0.0919435
PAS_chr1-4_0168	1275.5	0.0916353
PAS_chr1-4_0071	1257.53	0.0903443
PAS_chr1-1_0236	1256.27	0.0902538
PAS_chr3_0335,PAS_chr3_0336,PAS_chr3_9020	1254.92	0.0901568
PAS_chr3_0408	1244.51	0.0894089
PAS_chr2-1_0812	1240.9	0.0891496
PAS_chr4_0552	1223.69	0.0879132
PAS_chr1-3_0059	1217.25	0.0874505
PAS_chr1-4_0130	1206.45	0.0866746
PAS_chr1-3_0028	1201.8	0.0863405
PAS_chr3_0595	1201.57	0.086324
PAS_chr3_0194	1198.42	0.0860977
PAS_chr2-1_0360,PAS_chr2-1_0361	1195.01	0.0858527
PAS_chr2-2_0301	1186.27	0.0852248
PAS_chr3_0890	1186.22	0.0852212
PAS_chr1-4_0585	1183.4	0.0850186
PAS_chr3_1119	1181.81	0.0849044
PAS_chr1-4_0297	1151.49	0.0827261
PAS_chr4_0814	1137.62	0.0817297
PAS_chr4_0433	1123.32	0.0807023
PAS_FragB_0064	1122.5	0.0806434
PAS_chr2-1_0022	1113.11	0.0799688
PAS_chr4_0102	1107.79	0.0795866
PAS_chr4_0520	1102.9	0.0792353
PAS_chr2-1_0755	1100.61	0.0790708
PAS_FragB_0009	1099.97	0.0790248
PAS_chr3_0411	1099.76	0.0790097
rec_LAC4	1094.33	0.0786196
PAS_chr2-1_0858	1089.98	0.0783071
PAS_chr1-1_0378	1079.29	0.0775391
PAS_chr4_0414,PAS_chr4_0415	1078.23	0.0774629
PAS_chr2-2_0229	1072.04	0.0770182
PAS_chr1-4_0659	1064.71	0.0764916
PAS_chr3_0807	1062.33	0.0763206
PAS_chr3_0066	1053.14	0.0756604
PAS_chr3_0216	1041.78	0.0748443
PAS_chr4_0838	1036.95	0.0744973
PAS_chr3_1040	1033.01	0.0742142
PAS_chr1-4_0694	1026.12	0.0737192
PAS_chr2-2_0392	1023.91	0.0735604
PAS_chr3_0841	1020.59	0.0733219
PAS_chr2-2_0429,PAS_chr2-2_0430	1015.08	0.0729261
PAS_chr3_0972	1009.93	0.0725561
PAS_chr3_0731	1009.37	0.0725158
PAS_c034_0036	1009.2	0.0725036
PAS_chr4_0988	1006.39	0.0723018
PAS_chr1-3_0094	991.618	0.0712405
PAS_chr3_0365	977.552	0.07023
PAS_chr4_0191	975.282	0.0700669
PAS_FragB_0036	971.951	0.0698276
PAS_chr2-1_0160	971.335	0.0697833
PAS_chr2-2_0220	964.878	0.0693194
PAS_chr2-1_0490	961.141	0.0690509
PAS_chr3_1087	959.971	0.0689669
PAS_chr1-1_0447	953.823	0.0685252
PAS_chr2-1_0611	948.658	0.0681541
PAS_chr2-2_0053	947.951	0.0681033
PAS_chr3_0870	945.211	0.0679065
PAS_chr1-1_0094	937.981	0.0673871
PAS_chr3_0579	937.639	0.0673625
PAS_chr4_0139	933.253	0.0670474
PAS_chr3_0832,PAS_chr3_0971,PAS_chr3_0852	930.541	0.0668526
PAS_chr2-1_0366,PAS_chr2-1_0300	929.021	0.0667434
PAS_chr1-4_0054	922.293	0.06626
PAS_chr3_1037	918.755	0.0660058
PAS_chr2-1_0787	917.206	0.0658945
PAS_chr1-3_0122	916.861	0.0658698
PAS_chr4_0737	916.473	0.0658419
PAS_FragB_0011	898.425	0.0645453
PAS_chr1-1_0108	894.173	0.0642398
PAS_chr1-1_0050	890.812	0.0639983
PAS_chr2-1_0758	890.255	0.0639583
PAS_chr2-2_0169	888.82	0.0638552
PAS_chr2-2_0329	885.814	0.0636393
PAS_chr1-4_0150	880.902	0.0632864
PAS_chr1-4_0487	877.357	0.0630317
PAS_chr1-4_0505	873.549	0.0627581
PAS_chr1-1_0189	870.673	0.0625515
PAS_chr3_0377	870.218	0.0625188
PAS_chr1-4_0275	869.234	0.0624481
PAS_chr2-1_0315	866.886	0.0622794
PAS_chr1-1_0337	865.65	0.0621906
PAS_chr2-1_0175	864.507	0.0621085
PAS_chr1-1_0097	863.405	0.0620293
PAS_chr4_0680	850.165	0.0610781
PAS_chr3_1162	849.762	0.0610492
PAS_chr3_0528	848.442	0.0609543
PAS_chr2-1_0449	844.403	0.0606642
PAS_chr1-1_0432	843.031	0.0605656
PAS_chr2-2_0029	842.88	0.0605548
PAS_chr2-2_0035	832.526	0.0598109
PAS_chr1-1_0330	831.352	0.0597266
PAS_chr3_0876	828.052	0.0594895
PAS_chr4_0947	827.844	0.0594745
PAS_chr2-2_0480	826.239	0.0593592
PAS_chr4_0953	824.719	0.05925
PAS_chr1-4_0164	823.317	0.0591493
PAS_chr1-4_0264	822.121	0.0590634
PAS_chr4_0733	819.835	0.0588991
PAS_chr1-4_0484	812.172	0.0583486
PAS_chr4_0115	811.892	0.0583285
PAS_chr1-4_0270	811.805	0.0583222
PAS_chr2-2_0366	807.305	0.057999
PAS_chr3_0907	806.878	0.0579683
PAS_chr1-4_0018	798.161	0.057342
PAS_chr1-1_0030	790.516	0.0567928
PAS_chr1-4_0299	789.584	0.0567258
PAS_chr1-3_0179	782.284	0.0562014
PAS_chr2-1_0429	781.928	0.0561758
PAS_chr1-3_0210	778.745	0.0559471
PAS_chr1-3_0074	777.636	0.0558675
PAS_chr1-1_0333	777.461	0.0558549
PAS_chr1-4_0371	776.851	0.0558111
PAS_chr1-3_0226	775.79	0.0557348
PAS_FragB_0024	775.274	0.0556978
PAS_chr4_0597	772.232	0.0554792
PAS_chr3_0104	771.396	0.0554192
PAS_FragB_0075	762.997	0.0548158
PAS_chr1-4_0117	756.805	0.0543709
PAS_chr3_1242	754.149	0.0541801
PAS_chr2-2_0355	750.802	0.0539396
PAS_chr3_0763	747.177	0.0536792
PAS_chr3_0675	744.788	0.0535076
PAS_chr2-2_0021	743.511	0.0534158
PAS_chr1-1_0226	740.619	0.0532081
PAS_chr3_0471	739.048	0.0530952
PAS_chr1-4_0267	737.604	0.0529915
PAS_chr4_0157	737.378	0.0529752
PAS_chr2-2_0407	736.974	0.0529462
PAS_chr3_0446,PAS_chr3_0449	735.891	0.0528684
PAS_chr4_0248	731.471	0.0525508
PAS_chr1-1_0422	724.617	0.0520584
PAS_chr3_0150	724.108	0.0520219
PAS_c034_0035	722.831	0.0519301
PAS_chr2-1_0770	722.291	0.0518913
PAS_chr3_1209	722.212	0.0518856
PAS_chr2-1_0504	720.151	0.0517376
PAS_chr3_1206	717.233	0.0515279
PAS_chr4_0974	715.516	0.0514046
PAS_chr2-2_0489	702.606	0.0504771
PAS_chr3_0906	700.747	0.0503435
PAS_chr1-1_0157	695.861	0.0499925
PAS_chr1-3_0077	693.386	0.0498147
PAS_chr2-2_0311	692.524	0.0497528
PAS_chr1-1_0195	692.092	0.0497217
PAS_chr1-1_0341	684.895	0.0492047
PAS_chr3_0193	683.004	0.0490688
PAS_chr2-1_0741	679.96	0.0488502
PAS_chr4_0613	674.279	0.048442
PAS_chr4_0038	668.765	0.0480459
PAS_chr4_0180	665.15	0.0477862
PAS_chr4_0189	661.582	0.0475298
PAS_chr3_0141	661.29	0.0475088
PAS_chr3_0647	659.164	0.0473561
PAS_chr4_0943	656.353	0.0471542
PAS_chr2-2_0326	652.101	0.0468487
PAS_chr2-1_0402	651.201	0.046784
PAS_chr3_0835	649.698	0.046676
PAS_chr1-4_0158	649.461	0.046659
PAS_chr3_0547	643.367	0.0462212
PAS_chr3_0619	642.192	0.0461368
PAS_chr1-1_0135	640.096	0.0459862
PAS_chr2-2_0341	639.955	0.0459761
PAS_chr1-3_0230	639.429	0.0459383
PAS_chr2-2_0382	636.858	0.0457536
PAS_chr3_0744	634.983	0.0456189
PAS_chr2-1_0640	633.213	0.0454917
PAS_chr3_1138	632.33	0.0454283
PAS_chr2-2_0356	629.654	0.045236
PAS_chr4_0783	629.567	0.0452298
PAS_chr2-1_0635	627.92	0.0451115
PAS_chr1-1_0019	627.831	0.0451051
PAS_chr3_0648	626.873	0.0450362
PAS_FragB_0067	624.491	0.0448651
PAS_chr2-1_0023	618.652	0.0444456
PAS_chr1-3_0256	616.934	0.0443222
PAS_chr3_0862	616.628	0.0443002
PAS_FragB_0034	612.362	0.0439937
PAS_chr3_0859	609.123	0.043761
PAS_chr2-2_0162	607.243	0.043626
PAS_chr4_0535	606.015	0.0435377
PAS_chr1-4_0584	605.667	0.0435127
PAS_chr3_1167	605.267	0.043484
PAS_chr4_0287	604.48	0.0434275
PAS_chr3_0627	600.393	0.0431338
PAS_chr1-4_0490	598.69	0.0430115
PAS_chr2-1_0701	598.301	0.0429835
PAS_chr1-1_0267	594.178	0.0426873
PAS_chr2-2_0113	590.322	0.0424103
PAS_FragB_0004	589.05	0.0423189
PAS_chr4_0416	588.404	0.0422725
PAS_chr3_0997	588.037	0.0422462
PAS_chr3_0105	586.991	0.042171
PAS_chr1-4_0188	585.45	0.0420603
PAS_chr2-1_0143	583.813	0.0419427
PAS_chr2-1_0451	583.681	0.0419332
PAS_chr1-1_0233	583.613	0.0419283
PAS_chr1-1_0459	581.594	0.0417833
PAS_chr3_1003	581.182	0.0417537
PAS_chr1-4_0113	579.643	0.0416431
PAS_chr3_0099	579.551	0.0416365
PAS_chr4_0151	579.213	0.0416122
PAS_chr1-4_0683	577.586	0.0414953
PAS_chr3_0040	575.547	0.0413488
PAS_chr2-1_0538	574.699	0.0412879
PAS_chr3_0704	574.402	0.0412666
PAS_chr2-1_0122	571.876	0.0410851
PAS_chr2-2_0235	571.511	0.0410589
PAS_chr3_0494	571.001	0.0410222
PAS_chr4_0844	568.696	0.0408566
PAS_chr3_1034	568.661	0.0408541
PAS_chr1-1_0412	568.36	0.0408325
PAS_chr1-1_0304	565.706	0.0406418
PAS_chr3_0667	565.681	0.04064
PAS_chr2-1_0120	564.709	0.0405702
PAS_chr1-3_0102	564	0.0405193
PAS_chr2-1_0064	561.625	0.0403486
PAS_chr3_0225	559.108	0.0401678
PAS_chr3_0126	558.049	0.0400917
PAS_chr2-1_0192	557.712	0.0400675
PAS_chr4_0828	556.069	0.0399495
PAS_chr3_0317	555.373	0.0398995
PAS_chr4_0754	553.639	0.0397749
PAS_chr1-1_0388	551.011	0.0395861
PAS_chr3_1188	548.825	0.0394291
PAS_chr1-1_0490	548.664	0.0394175
PAS_chr3_0425	546.61	0.0392699
PAS_chr1-4_0678	545.614	0.0391984
PAS_chr4_0498	545.606	0.0391978
PAS_chr1-4_0047	543.165	0.0390224
PAS_chr1-3_0096	540.342	0.0388196
PAS_chr4_0500	538.522	0.0386889
PAS_chr1-4_0588	537.237	0.0385965
PAS_chr2-1_0761	536.814	0.0385662
PAS_chr1-3_0011	531.968	0.038218
PAS_chr3_0362	529.64	0.0380508
PAS_chr1-4_0226	529.051	0.0380084
PAS_chr1-1_0173	528.587	0.0379751
PAS_chr2-1_0597	528.421	0.0379632
PAS_chr3_1129	526.313	0.0378117
PAS_chr2-1_0140	524.965	0.0377149
PAS_chr3_0976	523.414	0.0376035
PAS_chr1-4_0090	523.37	0.0376003
PAS_chr4_0158	521.91	0.0374954
PAS_chr3_0911	521.472	0.0374639
PAS_chr2-1_0308	517.589	0.037185
PAS_chr1-1_0252	516.993	0.0371422
PAS_chr2-1_0473	514.259	0.0369457
PAS_chr4_0917	510.787	0.0366963
PAS_chr1-4_0688	509.877	0.0366309
PAS_chr3_0590	509.306	0.0365899
PAS_chr3_1199	508.878	0.0365592
PAS_chr1-4_0481	508.109	0.0365039
PAS_chr4_0120	504.941	0.0362763
PAS_chr3_0936	504.939	0.0362762
PAS_chr3_0410	504.847	0.0362696
PAS_chr1-4_0428	504.742	0.036262
PAS_chr4_0197	504.218	0.0362244
PAS_chr4_0043	499.51	0.0358861
PAS_chr1-4_0527	497.221	0.0357217
PAS_chr3_0535	497.097	0.0357128
PAS_chr1-4_0478	496.789	0.0356907
PAS_c131_0021	495.629	0.0356073
PAS_chr4_0960	495.475	0.0355963
PAS_chr3_0257	492.167	0.0353586
PAS_chr1-1_0217	491.576	0.0353161
PAS_chr2-2_0206	491.446	0.0353068
PAS_chr1-4_0049	488.718	0.0351108
PAS_chr1-1_0319	487.53	0.0350255
PAS_chr4_0046	485.053	0.0348475
PAS_chr3_1041	484.826	0.0348312
PAS_chr2-1_0706	481.587	0.0345985
PAS_chr1-1_0309	481.384	0.0345839
PAS_chr4_0330	478.703	0.0343913
PAS_chr3_0450	477.319	0.0342919
PAS_chr4_0384	476.618	0.0342415
PAS_chr2-2_0168	475.27	0.0341447
PAS_chr4_0226	473.727	0.0340338
PAS_chr1-1_0381	472.479	0.0339442
PAS_chr3_0975	471.999	0.0339097
PAS_chr2-2_0198	471.915	0.0339036
PAS_chr1-4_0567	471.564	0.0338784
PAS_chr3_1258	470.368	0.0337925
PAS_chr3_0059	469.245	0.0337118
PAS_chr4_0892	467.542	0.0335895
PAS_chr2-1_0291	466.857	0.0335403
PAS_chr2-2_0271	465.317	0.0334296
PAS_c048_0006	464.222	0.033351
PAS_chr2-1_0254	463.993	0.0333345
PAS_chr3_0100	463.364	0.0332893
PAS_chr4_0138	462.523	0.0332289
PAS_chr1-1_0110	461.708	0.0331703
PAS_chr3_0690	460.767	0.0331027
PAS_chr2-2_0172	459.939	0.0330433
PAS_chr1-4_0681	459.876	0.0330387
PAS_chr4_0784	459.762	0.0330305
PAS_chr2-1_0415	459.446	0.0330078
PAS_chr2-2_0463	459.123	0.0329846
PAS_chr1-1_0218	458.234	0.0329208
PAS_chr1-1_0180	456.902	0.0328251
PAS_chr3_0837	454.7	0.0326669
PAS_chr2-2_0137	452.636	0.0325186
PAS_chr3_0819	452.37	0.0324995
PAS_chr4_0245	451.299	0.0324225
PAS_chr2-1_0892	450.398	0.0323578
PAS_chr3_0585	450.379	0.0323564
PAS_chr1-4_0327	449.599	0.0323004
PAS_chr4_0167	448.734	0.0322383
PAS_chr2-1_0657	448.296	0.0322068
PAS_chr2-2_0048	447.569	0.0321546
PAS_FragB_0029	446.898	0.0321064
PAS_chr2-2_0236	444.804	0.0319559
PAS_chr4_0355	444.734	0.0319509
PAS_chr4_0853	443.185	0.0318396
PAS_chr3_0831	441.462	0.0317158
PAS_chr2-2_0334	441.446	0.0317147
PAS_FragB_0077	440.732	0.0316634
PAS_chr1-1_0280,PAS_chr1-1_0491	440.024	0.0316125
PAS_chr1-4_0463	438.776	0.0315228
PAS_chr4_0040	437.934	0.0314624
PAS_chr2-2_0346	437.51	0.0314319
PAS_chr3_1208	437.182	0.0314083
PAS_chr1-4_0384	431.775	0.0310199
PAS_c131_0006	430.429	0.0309232
PAS_chr1-4_0304	430.412	0.030922
PAS_chr3_0253	429.927	0.0308871
PAS_chr4_0493	429.295	0.0308417
PAS_chr2-1_0748	428.513	0.0307855
PAS_chr1-4_0234	426.993	0.0306763
PAS_chr3_0640	426.112	0.030613
PAS_chr2-2_0116,PAS_chr2-2_0117	425.721	0.0305849
PAS_chr1-4_0025	424.306	0.0304833
PAS_chr3_1023	424.02	0.0304627
PAS_chr1-4_0608	423.624	0.0304343
PAS_chr1-4_0399	422.679	0.0303664
PAS_chr1-1_0405	421.085	0.0302519
PAS_chr3_0181	418.942	0.0300979
PAS_chr1-1_0437	418.419	0.0300603
PAS_chr2-2_0468	418.107	0.0300379
PAS_chr3_0748	417.445	0.0299904
PAS_chr4_0684	415.887	0.0298784
PAS_chr1-4_0171	412.258	0.0296177
PAS_chr1-4_0510	411.547	0.0295666
PAS_c048_0010	409.733	0.0294363
PAS_chr4_0112	408.57	0.0293528
PAS_chr1-1_0293	407.643	0.0292862
PAS_chr2-1_0536	407.08	0.0292457
PAS_chr2-1_0785	406.672	0.0292164
PAS_chr3_0238	405.899	0.0291609
PAS_chr3_0799,PAS_chr3_9130	405.562	0.0291367
PAS_chr1-4_0163	399.655	0.0287123
PAS_chr2-2_0348	399.397	0.0286938
PAS_chr2-2_0492	396.551	0.0284893
PAS_chr2-1_0687	396.285	0.0284702
PAS_chr1-1_0023	395.949	0.028446
PAS_chr3_0287	395.418	0.0284079
PAS_chr3_1069	393.854	0.0282955
PAS_chr2-2_0064	393.821	0.0282932
PAS_chr3_1135	393.61	0.028278
PAS_chr2-1_0598	391.726	0.0281426
PAS_chr1-1_0313	390.237	0.0280357
PAS_chr2-1_0311	388.283	0.0278953
PAS_chr3_0689	387.939	0.0278706
PAS_chr1-4_0303	387.427	0.0278338
PAS_chr3_0808	386.261	0.02775
PAS_chr3_1232	385.933	0.0277265
PAS_chr1-4_0135	385.487	0.0276944
PAS_chr4_0926	384.101	0.0275948
PAS_FragB_0074	383.707	0.0275665
PAS_chr1-4_0248	383.156	0.027527
PAS_chr3_0781	382.071	0.027449
PAS_chr2-1_0188	381.093	0.0273787
PAS_chr2-1_0716	380.222	0.0273162
PAS_chr1-1_0204	378.322	0.0271797
PAS_chr1-1_0426	378.091	0.0271631
PAS_chr2-1_0047	377.69	0.0271343
PAS_chr3_0039	377.66	0.0271321
PAS_chr2-1_0186	376.332	0.0270367
PAS_chr2-2_0267	376.102	0.0270202
PAS_chr4_0817	375.802	0.0269986
PAS_chr2-2_0419	374.301	0.0268908
PAS_chr1-4_0361	373.655	0.0268444
PAS_chr2-1_0580	373.513	0.0268342
PAS_chr2-1_0876	373.479	0.0268317
PAS_chr2-1_0210	372.19	0.0267391
PAS_chr2-1_0038	370.642	0.0266279
PAS_chr4_0593	368.113	0.0264462
PAS_chr3_0461	366.739	0.0263475
PAS_chr4_0786	365.368	0.026249
PAS_chr4_0212	364.301	0.0261724
PAS_chr2-2_0024	364.196	0.0261648
PAS_chr2-2_0434	363.873	0.0261416
PAS_chr2-2_0179	363.796	0.0261361
PAS_chr2-1_0426	363.44	0.0261105
PAS_chr2-2_0298	362.992	0.0260783
PAS_chr2-2_0381	362.338	0.0260313
PAS_chr2-2_0462	361.589	0.0259775
PAS_c048_0003	360.843	0.0259239
PAS_c034_0018	360.699	0.0259136
PAS_chr2-1_0112	359.956	0.0258602
PAS_c131_0017	357.758	0.0257023
PAS_chr4_0580	357.419	0.0256779
PAS_chr1-1_0159	357.408	0.0256771
PAS_chr1-4_0485	356.539	0.0256147
PAS_chr3_0067	355.859	0.0255659
PAS_chr1-1_0011	354.693	0.0254821
PAS_chr3_1126	354.262	0.0254511
PAS_chr1-1_0360	353.701	0.0254108
PAS_chr1-1_0082	353.162	0.0253721
PAS_chr4_0066	352.089	0.025295
PAS_chr4_0185	350.788	0.0252016
PAS_chr1-4_0074	350.615	0.0251891
PAS_chr1-3_0113	348.297	0.0250226
PAS_chr3_0562	347.912	0.0249949
PAS_chr4_0686	347.904	0.0249944
PAS_chr2-2_0022	346.082	0.0248635
PAS_chr4_0374	345.289	0.0248065
PAS_chr1-3_0152	343.741	0.0246953
PAS_chr3_0623	342.962	0.0246393
PAS_chr2-2_0448	342.755	0.0246244
PAS_chr2-2_0066	341.704	0.0245489
PAS_chr3_1212	340.633	0.024472
PAS_chr2-1_0262	340.511	0.0244632
PAS_chr3_9100	340.386	0.0244542
PAS_chr1-4_0614	338.531	0.024321
PAS_chr1-4_0314	337.939	0.0242784
PAS_chr3_0788	337.868	0.0242733
PAS_chr1-1_0164	337.659	0.0242583
PAS_chr1-1_0455	337.628	0.0242561
PAS_chr1-1_0054	337.058	0.0242152
PAS_chr1-1_0079	336.847	0.0242
PAS_chr1-1_0277	336.369	0.0241657
PAS_chr2-1_0089	336.186	0.0241525
PAS_chr2-2_0261	335.099	0.0240744
PAS_chr4_0387	333.501	0.0239596
PAS_FragB_0015	332.605	0.0238952
PAS_chr1-1_0037	332.418	0.0238818
PAS_chr1-3_0232	330.516	0.0237452
PAS_chr1-4_0241	330.149	0.0237188
PAS_chr1-3_0255	329.109	0.0236441
PAS_chr2-1_0723	328.745	0.0236179
PAS_chr2-1_0185	328.218	0.0235801
PAS_chr3_0702	327.382	0.02352
PAS_chr1-4_0027	326.932	0.0234877
PAS_chr3_0106	326.592	0.0234632
PAS_chr2-1_0322	325.019	0.0233502
PAS_chr2-1_0280	324.781	0.0233331
PAS_chr4_0434	324.641	0.0233231
PAS_chr3_0223	324.249	0.0232949
PAS_chr1-4_0294	323.535	0.0232436
PAS_chr2-1_0412	323.364	0.0232313
PAS_chr4_0283	323.176	0.0232178
PAS_chr3_0086	322.63	0.0231786
PAS_chr4_0851	322.426	0.0231639
PAS_chr3_0316	321.632	0.0231069
PAS_chr2-2_0149	321.514	0.0230984
PAS_chr3_0037	319.823	0.0229769
PAS_chr2-1_0552	319.583	0.0229597
PAS_chr2-1_0542	319.49	0.022953
PAS_chr4_0042	319.476	0.022952
PAS_chr2-1_0749	318.45	0.0228783
PAS_chr1-3_0248	317.577	0.0228156
PAS_chr2-1_0269	317.206	0.0227889
PAS_chr4_0469	316.056	0.0227063
PAS_chr3_0359	313.756	0.0225411
PAS_chr1-1_0103	313.304	0.0225086
PAS_chr4_0142	312.489	0.02245
PAS_chr2-2_0092	308.905	0.0221926
PAS_chr1-3_0142	308.301	0.0221492
PAS_chr2-1_0333	308.058	0.0221317
PAS_chr1-1_0160	307.965	0.022125
PAS_chr4_0391	306.709	0.0220348
PAS_chr1-1_0357	306.266	0.022003
PAS_chr1-4_0482	306.054	0.0219877
PAS_chr3_1148	305.409	0.0219414
PAS_chr4_0337	304.981	0.0219107
PAS_chr4_0559	303.943	0.0218361
PAS_chr1-3_0119	303.933	0.0218354
PAS_chr3_0612	303.834	0.0218282
PAS_chr3_0848	303.655	0.0218154
PAS_chr1-1_0085	303.498	0.0218041
PAS_chr2-1_0253	301.944	0.0216925
PAS_FragB_0006	301.775	0.0216803
PAS_chr2-1_0246	301.348	0.0216496
PAS_chr3_0955	301.011	0.0216254
PAS_chr3_0255	300.871	0.0216154
PAS_chr2-1_0337	300.448	0.021585
PAS_chr2-2_0136	300.224	0.0215689
PAS_chr4_0688	299.559	0.0215211
PAS_chr3_1121	299.54	0.0215198
PAS_chr1-3_0202	298.304	0.021431
PAS_chr3_0382	297.871	0.0213999
PAS_chr3_0649	297.382	0.0213647
PAS_chr2-2_0412	297.368	0.0213637
PAS_chr1-3_0281	297.082	0.0213432
PAS_chr2-2_0481	296.739	0.0213185
PAS_chr3_0613	296.567	0.0213062
PAS_chr3_0424	296.306	0.0212874
PAS_chr1-3_0194,PAS_chr1-3_0195	295.93	0.0212604
PAS_chr1-4_0208	295.67	0.0212417
PAS_chr1-3_0070	295.446	0.0212256
PAS_chr1-1_0185	295.307	0.0212156
PAS_chr4_0668	295.257	0.0212121
PAS_chr3_0566	295.129	0.0212029
PAS_chr4_0238,PAS_chr4_0236	295.037	0.0211962
PAS_chr1-4_0526	294.666	0.0211696
PAS_chr1-4_0109	293.998	0.0211216
PAS_chr4_0551	293.357	0.0210756
PAS_FragD_0013	292.245	0.0209957
PAS_chr2-1_0060	291.165	0.0209181
PAS_chr4_0883	290.913	0.0209
PAS_chr1-4_0172	290.392	0.0208625
PAS_chr2-2_0227	290.386	0.0208621
PAS_chr3_0548	290.32	0.0208574
PAS_chr2-2_0344	289.9	0.0208272
PAS_chr3_0584	289.796	0.0208197
PAS_chr2-1_0733	289.219	0.0207783
PAS_chr2-2_0333	288.811	0.020749
PAS_chr4_0057	288.55	0.0207302
PAS_chr2-1_0767	288.516	0.0207278
PAS_chr4_0311	287.961	0.0206879
PAS_chr3_0509	287.82	0.0206778
PAS_chr2-1_0422	287.641	0.0206649
PAS_chr4_0372	286.593	0.0205896
PAS_chr1-4_0289	286.46	0.0205801
PAS_chr4_0776	285.395	0.0205035
PAS_chr2-2_0279	285.208	0.0204901
PAS_chr2-2_0062	284.61	0.0204471
PAS_FragB_0014	284.368	0.0204298
PAS_chr2-1_0058	284.368	0.0204298
PAS_chr1-4_0147	283.191	0.0203452
PAS_chr2-2_0210	282.297	0.020281
PAS_chr1-4_0601	281.885	0.0202514
PAS_chr4_0990	281.472	0.0202217
PAS_chr3_0839	280.86	0.0201777
PAS_chr3_0069	279.91	0.0201095
PAS_chr1-1_0171	279.852	0.0201053
PAS_chr1-1_0299	279.586	0.0200862
PAS_chr3_0444	279.12	0.0200527
PAS_chr1-4_0125	278.979	0.0200426
PAS_chr1-4_0675	278.33	0.019996
PAS_chr1-3_0156	276.98	0.019899
PAS_chr3_0457	276.513	0.0198654
PAS_chr2-2_0394	276.512	0.0198654
PAS_chr2-1_0168	276.403	0.0198575
PAS_chr1-1_0124,PAS_chr1-1_0125	275.875	0.0198196
PAS_chr1-4_0450	275.279	0.0197768
PAS_chr1-1_0144	274.083	0.0196909
PAS_chr2-1_0142	274.03	0.0196871
PAS_chr1-4_0151	273.073	0.0196183
PAS_chr2-2_0413	272.963	0.0196104
PAS_chr4_0147	272.8	0.0195987
PAS_chr4_0725	272.311	0.0195636
PAS_chr1-1_0104	272.171	0.0195535
PAS_chr3_1011	272.019	0.0195426
PAS_chr4_0843	271.753	0.0195235
PAS_chr2-1_0776	270.846	0.0194583
PAS_chr3_0482	270.839	0.0194578
PAS_chr2-1_0637	270.774	0.0194531
PAS_chr4_0488	269.826	0.019385
PAS_chr2-2_0110	269.429	0.0193565
PAS_chr1-4_0252	267.726	0.0192342
PAS_chr3_0177	267.303	0.0192038
PAS_chr2-1_0556	267.273	0.0192016
PAS_chr2-2_0247	267.099	0.0191891
PAS_chr1-4_0083	267.093	0.0191887
PAS_chr2-1_0889	266.895	0.0191745
PAS_chr2-2_0159	266.82	0.0191691
PAS_chr2-1_0223	266.193	0.019124
PAS_chr2-2_0216	266.033	0.0191125
PAS_chr1-3_0027	265.568	0.0190791
PAS_chr1-4_0095	265.409	0.0190677
PAS_chr2-1_0456	265.017	0.0190395
PAS_chr1-3_0035	264.611	0.0190104
PAS_chr2-1_0293	264.382	0.0189939
PAS_chr3_0089	264.114	0.0189747
PAS_chr1-1_0260	264.067	0.0189713
PAS_chr3_0556	263.892	0.0189587
PAS_chr2-1_0571	263.862	0.0189566
PAS_chr1-4_0458	263.748	0.0189484
PAS_chr1-4_0338	263.554	0.0189344
PAS_chr1-4_0366	263.163	0.0189063
PAS_chr3_0693	263.094	0.0189014
PAS_chr4_0899	262.796	0.01888
PAS_chr1-4_0668	262.337	0.018847
PAS_chr1-1_0427	262.23	0.0188393
PAS_chr2-1_0488	262.061	0.0188272
PAS_chr4_0405	261.981	0.0188214
PAS_chr4_0687	261.408	0.0187803
PAS_chr1-4_0253	261.08	0.0187567
PAS_chr3_0827	260.828	0.0187386
PAS_chr1-4_0207	260.702	0.0187295
PAS_chr2-2_0370	257.37	0.0184902
PAS_chr3_0626	257.062	0.018468
PAS_chr3_1241	256.862	0.0184537
PAS_chr3_0614	256.675	0.0184402
PAS_chr4_9100	256.268	0.018411
PAS_chr1-4_0064	256.108	0.0183995
PAS_chr4_0889	255.017	0.0183211
PAS_FragD_0020	254.992	0.0183193
PAS_chr2-1_0864	254.94	0.0183156
PAS_chr1-1_0404	254.515	0.018285
ARG4	253.41	0.0182057
PAS_chr4_0881	253.223	0.0181922
PAS_chr4_0146	253.155	0.0181873
PAS_chr1-4_0393	253.074	0.0181815
PAS_chr2-1_0036	252.645	0.0181507
PAS_chr3_0286	252.447	0.0181365
PAS_chr2-1_0659	252.431	0.0181353
PAS_chr1-1_0397	251.497	0.0180682
PAS_chr2-2_0126	251.391	0.0180606
PAS_chr3_1083	251.143	0.0180428
PAS_chr3_0881	250.975	0.0180307
PAS_chr2-1_0722	250.969	0.0180303
PAS_chr1-1_0111	250.821	0.0180197
PAS_chr2-1_0097	250.554	0.0180005
PAS_chr3_1115	250.009	0.0179613
PAS_chr1-4_0167	249.931	0.0179557
PAS_chr4_0320	249.543	0.0179278
PAS_chr3_0958	249.455	0.0179215
PAS_chr2-1_0564	249.213	0.0179041
PAS_chr2-2_0445	248.901	0.0178817
PAS_chr4_0305	248.767	0.0178721
PAS_chr2-1_0226	248.729	0.0178694
PAS_chr2-1_0093	248.399	0.0178457
PAS_chr2-1_0131	248.346	0.0178418
PAS_chr2-2_0342	248.124	0.0178259
PAS_chr1-1_0350	247.975	0.0178152
PAS_chr1-1_0276	247.926	0.0178117
PAS_chr3_0616,PAS_chr3_1202	247.629	0.0177903
PAS_chr3_0361	247.626	0.0177901
PAS_chr3_0766	247.464	0.0177785
PAS_chr2-1_0624	247.444	0.017777
PAS_chr2-2_0204	247.439	0.0177767
PAS_chr2-2_0034	247.17	0.0177574
PAS_FragB_0053	247.161	0.0177567
PAS_chr2-1_0171	247.065	0.0177498
PAS_chr1-3_0087	246.689	0.0177228
PAS_chr2-1_0648	246.585	0.0177153
PAS_chr4_0841	246.362	0.0176993
PAS_chr1-4_0699	245.269	0.0176208
PAS_chr1-4_0317	244.245	0.0175472
PAS_chr1-1_0036	243.733	0.0175104
PAS_chr3_0937	243.587	0.0174999
PAS_chr3_0006	243.493	0.0174932
PAS_chr3_0815	243.353	0.0174831
PAS_chr4_0579	243.143	0.017468
PAS_chr3_0507	242.42	0.0174161
PAS_chr1-4_0613	242.281	0.0174061
PAS_chr3_0949	241.535	0.0173525
PAS_chr2-2_0071	241.356	0.0173397
PAS_chr3_1227	240.221	0.0172581
PAS_chr2-1_0478	239.565	0.017211
PAS_chr2-1_0492	238.922	0.0171648
PAS_chr2-1_0323	238.84	0.0171589
PAS_chr1-4_0528	238.645	0.0171449
PAS_chr1-1_0478	238.333	0.0171225
PAS_chr3_0464	237.96	0.0170957
PAS_chr3_0803	237.867	0.017089
PAS_chr1-3_0048	237.133	0.0170363
PAS_chr2-2_0018	235.716	0.0169345
PAS_FragB_0041	235.592	0.0169256
PAS_chr1-1_0452	235.355	0.0169085
PAS_chr1-4_0499	234.613	0.0168552
PAS_chr2-1_0353	234.185	0.0168245
PAS_chr4_0780	234.112	0.0168192
PAS_chr3_0522	233.987	0.0168103
PAS_chr3_1091	233.889	0.0168032
PAS_chr3_0165	233.515	0.0167763
PAS_chr2-2_0293	232.671	0.0167157
PAS_chr3_0968	232.648	0.0167141
PAS_chr1-3_0057	232.558	0.0167076
PAS_chr1-4_0425	232.305	0.0166894
PAS_chr4_0427	232.112	0.0166755
PAS_chr2-1_0242	231.65	0.0166424
PAS_chr1-3_0128	231.574	0.0166369
PAS_chr3_0957	231.411	0.0166252
PAS_chr3_0877	231.393	0.0166239
PAS_chr2-1_0341	230.724	0.0165758
PAS_chr1-4_0397	230.638	0.0165697
PAS_chr1-4_0646	230.483	0.0165585
PAS_chr1-4_0335	229.905	0.016517
PAS_chr3_0916	229.867	0.0165143
PAS_chr4_0736	229.847	0.0165128
PAS_chr3_1074	229.528	0.0164899
PAS_chr2-1_0024	229.127	0.0164611
PAS_chr3_0979	229.039	0.0164548
PAS_chr2-1_0891	228.66	0.0164275
PAS_chr2-2_0164	228.646	0.0164265
PAS_chr4_0373	228.645	0.0164265
PAS_chr1-3_0191	228.402	0.016409
PAS_chr2-2_0402	228.34	0.0164046
PAS_c121_0014	228.197	0.0163943
PAS_chr3_0587	228.083	0.0163861
PAS_chr2-2_0104	227.275	0.016328
PAS_FragB_0073	226.797	0.0162937
PAS_chr2-1_0558	225.354	0.01619
PAS_chr4_0564	225.337	0.0161888
PAS_chr2-1_0359	223.954	0.0160895
PAS_chr2-2_0309	223.92	0.016087
PAS_chr2-1_0871	223.248	0.0160387
PAS_chr4_0182	222.968	0.0160186
PAS_chr3_0948	222.918	0.016015
PAS_chr1-1_0129	222.68	0.0159979
PAS_chr2-1_0431	222.36	0.0159749
PAS_chr2-1_0612	222.288	0.0159698
PAS_chr1-3_0101	222.258	0.0159676
PAS_chr4_0290	221.453	0.0159098
PAS_chr3_0144	221.216	0.0158928
PAS_chr1_9010	220.936	0.0158726
PAS_chr2-1_0423	220.874	0.0158682
PAS_chr3_0633	220.823	0.0158645
PAS_FragD_0028	220.643	0.0158516
PAS_chr2-1_0368	220.471	0.0158392
PAS_chr1-4_0394	220.4	0.0158341
PAS_chr1-4_0187	219.993	0.0158049
PAS_chr1-1_0296	219.452	0.015766
PAS_chr1-4_0101	219.423	0.0157639
PAS_chr4_0731	219.412	0.0157631
PAS_chr2-2_0139	219.237	0.0157506
PAS_FragB_0037	219.175	0.0157461
PAS_chr2-2_0289	219.101	0.0157408
PAS_chr3_0779	217.558	0.01563
PAS_chr1-4_0663	217.445	0.0156218
PAS_chr1-4_0218	217.413	0.0156195
PAS_chr2-1_0893	217.117	0.0155983
PAS_chr4_0228	216.878	0.0155811
PAS_c034_0038	216.251	0.0155361
PAS_chr1-3_0227	216.239	0.0155352
PAS_chr4_0219	216.215	0.0155335
PAS_chr2-2_0120	215.883	0.0155096
PAS_chr1-4_0576	215.715	0.0154975
PAS_chr1-4_0072	214.997	0.015446
PAS_chr1-4_0021	214.407	0.0154036
PAS_chr3_0098	214.157	0.0153856
PAS_chr2-1_0169	213.761	0.0153572
PAS_chr3_0709	213.604	0.0153459
PAS_chr2-2_0074	213.589	0.0153448
PAS_chr1-1_0375	213.074	0.0153078
PAS_chr1-1_0408	213.074	0.0153078
PAS_chr4_0808	212.747	0.0152843
PAS_chr2-1_0116	212.73	0.0152831
PAS_chr1-4_0536	212.717	0.0152822
PAS_chr3_0725	212.061	0.015235
PAS_chr1-3_0046	211.981	0.0152293
PAS_chr2-2_0238	211.793	0.0152158
PAS_chr2-2_0368	211.788	0.0152154
PAS_chr3_0303	211.684	0.0152079
PAS_chr2-2_0292	211.597	0.0152017
PAS_chr4_0578	211.439	0.0151903
PAS_chr2-1_0126	211.346	0.0151837
PAS_chr1-1_0305	211.344	0.0151835
PAS_chr3_0030	211.338	0.0151831
PAS_chr1-1_0470	211.139	0.0151688
PAS_chr4_0300	211.131	0.0151682
PAS_chr2-1_0358	210.966	0.0151564
PAS_chr2-1_0336	210.568	0.0151278
PAS_chr1-3_0116	210.495	0.0151225
PAS_chr2-1_0052	210.296	0.0151082
PAS_chr3_0691	210.152	0.0150979
PAS_chr1-1_0062	210.14	0.015097
PAS_chr1-1_0327	210.005	0.0150873
PAS_chr2-1_0480	209.711	0.0150662
PAS_chr3_0959	209.411	0.0150446
PAS_chr4_0665	209.364	0.0150413
PAS_chr2-1_0810	209.093	0.0150218
PAS_chr3_1197	208.842	0.0150038
PAS_chr1-4_0406	208.556	0.0149832
PAS_chr1-1_0064	208.086	0.0149495
PAS_chr3_0406	207.811	0.0149297
PAS_chr3_0167	207.797	0.0149287
PAS_chr2-2_0380	207.384	0.014899
PAS_chr3_0924	207.379	0.0148987
PAS_chr4_0540	207.052	0.0148752
PAS_chr3_0108	206.91	0.014865
PAS_chr3_0662	206.64	0.0148456
PAS_FragB_0003	206.182	0.0148127
PAS_chr3_0376	206.164	0.0148114
PAS_chr2-2_0476	205.588	0.01477
PAS_chr2-1_0568	205.424	0.0147582
PAS_chr2-1_0282	205.391	0.0147558
PAS_FragB_0007	205.322	0.0147509
PAS_chr3_1054	205.111	0.0147357
PAS_chr2-2_0488	204.834	0.0147158
PAS_chr4_0183	204.521	0.0146933
PAS_chr3_0699	204.454	0.0146885
PAS_chr1-1_0008	204.447	0.014688
PAS_chr3_1185	204.351	0.0146811
PAS_chr1-1_0153	203.785	0.0146405
PAS_chr1-4_0418	202.761	0.0145669
PAS_chr1-4_0557	202.714	0.0145635
PAS_chr2-1_0355	202.1	0.0145194
PAS_chr1-4_0488	201.381	0.0144678
PAS_chr2-1_0855	201.258	0.0144589
PAS_chr2-2_0401	200.615	0.0144127
PAS_chr2-2_0320	200.44	0.0144001
PAS_chr4_0603	200.433	0.0143996
PAS_chr2-1_0433	200.291	0.0143894
PAS_chr4_0533	200.086	0.0143747
PAS_chr1-1_0398	200.069	0.0143735
PAS_chr3_1236	199.42	0.0143269
PAS_chr2-1_0342	199.222	0.0143126
PAS_chr1-3_0019	199.203	0.0143113
PAS_chr2-1_0543	198.719	0.0142765
PAS_chr1-1_0473	198.419	0.014255
PAS_chr1-4_0302	197.831	0.0142127
PAS_chr3_0124	197.771	0.0142084
PAS_chr4_0704	197.139	0.014163
PAS_chr2-1_0173	197.088	0.0141593
PAS_chr2-1_0350	196.93	0.014148
PAS_chr3_0887	196.871	0.0141437
PAS_chr1-4_0139	196.746	0.0141348
PAS_chr4_0847	195.91	0.0140747
PAS_chr4_0918	195.806	0.0140672
PAS_chr1-4_0278	195.74	0.0140625
PAS_chr1-1_0141	195.588	0.0140516
PAS_chr1-1_0370	195.048	0.0140128
PAS_chr3_1234	194.883	0.0140009
PAS_chr4_0505	194.523	0.0139751
PAS_chr4_0368	194.471	0.0139713
PAS_chr2-1_0518	194.262	0.0139563
PAS_chr4_0570	194.087	0.0139437
PAS_chr3_0918	194.06	0.0139418
PAS_chr4_0276	194.033	0.0139399
PAS_chr4_0303	194.026	0.0139393
PAS_chr2-1_0631	193.639	0.0139115
PAS_chr1-1_0482	193.545	0.0139048
PAS_chr2-2_0372	193.435	0.0138969
PAS_chr4_0343	193.222	0.0138816
PAS_chr4_0523	193.175	0.0138782
PAS_chr2-1_0717	192.893	0.013858
PAS_chr3_0349	192.778	0.0138497
PAS_chr1-4_0198	192.476	0.013828
PAS_chr3_0604	192.471	0.0138276
PAS_chr1-1_0059	192.098	0.0138008
PAS_chr4_0345	191.909	0.0137873
PAS_chr3_0388	191.36	0.0137478
PAS_chr3_0208	191.302	0.0137436
PAS_chr3_0795	190.658	0.0136974
PAS_chr3_0493	190.629	0.0136953
PAS_chr4_0726	190.263	0.013669
PAS_chr2-1_0608	190.13	0.0136594
PAS_chr4_0053	189.565	0.0136189
PAS_chr4_0586	188.262	0.0135252
PAS_chr3_0489	187.95	0.0135028
PAS_c034_0034	187.891	0.0134986
PAS_chr1-4_0041	187.333	0.0134585
PAS_chr2-2_0328	187.238	0.0134517
PAS_chr1-4_0598	186.957	0.0134315
PAS_chr2-1_0827	186.949	0.0134309
PAS_chr1-4_0691	186.755	0.013417
PAS_chr4_0601	186.302	0.0133844
PAS_chr2-1_0890	186.25	0.0133807
PAS_chr3_0393	185.739	0.013344
PAS_chr4_0240	185.489	0.013326
PAS_chr1-1_0155	185.354	0.0133163
PAS_chr1-1_0356	185.153	0.0133019
PAS_chr3_0458	185.078	0.0132965
PAS_chr2-1_0656	184.885	0.0132826
PAS_chr4_0981	184.739	0.0132721
PAS_chr1-4_0469	184.685	0.0132683
PAS_chr4_0781	184.004	0.0132193
PAS_chr3_0234	183.816	0.0132058
PAS_chr2-2_0316	183.164	0.013159
PAS_chr1-1_0127	182.784	0.0131317
PAS_chr2-1_0239	182.704	0.0131259
PAS_chr3_0374	182.549	0.0131148
PAS_chr2-1_0113	182.539	0.0131141
PAS_chr1-4_0254	182.182	0.0130884
PAS_chr3_0372	182.166	0.0130873
PAS_chr4_0836	182.091	0.0130819
PAS_chr1_9145	181.984	0.0130742
PAS_chr3_1183	181.737	0.0130565
PAS_chr3_0097	181.302	0.0130252
PAS_chr1-3_0062	180.927	0.0129983
PAS_chr3_0915	180.773	0.0129872
PAS_chr3_0962	180.086	0.0129379
PAS_chr4_0429	179.907	0.012925
PAS_chr1-4_0357	179.783	0.0129161
PAS_chr3_0854	179.755	0.0129141
PAS_chr2-2_0483	179.101	0.0128671
PAS_chr2-1_0340	178.999	0.0128598
PAS_chr1-1_0071	178.787	0.0128445
PAS_chr2-1_0831	178.719	0.0128397
PAS_chr2-1_0346	178.709	0.0128389
PAS_chr1-4_0342	178.455	0.0128207
PAS_chr3_0341	177.932	0.0127831
PAS_chr2-1_0314	177.601	0.0127593
PAS_chr3_0970	177.179	0.012729
PAS_chr1-1_0418	177.056	0.0127202
PAS_chr1-4_0340	176.564	0.0126848
PAS_chr1-1_0324	176.51	0.012681
PAS_chr3_0954	176.325	0.0126677
PAS_chr2-2_0313	176.316	0.012667
PAS_chr3_0559	176.184	0.0126575
PAS_chr1-4_0674	176.087	0.0126506
PAS_chr3_0123	176.014	0.0126453
PAS_chr2-1_0589	175.783	0.0126287
PAS_chr1-4_0498	175.593	0.0126151
PAS_chr4_0922	175.584	0.0126144
PAS_chr2-2_0299	175.548	0.0126118
PAS_chr3_0426	175.365	0.0125987
PAS_chr3_0455	175.358	0.0125982
PAS_chr4_0924	175.357	0.0125981
PAS_chr2-1_0159	175.326	0.0125959
PAS_chr3_0305	175.248	0.0125903
PAS_chr1-4_0124	175.072	0.0125776
PAS_c048_0005	174.972	0.0125705
PAS_chr2-1_0547	174.922	0.0125669
PAS_chr3_0778	174.691	0.0125503
PAS_chr1-4_0162	174.2	0.012515
PAS_chr4_0796	173.848	0.0124897
PAS_chr2-1_0461	173.733	0.0124814
PAS_chr2-2_0151	173.682	0.0124778
PAS_chr3_0634	173.356	0.0124544
PAS_chr4_0201	173.353	0.0124541
PAS_chr3_0157	173.19	0.0124424
PAS_chr3_1014	172.963	0.0124261
PAS_chr3_0931	172.934	0.012424
PAS_chr1-1_0289	172.766	0.012412
PAS_chr2-1_0763	172.68	0.0124058
PAS_chr3_0790	172.592	0.0123995
PAS_chr4_0846	172.561	0.0123972
PAS_chr2-2_0147	172.388	0.0123848
PAS_chr4_0307	172.046	0.0123602
PAS_chr1-4_0530	171.981	0.0123556
PAS_chr3_9125	171.842	0.0123456
PAS_chr4_0249	171.554	0.0123249
PAS_chr1-1_0334	171.452	0.0123176
PAS_chr4_0489	171.312	0.0123075
PAS_chr1-4_0045	171.088	0.0122914
PAS_chr3_0231	170.993	0.0122846
PAS_chr4_0472	169.751	0.0121954
PAS_chr2-1_0324	169.317	0.0121642
PAS_chr4_0121	169.245	0.012159
PAS_chr4_0285	169.222	0.0121574
PAS_chr1-1_0349	169.199	0.0121557
PAS_chr1-4_0284	168.958	0.0121384
PAS_chr1-4_0494	168.898	0.0121341
PAS_chr2-1_0681	168.854	0.0121309
PAS_chr4_0017	168.668	0.0121176
PAS_chr2-2_0124	168.651	0.0121163
PAS_chr3_0495	168.479	0.012104
PAS_chr1-3_0220	168.426	0.0121002
PAS_chr4_0771	168.311	0.0120919
PAS_chr1-1_0017	168.158	0.0120809
PAS_chr3_0531	167.729	0.0120501
PAS_chr2-1_0661	167.707	0.0120485
PAS_c048_0007	167.545	0.0120369
PAS_chr1-1_0066	167.539	0.0120365
PAS_chr2-1_0737	167.198	0.012012
PAS_chr3_1058	167.184	0.0120109
PAS_chr3_0143	166.768	0.0119811
PAS_chr4_0153	166.732	0.0119785
PAS_chr1-3_0309	166.236	0.0119428
PAS_chr3_0743	166.218	0.0119415
PAS_chr1-4_0057	165.993	0.0119254
PAS_chr2-1_0555	165.831	0.0119137
PAS_chr1-1_0355	165.764	0.0119089
PAS_chr3_0462	165.674	0.0119025
PAS_chr4_0213	165.624	0.0118989
PAS_chr4_0402	165.434	0.0118852
PAS_chr1-1_0088	165.06	0.0118584
PAS_chr2-1_0736	164.828	0.0118417
PAS_chr2-1_0634	164.588	0.0118244
PAS_chr2-1_0076	164.335	0.0118063
PAS_chr2-1_0330	164.159	0.0117936
PAS_chr2-1_0292	164.131	0.0117916
PAS_chr4_0671,PAS_chr4_0672	163.096	0.0117173
PAS_chr1-1_0181	162.97	0.0117082
PAS_chr1-4_0123	162.969	0.0117081
PAS_chr4_0192	162.941	0.0117061
PAS_chr1-4_0364	162.785	0.0116949
PAS_chr2-2_0080	162.59	0.0116809
PAS_chr2-1_0158	162.328	0.0116621
PAS_chr3_0356	162.22	0.0116543
PAS_chr4_0470	162.043	0.0116416
PAS_chr3_1255	161.786	0.0116231
PAS_chr2-1_0660	161.674	0.0116151
PAS_chr1-4_0055	161.65	0.0116134
PAS_chr2-1_0670	161.296	0.0115879
PAS_chr4_0272	161.207	0.0115815
PAS_chr3_0050	161.2	0.011581
PAS_chr1-4_0368	160.822	0.0115539
PAS_chr3_0774	160.763	0.0115496
PAS_chr4_0811	160.648	0.0115414
PAS_chr4_0465	160.416	0.0115247
PAS_chr1-1_0423	160.316	0.0115175
PAS_chr4_0037	160.038	0.0114976
PAS_chr3_0076	159.892	0.0114871
PAS_chr1-1_0399	159.863	0.011485
PAS_chr3_0442	159.596	0.0114658
PAS_chr4_0150	159.587	0.0114652
PAS_chr2-1_0202	159.31	0.0114453
PAS_chr2-2_0101,PAS_chr2-2_0102	159.206	0.0114378
PAS_chr1-1_0449	159.147	0.0114335
PAS_chr2-1_0688	159.117	0.0114314
PAS_chr2-1_0739	159.022	0.0114246
PAS_chr1-4_0213	158.957	0.0114199
PAS_chr4_0714	158.934	0.0114182
PAS_chr2-1_0017	158.857	0.0114127
PAS_chr2-2_0278	158.789	0.0114078
PAS_chr4_0820	158.553	0.0113909
PAS_chr2-1_0782	158.365	0.0113774
PAS_chr2-2_0305	158.325	0.0113745
PAS_chr3_0473	158.233	0.0113679
PAS_chr3_1203	158.034	0.0113536
PAS_chr3_1132	158.012	0.011352
PAS_chr3_1085	157.807	0.0113373
PAS_chr2-1_0745	157.802	0.0113369
PAS_chr1-1_0320	157.791	0.0113361
PAS_chr3_0085	157.554	0.0113191
PAS_chr1-4_0134	157.54	0.0113181
PAS_chr1-3_0134	157.423	0.0113097
PAS_chr2-1_0484	157.3	0.0113009
PAS_chr3_0307	156.554	0.0112473
PAS_chr2-2_0405	156.428	0.0112382
PAS_chr1-3_0026	156.301	0.0112291
PAS_chr1-3_0282	156.191	0.0112212
PAS_chr2-1_0684	156.181	0.0112205
PAS_chr1-4_0148	155.917	0.0112015
PAS_chr1-1_0335	155.762	0.0111904
PAS_chr1-1_0489	155.564	0.0111761
PAS_chr3_9030	155.378	0.0111628
PAS_chr2-1_0326	155.361	0.0111616
PAS_chr3_0567	155.284	0.011156
PAS_chr3_0898	155.238	0.0111527
PAS_chr2-2_0067	155.175	0.0111482
PAS_chr1-4_0419	155.073	0.0111409
PAS_chr3_0678	154.883	0.0111272
PAS_chr1-4_0604	154.857	0.0111253
PAS_chr1-1_0197	154.755	0.011118
PAS_chr4_9010	154.745	0.0111173
PAS_chr3_0119	153.737	0.0110449
PAS_chr1-1_0307	153.733	0.0110446
PAS_chr3_0961	153.731	0.0110444
PAS_chr1-1_0134	153.688	0.0110414
PAS_chr2-1_0565	153.641	0.011038
PAS_chr2-1_0037	153.422	0.0110222
PAS_chr1-1_0358	153.213	0.0110072
PAS_chr3_0262	152.965	0.0109894
PAS_chr1-3_0260	152.82	0.010979
PAS_chr4_0370	152.735	0.0109729
PAS_chr1-4_0405	152.582	0.0109619
PAS_chr4_0060	152.077	0.0109256
PAS_chr2-2_0186	152.029	0.0109222
PAS_chr2-2_0461	152.001	0.0109202
PAS_chr2-1_0626	151.379	0.0108755
PAS_chr3_0761	151.246	0.0108659
PAS_chr1-4_0243	151.135	0.0108579
PAS_chr3_0869	151.134	0.0108579
PAS_chr4_0516	151.032	0.0108505
PAS_chr2-1_0217	150.9	0.0108411
PAS_chr3_0451	150.8	0.0108339
PAS_chr2-1_0618	150.789	0.0108331
PAS_chr1-1_0469	150.774	0.010832
PAS_chr3_0856	150.759	0.0108309
PAS_chr4_0193	150.719	0.0108281
PAS_chr2-2_0422	150.611	0.0108203
PAS_chr1-1_0434	150.537	0.010815
PAS_chr3_1166	150.298	0.0107978
PAS_chr4_0165	150.289	0.0107972
PAS_chr2-1_0111	150.257	0.0107949
PAS_chr3_0602	150.257	0.0107949
PAS_chr2-1_0338	150.169	0.0107885
PAS_chr3_0168	149.967	0.010774
PAS_chr2-2_0343	149.923	0.0107709
PAS_chr1-4_0644	149.887	0.0107683
PAS_chr3_0290	149.839	0.0107648
PAS_chr2-2_0443	149.746	0.0107582
PAS_chr1-3_0067	149.742	0.0107579
PAS_chr1-1_0372	149.515	0.0107416
PAS_chr2-2_0414	149.47	0.0107383
PAS_chr4_0278	149.453	0.0107371
PAS_chr1-3_0289	149.249	0.0107224
PAS_chr4_0152	149.143	0.0107148
PAS_chr2-1_0183	149.067	0.0107094
PAS_chr2-1_0762	149.047	0.0107079
PAS_chr2-1_0092	148.996	0.0107043
PAS_chr2-1_0442	148.761	0.0106874
PAS_chr1-1_0323	148.708	0.0106836
PAS_chr3_0571	148.524	0.0106704
PAS_chr1-4_0672	148.261	0.0106515
PAS_chr2-1_0161	147.875	0.0106237
PAS_chr1-1_0122	147.794	0.0106179
PAS_chr4_0794	147.602	0.0106041
PAS_chr2-1_0256	147.601	0.0106041
PAS_chr1-4_0225	147.495	0.0105964
PAS_chr2-1_0229	147.468	0.0105945
PAS_chr3_0541	147.103	0.0105683
PAS_chr1-1_0496	147.096	0.0105678
PAS_chr4_0813	147.075	0.0105663
PAS_chr2-1_0136	147.037	0.0105635
PAS_chr2-2_0487	146.887	0.0105528
PAS_chr1-4_0084	146.858	0.0105507
PAS_chr1-4_0166	146.546	0.0105283
PAS_chr3_0465	146.493	0.0105245
PAS_chr4_0494	146.454	0.0105216
PAS_chr4_0383	146.264	0.010508
PAS_chr1-4_0429	145.98	0.0104876
PAS_chr3_0214	145.907	0.0104824
PAS_chr1-1_0448	145.79	0.0104739
PAS_chr1-4_0007	145.751	0.0104711
PAS_chr1-3_0130	145.711	0.0104683
PAS_chr4_0709	145.493	0.0104526
PAS_chr2-1_0573	145.27	0.0104366
PAS_chr3_0980	145.102	0.0104245
PAS_chr3_0340	145.076	0.0104226
PAS_chr4_0497	144.908	0.0104106
PAS_chr2-1_0698	144.527	0.0103832
PAS_chr2-2_0088	144.409	0.0103747
PAS_chr2-1_0585	144.2	0.0103597
PAS_chr3_0434	144.045	0.0103486
PAS_chr1-4_0670	143.835	0.0103335
PAS_chr1-1_0456	143.727	0.0103257
PAS_chr4_0845	143.699	0.0103237
PAS_chr2-1_0494	143.677	0.0103221
PAS_chr2-2_0458	143.673	0.0103219
PAS_chr3_0747	143.631	0.0103188
PAS_chr4_0816	143.534	0.0103119
PAS_chr1-4_0480	143.477	0.0103078
PAS_c131_0005	143.424	0.010304
PAS_chr3_0865	143.306	0.0102955
PAS_chr1-3_0120	142.979	0.010272
PAS_chr2-1_0079	142.837	0.0102618
PAS_chr1-4_0629	142.264	0.0102206
PAS_chr1-4_0686	142.139	0.0102116
PAS_chr4_0568	142.042	0.0102047
PAS_chr2-1_0110	141.922	0.0101961
PAS_chr3_0121	141.812	0.0101882
PAS_chr4_0198	141.779	0.0101858
PAS_chr3_1120	141.553	0.0101695
PAS_chr1-1_0003	141.511	0.0101665
PAS_chr2-1_0230	141.271	0.0101493
PAS_chr3_0135	141.226	0.0101461
PAS_chr1-1_0256	141.091	0.0101364
PAS_chr3_0681	141.068	0.0101347
PAS_chr1-4_0685	141.061	0.0101342
PAS_chr1-4_0351	140.895	0.0101223
PAS_chr3_0281	140.877	0.010121
PAS_chr3_1033	140.577	0.0100994
PAS_chr3_0486	140.258	0.0100765
PAS_FragB_0010	139.922	0.0100524
PAS_chr3_0500	139.866	0.0100483
PAS_chr2-1_0307	139.592	0.0100287
PAS_chr2-1_0646	139.495	0.0100217
PAS_chr4_0969	139.029	0.00998822
PAS_chr2-1_0277	138.893	0.00997845
PAS_chr2-2_0237	138.783	0.00997054
PAS_chr1-1_0389	138.634	0.00995984
PAS_chr1-3_0080	138.531	0.00995244
PAS_chr3_0422	138.264	0.00993326
PAS_chr2-2_0135	138.253	0.00993247
PAS_chr1-4_0415	138.13	0.00992363
PAS_c034_0025	138.077	0.00991982
PAS_chr1-4_0616	137.81	0.00990064
PAS_FragB_0040	137.809	0.00990057
PAS_chr1-4_0023	137.701	0.00989281
PAS_chr1-4_0546	137.613	0.00988649
PAS_chr1-4_0444	137.611	0.00988634
PAS_chr3_0175	137.471	0.00987629
PAS_FragB_0042	137.469	0.00987614
PAS_chr4_0513	137.345	0.00986723
PAS_chr1-1_0006	137.055	0.0098464
PAS_chr1-4_0026	136.791	0.00982743
PAS_chr1-1_0014	136.706	0.00982133
PAS_chr4_0719	136.702	0.00982104
PAS_chr1-4_0560	136.562	0.00981098
PAS_chr3_0052	136.515	0.0098076
PAS_chr3_0946	135.95	0.00976701
PAS_chr2-2_0218	135.809	0.00975688
PAS_chr1-3_0236	135.723	0.0097507
PAS_chr3_0474	135.455	0.00973145
PAS_chr3_0261	135.287	0.00971938
PAS_chr1-1_0240	135.228	0.00971514
PAS_chr1-1_0264	135.188	0.00971227
PAS_chr4_0344	135.098	0.0097058
PAS_chr3_0385	134.897	0.00969136
PAS_c121_0006	134.657	0.00967412
PAS_chr4_0428	134.614	0.00967103
PAS_chr4_0645	134.534	0.00966528
PAS_chr1-4_0181	134.391	0.00965501
PAS_chr1-1_0364	134.016	0.00962807
PAS_chr2-1_0191	133.964	0.00962433
PAS_chr1-1_0442	133.713	0.0096063
PAS_chr4_0730	133.584	0.00959703
PAS_chr1-1_0420	133.524	0.00959272
PAS_chr1-4_0091	133.436	0.0095864
PAS_chr1-4_0320	133.162	0.00956672
PAS_chr2-1_0828	133.129	0.00956434
PAS_chr1-4_0014	133.122	0.00956384
PAS_chr3_0191	132.718	0.00953482
PAS_chr1-3_0079	132.664	0.00953094
PAS_chr1-4_0156	132.327	0.00950673
PAS_chr1-4_0210	132.205	0.00949796
PAS_chr3_0300	131.994	0.0094828
PAS_chr2-1_0621	131.993	0.00948273
PAS_chr3_1220	131.978	0.00948165
PAS_chr4_0297	131.806	0.0094693
PAS_chr2-2_0323	131.737	0.00946434
PAS_chr4_0952	131.473	0.00944537
PAS_chr4_0727	131.112	0.00941944
PAS_chr2-1_0454	131.032	0.00941369
PAS_chr2-2_0129	130.994	0.00941096
PAS_chr1-1_0502	130.863	0.00940155
PAS_chr2-1_0735	130.841	0.00939997
PAS_chr3_1093	130.721	0.00939135
XLOC_004135	130.467	0.0093731
PAS_chr2_9010	130.306	0.00936153
PAS_FragD_0024	129.894	0.00933193
PAS_chr4_0954	129.735	0.00932051
PAS_chr2-2_0493	129.512	0.00930449
PAS_chr1-4_0262	129.488	0.00930277
PAS_chr4_0352	129.418	0.00929774
PAS_chr3_1024	129.321	0.00929077
PAS_chr3_0505	129.212	0.00928294
PAS_chr1-3_0157	129.187	0.00928114
PAS_chr2-2_0338	129.101	0.00927496
PAS_chr2-2_0304	129.099	0.00927482
PAS_chr2-1_0559	128.956	0.00926455
PAS_chr4_0438	128.917	0.00926174
PAS_chr1-1_0035	128.916	0.00926167
PAS_chr4_0710	128.851	0.009257
PAS_chr1-4_0300	128.831	0.00925556
PAS_chr1-4_0347	128.745	0.00924939
PAS_chr2-1_0862	128.687	0.00924522
PAS_chr4_0342	128.671	0.00924407
PAS_chr3_0783	128.425	0.0092264
PAS_chr4_0944	128.313	0.00921835
PAS_chr4_0398	128.182	0.00920894
PAS_chr2-2_0224	128.129	0.00920513
PAS_chr1-4_0618	127.911	0.00918947
PAS_chr3_0264	127.839	0.0091843
PAS_chr2-2_0211	127.573	0.00916519
PAS_chr1-4_0532	127.541	0.00916289
PAS_chr1-3_0024	127.494	0.00915951
PAS_chr2-1_0411	127.433	0.00915513
PAS_chr3_1154	127.163	0.00913573
PAS_chr1-3_0165	127.143	0.00913429
PAS_chr2-1_0667	127.079	0.0091297
PAS_chr1-4_0082	127.053	0.00912783
PAS_chr1-1_0209	126.797	0.00910944
PAS_FragB_0076	126.796	0.00910936
PAS_chr1-4_0040	126.639	0.00909809
PAS_chr1-1_0184	126.373	0.00907898
PAS_chr2-1_0275	126.347	0.00907711
PAS_chr3_0688	125.947	0.00904837
PAS_chr1-1_0417	125.908	0.00904557
PAS_chr1-4_0145	125.878	0.00904341
PAS_chr3_0618	125.755	0.00903458
PAS_chr2-1_0404	125.668	0.00902833
PAS_chr1-1_0254	125.469	0.00901403
PAS_chr4_0622	124.818	0.00896726
PAS_chr4_0549	124.699	0.00895871
PAS_chr1-4_0486	124.537	0.00894707
PAS_chr1-4_0194	124.421	0.00893874
PAS_chr3_0251	124.389	0.00893644
PAS_chr4_0050	124.3	0.00893005
PAS_chr2-2_0226	124.24	0.00892573
PAS_chr1-1_0384	124.047	0.00891187
PAS_chr1-4_0545	124.045	0.00891173
PAS_chr1-1_0053	123.922	0.00890289
PAS_chr2-2_0482	123.879	0.0088998
PAS_chr3_0537	123.865	0.00889879
PAS_chr2-2_0077	123.68	0.0088855
PAS_FragB_0048	123.52	0.00887401
PAS_chr2-2_0241	123.517	0.00887379
PAS_chr2-1_0384	123.465	0.00887006
PAS_chr3_1178	123.328	0.00886021
PAS_chr2-1_0685	123.324	0.00885993
PAS_chr1-4_0648	123.298	0.00885806
PAS_chr1-4_0679	123.278	0.00885662
PAS_chr1-3_0280	123.266	0.00885576
PAS_chr3_0048	123.087	0.0088429
PAS_chr2-2_0420	122.529	0.00880281
PAS_chr4_0196	122.242	0.00878219
PAS_chr2-1_0683	122.241	0.00878212
PAS_chr1-1_0073	122.216	0.00878033
PAS_chr1-3_0045	122.176	0.00877745
PAS_chr3_0062	122.084	0.00877084
PAS_chr1-4_0085	121.982	0.00876351
PAS_chr4_0161	121.941	0.00876057
PAS_chr4_0939	121.939	0.00876042
PAS_chr3_0614	121.509	0.00872953
PAS_chr3_0945	121.301	0.00871459
PAS_chr3_0658	121.272	0.00871251
PAS_chr2-1_0410	121.271	0.00871243
PAS_chr4_0644	121.19	0.00870661
PAS_chr2-2_0389	121.15	0.00870374
PAS_chr1_9015	121.139	0.00870295
PAS_chr3_0586	121.138	0.00870288
PAS_chr2-1_0031	120.76	0.00867572
PAS_chr2-1_0601	120.535	0.00865956
PAS_chr1-4_0005	120.495	0.00865668
PAS_chr2-1_0236	120.443	0.00865295
PAS_chr4_0696	120.416	0.00865101
PAS_chr4_0738	120.28	0.00864124
PAS_chr1-4_0611	119.983	0.0086199
PAS_chr4_0280	119.739	0.00860237
PAS_chr4_0140	119.693	0.00859907
PAS_chr4_0475	119.556	0.00858922
PAS_chr2-2_0274	119.355	0.00857478
PAS_chr2-1_0578	119.204	0.00856394
PAS_chr2-2_0161	119.047	0.00855266
PAS_chr1-4_0290	118.992	0.0085487
PAS_chr2-1_0249	118.929	0.00854418
PAS_chr4_0522	118.887	0.00854116
PAS_chr1-1_0428	118.597	0.00852033
PAS_chr2-2_0060	118.57	0.00851839
PAS_chr4_0338	118.443	0.00850926
PAS_chr3_1062	118.421	0.00850768
PAS_chr1-1_0351	118.322	0.00850057
PAS_chr3_0802	118.281	0.00849762
PAS_chr2-1_0679	118.036	0.00848002
PAS_chr1-4_0372	118.018	0.00847873
PAS_chr4_0242	117.897	0.00847004
HIS4	117.778	0.00846149
PAS_chr1-4_0183	117.706	0.00845631
PAS_chr4_0602	117.687	0.00845495
PAS_chr4_0806	117.639	0.0084515
PAS_chr3_0398	117.618	0.00844999
PAS_chr1-4_0034	117.587	0.00844777
PAS_chr3_0714	117.585	0.00844762
PAS_chr3_0771	117.275	0.00842535
PAS_chr1-4_0657	117.112	0.00841364
PAS_chr3_0416	117.107	0.00841328
PAS_chr1-4_0459	117.098	0.00841263
PAS_chr1-4_0178	116.784	0.00839008
PAS_chr2-2_0409	116.681	0.00838268
PAS_chr3_0857	116.674	0.00838217
PAS_chr2-2_0174	116.671	0.00838196
PAS_chr2-1_0808	116.616	0.00837801
PAS_chr4_0024	116.588	0.00837599
PAS_chr1-1_0170	116.582	0.00837556
PAS_chr2-1_0207	116.283	0.00835408
PAS_chr4_0149	116.13	0.00834309
PAS_chr1-3_0258	116.066	0.00833849
PAS_chr3_1067	116.002	0.00833389
PAS_chr3_0838	115.911	0.00832736
PAS_chr1-4_0295	115.871	0.00832448
PAS_chr1-3_0211	115.753	0.00831601
PAS_chr2-1_0194	115.708	0.00831277
PAS_chr2-1_0250	115.663	0.00830954
PAS_chr2-1_0840	115.661	0.0083094
PAS_chr2-1_0457	115.66	0.00830932
PAS_chr4_0408	115.626	0.00830688
PAS_chr1-3_0092	115.602	0.00830516
PAS_chr2-2_0378	115.543	0.00830092
PAS_chr4_0978	115.354	0.00828734
PAS_chr1-4_0639	115.323	0.00828511
PAS_chr2-1_0145	114.804	0.00824783
PAS_chr4_0626	114.68	0.00823892
PAS_chr1-3_0241	114.534	0.00822843
PAS_chr3_0674	114.495	0.00822563
PAS_chr1-1_0067	114.379	0.00821729
PAS_chr4_0616	114.265	0.0082091
PAS_chr1-4_0068	114.155	0.0082012
PAS_chr4_0807	114.082	0.00819596
PAS_chr1-4_0649	114.004	0.00819035
PAS_chr2-1_0885	113.918	0.00818417
PAS_chr1-4_0079	113.77	0.00817354
PAS_chr2-1_0730	113.71	0.00816923
PAS_chr3_0186	113.706	0.00816894
PAS_FragB_0063	113.476	0.00815242
PAS_chr1-4_0237	113.436	0.00814955
PAS_chr1-3_0061	113.209	0.00813324
PAS_chr1-4_0013	113.12	0.00812684
PAS_chr2-1_0208	112.917	0.00811226
PAS_chr1-1_0132	112.879	0.00810953
PAS_chr3_0655	112.79	0.00810314
PAS_chr3_0607	112.6	0.00808949
PAS_chr3_0127	112.413	0.00807605
PAS_chr1-1_0402	112.391	0.00807447
PAS_chr3_0625	112.315	0.00806901
PAS_chr2-1_0351	112.279	0.00806642
PAS_chr3_0217	112.073	0.00805163
PAS_chr1-1_0440	111.836	0.0080346
PAS_chr4_0548	111.808	0.00803259
PAS_chr2-1_0770	111.791	0.00803137
PAS_chr1-4_0600	111.695	0.00802447
PAS_chr2-1_0189	111.562	0.00801491
PAS_chr3_1123	111.51	0.00801118
PAS_chr4_0898	111.419	0.00800464
PAS_chr3_0659	111.321	0.0079976
PAS_chr4_0271	111.116	0.00798287
PAS_chr2-2_0132	110.956	0.00797138
PAS_chr2-1_0796	110.817	0.00796139
PAS_chr1-1_0391	110.622	0.00794738
PAS_chr2-1_0357	110.547	0.00794199
PAS_chr4_0393	110.52	0.00794005
PAS_chr1-1_0105	110.437	0.00793409
PAS_chr3_0529	110.411	0.00793222
PAS_chr1-1_0441	110.216	0.00791821
PAS_chr1-4_0612	110.19	0.00791635
PAS_chr1-1_0012	110.15	0.00791347
PAS_chr3_1084	109.998	0.00790255
PAS_chr1-1_0274	109.995	0.00790234
PAS_chr4_0996	109.963	0.00790004
PAS_chr1-4_0529	109.906	0.00789594
PAS_chr1-1_0251	109.872	0.0078935
PAS_chr1-1_0490	109.831	0.00789055
PAS_chr1-4_0553	109.593	0.00787346
PAS_chr1-1_0198	109.453	0.0078634
PAS_chr1-3_0051	109.388	0.00785873
PAS_chr2-2_0058	109.255	0.00784917
PAS_chr3_0553	109.034	0.0078333
PAS_chr2-2_0473	108.97	0.0078287
PAS_FragB_0020	108.891	0.00782302
PAS_chr4_0979	108.68	0.00780786
PAS_chr1-4_0702	108.617	0.00780334
PAS_chr4_0545	108.568	0.00779982
PAS_chr1-1_0385	108.394	0.00778732
PAS_chr3_0701	108.28	0.00777913
PAS_chr1-3_0125	108.223	0.00777503
PAS_chr4_0396	108.134	0.00776864
PAS_chr4_0255	108.118	0.00776749
PAS_FragB_0066	108.089	0.0077654
PAS_chr4_0519	108.077	0.00776454
PAS_chr3_0420	108.051	0.00776267
PAS_chr3_0038	107.95	0.00775542
PAS_chr1-4_0211	107.552	0.00772682
PAS_FragB_0055	107.419	0.00771727
PAS_chr2-1_0487	107.393	0.0077154
PAS_chr3_1137	107.176	0.00769981
PAS_chr3_0371	107.145	0.00769758
PAS_chr4_0610	106.866	0.00767754
PAS_chr3_1105	106.85	0.00767639
PAS_chr2-1_0096	106.807	0.0076733
PAS_chr1-1_0498	106.743	0.0076687
PAS_chr1-4_0355	106.681	0.00766425
PAS_chr1-1_0464	106.607	0.00765893
PAS_chr2-2_0072	106.487	0.00765031
PAS_chr2-2_0207	106.449	0.00764758
PAS_chr1-4_0244	106.366	0.00764162
PAS_chr2-1_0309	106.27	0.00763472
PAS_chr4_0600	106.242	0.00763271
PAS_chr3_0418	106.214	0.0076307
PAS_chr2-2_0300	105.919	0.00760951
PAS_chr1-3_0204	105.917	0.00760936
PAS_chr1-4_0296	105.897	0.00760792
PAS_chr3_0417	105.879	0.00760663
PAS_chr3_0603	105.826	0.00760282
PAS_chr3_0754	105.798	0.00760081
PAS_chr3_1230	105.766	0.00759851
PAS_chr3_1177	105.624	0.00758831
PAS_chr1-4_0594	105.561	0.00758379
PAS_chr1-4_0182	105.532	0.0075817
PAS_chr3_0131	105.515	0.00758048
PAS_chr2-1_0780	105.405	0.00757258
PAS_chr2-1_0877	105.401	0.00757229
PAS_chr2-1_0553	105.363	0.00756956
PAS_chr4_0912	105.221	0.00755936
PAS_chr3_0233	105.184	0.0075567
PAS_chr4_0768	105.063	0.00754801
PAS_chr3_0467	104.908	0.00753687
PAS_chr1-4_0409	104.887	0.00753536
PAS_chr1-1_0367	104.815	0.00753019
PAS_c131_0014	104.802	0.00752926
PAS_chr4_0623	104.783	0.00752789
PAS_chr4_0575	104.68	0.00752049
PAS_chr4_0227	104.569	0.00751252
PAS_chr1-4_0641	104.564	0.00751216
PAS_chr1-3_0295	104.549	0.00751108
PAS_chr3_9000	104.475	0.00750576
PAS_chr4_0449	104.331	0.00749542
PAS_chr4_0403	104.283	0.00749197
PAS_chr2-1_0622	104.241	0.00748895
PAS_FragB_0025	104.229	0.00748809
PAS_chr1-4_0676	104.213	0.00748694
PAS_chr4_0576	104.065	0.00747631
PAS_chr3_0221	103.998	0.0074715
PAS_chr4_0739	103.996	0.00747135
PAS_chr1-1_0288	103.926	0.00746632
PAS_chr1-1_0210	103.873	0.00746252
PAS_chr1-1_0485	103.774	0.0074554
PAS_chr3_1109	103.771	0.00745519
PAS_chr1-1_0098	103.733	0.00745246
PAS_chr4_0896	103.651	0.00744657
PAS_chr2-2_0303	103.62	0.00744434
PAS_chr4_0225	103.539	0.00743852
PAS_chr3_0140	103.533	0.00743809
PAS_chr3_1146	103.46	0.00743284
PAS_chr1-1_0275	103.436	0.00743112
PAS_chr4_0289	103.425	0.00743033
PAS_chr3_0355	103.419	0.0074299
PAS_chr1-1_0310	103.411	0.00742932
PAS_chr4_0819	103.259	0.0074184
PAS_chr3_0697	103.25	0.00741776
PAS_chr1-1_0436	103.221	0.00741567
PAS_chr1-3_0137	103.188	0.0074133
PAS_chr4_0349	103.068	0.00740468
PAS_chr1-3_0082	103.052	0.00740353
PAS_chr4_0554	103.024	0.00740152
PAS_chr1-4_0231	102.968	0.0073975
PAS_chr2-1_0720	102.946	0.00739592
PAS_chr2-1_0109	102.886	0.00739161
PAS_chr4_0329	102.637	0.00737372
PAS_chr1-1_0488	102.609	0.00737171
PAS_c034_0002	102.491	0.00736323
PAS_chr2-1_0686	102.371	0.00735461
PAS_chr2-1_0096	102.223	0.00734397
PAS_chr1-1_0151	102.206	0.00734275
PAS_chr1-4_0503	102.113	0.00733607
PAS_chr3_0403	101.844	0.00731675
PAS_chr4_0643	101.756	0.00731042
PAS_chr3_9110	101.681	0.00730504
PAS_chr1-1_0147	101.56	0.00729634
PAS_chr2-1_0243	101.467	0.00728966
PAS_chr2-1_0204	101.439	0.00728765
PAS_chr2-1_0201	101.286	0.00727666
PAS_chr3_0942,PAS_chr3_1242	101.246	0.00727378
PAS_chr1-4_0401	101.169	0.00726825
PAS_chr4_0028	101.162	0.00726775
PAS_chr1-3_0033	101.072	0.00726128
PAS_chr3_0973	101.072	0.00726128
PAS_chr2-1_0463	101.025	0.00725791
PAS_chr3_0002	100.879	0.00724742
PAS_chr1-1_0169	100.697	0.00723434
PAS_chr1-3_0107	100.621	0.00722888
PAS_chr1-4_0220	100.585	0.0072263
PAS_chr1-4_0094	100.542	0.00722321
PAS_chr2-1_0199	100.174	0.00719677
PAS_chr4_0177	100.085	0.00719037
PAS_chr1-4_0030	100.043	0.00718736
PAS_chr2-2_0197	100.023	0.00718592
PAS_chr1-4_0596	99.8978	0.00717693
PAS_c131_0013	99.7104	0.00716346
PAS_chr1-3_0292	99.6546	0.00715945
PAS_chr1-4_0219	99.4035	0.00714141
PAS_chr3_1221	99.3988	0.00714108
PAS_chr2-2_0081	99.3014	0.00713408
PAS_chr3_0278	99.283	0.00713276
PAS_chr1-4_0650	99.2612	0.00713119
PAS_chr2-1_0551	99.2338	0.00712922
PAS_chr3_0546	99.2247	0.00712857
PAS_chr4_0572	99.2216	0.00712835
PAS_chr3_0817	99.1977	0.00712663
PAS_chr3_0394	99.1916	0.00712619
PAS_chr1-3_0251	99.1053	0.00711999
PAS_chr2-1_0365	98.3917	0.00706872
PAS_chr4_0047	98.2335	0.00705736
PAS_chr2-1_0715	98.215	0.00705603
PAS_chr4_0642	98.1627	0.00705227
PAS_chr2-1_0591	98.1476	0.00705119
PAS_chr3_1168	98.1035	0.00704802
PAS_chr1-4_0407	98.0771	0.00704612
PAS_c131_0008	98.0534	0.00704442
PAS_chr3_1089	98.004	0.00704087
PAS_chr2-1_0595	97.8684	0.00703113
PAS_chr4_0253	97.6493	0.00701539
PAS_chr2-1_0505	97.559	0.0070089
PAS_chr3_1001	97.5223	0.00700626
PAS_chr2-1_0674	97.3706	0.00699537
PAS_chr3_0544	97.3093	0.00699096
PAS_chr2-1_0668	97.2885	0.00698947
PAS_chr3_0222	97.1691	0.00698089
PAS_chr1-4_0132	97.0427	0.00697181
PAS_chr4_0829	96.9531	0.00696537
PAS_chr3_1052	96.8688	0.00695931
PAS_chr1-4_0411	96.819	0.00695574
PAS_chr3_0939	96.7593	0.00695145
PAS_chr1-4_0002	96.6994	0.00694714
PAS_chr4_0703	96.6942	0.00694677
PAS_chr1-4_0088	96.5914	0.00693939
PAS_chr1-1_0294	96.5782	0.00693844
PAS_chr2-1_0032	96.277	0.0069168
PAS_chr2-2_0093	96.2722	0.00691645
PAS_chr4_0049	96.196	0.00691098
PAS_chr3_0893	96.0728	0.00690213
PAS_chr2-1_0784	95.8081	0.00688311
PAS_c034_0029	95.7368	0.00687799
PAS_chr1-4_0032	95.7053	0.00687573
PAS_chr4_0628	95.6076	0.00686871
PAS_chr3_0419	95.5865	0.00686719
PAS_chr2-1_0407	95.4645	0.00685843
PAS_chr2-1_0063	95.2592	0.00684368
PAS_chr3_0176	95.2492	0.00684296
PAS_chr1-4_0136	95.1807	0.00683804
PAS_chr1-3_0029	95.1763	0.00683772
PAS_chr1-3_0090	95.0389	0.00682785
PAS_chr4_0222	94.9431	0.00682097
PAS_chr2-1_0690	94.9096	0.00681856
PAS_chr2-2_0446	94.8853	0.00681681
PAS_chr2-1_0251	94.8371	0.00681335
PAS_chr2-2_0417	94.7689	0.00680845
PAS_chr1-4_0568	94.6527	0.0068001
PAS_chr4_0562	94.5621	0.00679359
PAS_chr3_0787	94.4964	0.00678887
PAS_chr1-1_0033	94.4328	0.00678431
PAS_chr1-1_0193	94.4117	0.00678279
PAS_chr2-1_0545	94.4057	0.00678236
PAS_chr3_0452	94.4024	0.00678212
PAS_chr3_1226	94.3281	0.00677678
PAS_chr4_0074	94.2982	0.00677464
PAS_chr1-1_0016	94.2893	0.006774
PAS_chr3_1006	94.1997	0.00676756
PAS_chr1-4_0153	94.0819	0.0067591
PAS_chr4_0872	94.0612	0.00675761
PAS_chr1-4_0359	93.9472	0.00674942
PAS_chr3_0842	93.8242	0.00674058
PAS_chr2-2_0266	93.7704	0.00673672
PAS_chr1-1_0461	93.7088	0.00673229
PAS_chr3_1101	93.6655	0.00672918
PAS_chr3_0232	93.64	0.00672735
PAS_chr4_0021	93.5377	0.00672
PAS_chr3_1246	93.5341	0.00671974
PAS_chr1-4_0684	93.3922	0.00670955
PAS_chr2-1_0563	93.3732	0.00670818
PAS_chr3_1181	93.3405	0.00670583
PAS_chr4_0471	93.3262	0.0067048
PAS_chr3_0236	93.2632	0.00670028
PAS_c131_0007	93.2622	0.00670021
PAS_chr2-1_0030	93.2371	0.0066984
PAS_chr1-1_0046	93.2179	0.00669702
PAS_chr2-1_0583	93.1507	0.0066922
PAS_chr2-1_0677	93.0847	0.00668745
PAS_chr3_0780	93.0507	0.00668501
PAS_chr1-4_0144	92.9451	0.00667743
PAS_chr1-3_0126	92.933	0.00667656
PAS_chr1-3_0253	92.8513	0.00667069
PAS_chr1-3_0304	92.8308	0.00666921
PAS_chr2-2_0431	92.7685	0.00666474
PAS_chr4_0998	92.549	0.00664897
PAS_chr1-1_0192	92.5191	0.00664682
PAS_chr4_0897	92.4601	0.00664258
PAS_chr3_0984	92.371	0.00663618
PAS_chr2-1_0329	92.3123	0.00663196
PAS_chr1-4_0048	92.2601	0.00662821
PAS_chr1-1_0043	92.2513	0.00662758
XLOC_002903	92.1566	0.00662078
PAS_chr3_0407	92.136	0.0066193
PAS_chr2_9100	92.1042	0.00661701
PAS_chr1-1_0031	91.9645	0.00660698
PAS_chr1-4_0577	91.9526	0.00660612
PAS_chr1-1_0311	91.8984	0.00660223
PAS_chr1-4_0196	91.8224	0.00659677
PAS_chr3_0664	91.8206	0.00659664
PAS_chr1-1_0116	91.7936	0.0065947
PAS_chr4_0890	91.7682	0.00659287
PAS_chr3_0986	91.7465	0.00659131
PAS_chr1-1_0176	91.661	0.00658517
PAS_chr3_1136	91.6068	0.00658128
PAS_chr2-1_0287	91.5558	0.00657761
PAS_chr2-2_0221	91.3765	0.00656473
PAS_chr3_0638	91.3609	0.00656361
PAS_chr1-1_0462	91.2025	0.00655223
PAS_chr1-4_0058	91.1346	0.00654735
PAS_chr1-3_0294	91.1245	0.00654663
PAS_chr1-1_0231	91.085	0.00654379
PAS_chr1-1_0138	91.0848	0.00654378
PAS_chr3_1002	90.946	0.0065338
PAS_chr2-2_0240	90.9074	0.00653103
PAS_chr1-1_0206	90.7242	0.00651787
PAS_chr2-1_0298	90.7019	0.00651627
PAS_chr1-4_0692	90.6748	0.00651432
PAS_chr2-1_0008	90.5361	0.00650436
PAS_chr2-1_0344	90.4959	0.00650147
PAS_chr3_1179	90.4378	0.00649729
PAS_chr4_0336	90.428	0.00649659
PAS_chr2-1_0882	90.4222	0.00649617
PAS_chr3_1098	90.3673	0.00649223
PAS_chr2-2_0125	90.3253	0.00648921
PAS_chr1-1_0018	90.3131	0.00648834
PAS_chr3_1056	90.2993	0.00648734
PAS_c121_0011	90.2748	0.00648558
PAS_chr4_0812	90.0746	0.0064712
PAS_chr2-1_0050	90.0572	0.00646995
PAS_chr4_0810	89.9671	0.00646348
PAS_chr2-1_0636	89.9359	0.00646124
PAS_chr2-1_0609	89.7622	0.00644876
PAS_chr2-1_0476	89.7217	0.00644585
PAS_chr4_0864	89.7087	0.00644491
PAS_chr4_0744	89.4207	0.00642422
PAS_chr4_0830	89.3644	0.00642018
PAS_chr3_1122	89.3537	0.00641941
PAS_chr2-1_0821	89.3385	0.00641832
PAS_chr2-1_0271	89.1524	0.00640495
PAS_chr1-4_0325	89.0764	0.00639949
PAS_chr2-1_0258	88.9898	0.00639327
PAS_chr1-4_0358	88.8496	0.00638319
PAS_chr3_0192	88.8444	0.00638282
PAS_chr4_0702	88.7088	0.00637308
PAS_chr1-4_0170	88.544	0.00636124
PAS_chr3_0855	88.4908	0.00635742
PAS_chr2-2_0170	88.3629	0.00634823
PAS_chr2-1_0414	88.3567	0.00634778
PAS_chr2-2_0178	88.3137	0.00634469
PAS_chr4_0082	88.2907	0.00634304
PAS_chr2-1_0497	88.1837	0.00633535
PAS_chr4_0527	87.9483	0.00631844
PAS_chr1-1_0457	87.8684	0.0063127
PAS_chr1-4_0331	87.844	0.00631095
PAS_chr4_0508	87.5609	0.00629061
PAS_chr2-1_0651	87.3385	0.00627463
PAS_chr2-1_0125	87.304	0.00627215
PAS_chr2-2_0290	87.2953	0.00627153
PAS_chr3_0884	87.1779	0.00626309
PAS_chr3_0381	87.1167	0.0062587
PAS_chr4_0418	87.0847	0.0062564
PAS_chr3_0735	87.0576	0.00625445
PAS_chr3_1022	87.0537	0.00625417
PAS_chr4_0648	87.0325	0.00625265
PAS_chr3_0912	87.0093	0.00625098
PAS_chr4_0411	86.9093	0.0062438
PAS_chr1-1_0013	86.9006	0.00624317
PAS_chr3_0075	86.7715	0.0062339
PAS_chr1-4_0321	86.7292	0.00623086
PAS_chr1-4_0019	86.6991	0.0062287
PAS_FragB_0031	86.5847	0.00622048
PAS_FragB_0005	86.5769	0.00621992
PAS_chr2-1_0639	86.5398	0.00621725
PAS_chr1-4_0024	86.4282	0.00620923
PAS_chr1-3_0076	86.3128	0.00620094
PAS_chr1-3_0244	86.3092	0.00620068
PAS_chr2-2_0485	86.1172	0.00618689
PAS_chr2-1_0397	86.1083	0.00618625
PAS_chr1-4_0531	86.03	0.00618063
PAS_chr1-4_0202	86.0156	0.00617959
PAS_chr1-4_0700	85.9738	0.00617659
PAS_chr2-2_0185	85.931	0.00617351
PAS_c121_0012	85.8136	0.00616508
PAS_chr1-4_0326	85.8029	0.00616431
PAS_chr2-1_0817	85.757	0.00616101
PAS_chr3_1021	85.7077	0.00615747
PAS_chr2-2_0134	85.6968	0.00615669
PAS_chr2-1_0034	85.6613	0.00615414
PAS_chr1-4_0658	85.6459	0.00615303
PAS_chr3_0960	85.4777	0.00614095
PAS_chr3_0527	85.4058	0.00613578
PAS_FragD_0023	85.3729	0.00613342
PAS_chr1-3_0240	85.3321	0.00613049
PAS_chr1-4_0086	85.1783	0.00611944
PAS_chr1-1_0282	85.1328	0.00611617
PAS_chr3_0966	85.1096	0.0061145
PAS_c121_0010	85.0036	0.00610689
PAS_chr1-4_0102	84.9494	0.00610299
PAS_chr3_0770	84.8667	0.00609705
PAS_chr2-1_0354	84.8575	0.00609639
PAS_chr3_0342	84.737	0.00608773
PAS_chr1-1_0497	84.6987	0.00608498
PAS_chr4_0085	84.5074	0.00607124
PAS_chr1-4_0472	84.4886	0.00606989
PAS_chr1-3_0075	84.4767	0.00606903
PAS_chr2-2_0070	84.3769	0.00606186
PAS_chr4_0233	84.2219	0.00605073
PAS_chr2_9015	84.2087	0.00604978
PAS_chr3_0608	84.1908	0.00604849
PAS_chr4_0496	84.1902	0.00604845
PAS_c157_0001	84.1554	0.00604595
PAS_chr3_0597	84.1096	0.00604266
PAS_chr3_0768	84.0736	0.00604007
PAS_chr4_0528	84.0238	0.0060365
PAS_chr3_0670	83.8627	0.00602492
PAS_chr2-2_0377	83.7769	0.00601876
PAS_chr4_0874	83.7075	0.00601377
PAS_chr4_2000	83.5589	0.0060031
PAS_chr1-4_0038	83.4491	0.00599521
PAS_chr3_0687	83.3658	0.00598922
PAS_chr4_0630	83.3357	0.00598706
PAS_chr1-3_0178	83.1657	0.00597485
PAS_chr1-4_0152	83.0882	0.00596928
PAS_chr1-4_0155	83.0868	0.00596918
PAS_chr2-1_0033	83.0268	0.00596487
PAS_chr3_0983	82.961	0.00596014
PAS_chr4_0369	82.9499	0.00595934
PAS_chr1-4_0446	82.7532	0.00594521
PAS_chr2-1_0833	82.7313	0.00594364
PAS_FragB_0023	82.6232	0.00593587
PAS_chr3_0241	82.3366	0.00591528
PAS_c121_0013	82.3327	0.005915
PAS_chr4_0983	82.3061	0.00591309
PAS_chr4_0839	82.1984	0.00590535
PAS_chr2-1_0389	82.0922	0.00589772
PAS_chr4_0103	81.9648	0.00588857
PAS_chr4_0113	81.8711	0.00588184
PAS_chr1-1_0379,PAS_chr1-1_0380	81.8262	0.00587861
PAS_chr4_0266	81.7926	0.0058762
PAS_chr4_0675	81.7799	0.00587529
PAS_chr2-1_0044	81.7202	0.005871
PAS_chr4_0294	81.6826	0.0058683
PAS_chr4_0940	81.6339	0.0058648
PAS_chr4_0925	81.5792	0.00586087
PAS_chr1-4_0635	81.5053	0.00585556
PAS_chr1-4_0265	81.4119	0.00584885
PAS_chr1-4_0149	81.4047	0.00584833
PAS_chr1-1_0081	81.3971	0.00584779
PAS_chr3_0515	81.3846	0.00584689
PAS_chr3_1086	81.3572	0.00584492
PAS_chr1-3_0218	81.1953	0.00583329
PAS_chr3_0468	81.193	0.00583312
PAS_chr2-1_0752	81.0276	0.00582124
PAS_chr3_1025	81.0173	0.0058205
PAS_chr1-4_0052	80.8712	0.00581
PAS_chr1-4_0033	80.7826	0.00580364
PAS_chr2-2_0157	80.7222	0.0057993
PAS_chr2-1_0852	80.6462	0.00579384
PAS_chr4_0490	80.5348	0.00578584
PAS_chr3_0577	80.5288	0.00578541
PAS_chr3_0187	80.4978	0.00578318
PAS_chr4_0775	80.4424	0.0057792
PAS_chr4_0293	80.3975	0.00577597
[truncated: 3,203 more rows]

## Sheet: C4-LacMet
Gene ID	FPKM	RTA (%)		Transcriptome/sample	Strain	Scale	Carbon source	Time
PAS_chr1-4_0586	34972.1	2.87248		C4-LacMet	KM71/PGAP-LAC412	Shake flask	Lactose/Methanol	30 h
PAS_chr2-1_0437	17312.9	1.42202
PAS_FragB_0061	15780.1	1.29612
XLOC_001573	13580.9	1.11549
PAS_chr1-4_0570	12842.9	1.05487
PAS_chr2-1_0472	12749.5	1.0472
XLOC_001581	10621.7	0.872429
PAS_chr3_1033	9598.23	0.788365
PAS_FragB_0052	9305.54	0.764324
PAS_chr2-2_0200	8213.7	0.674644
PAS_chr1-4_0547	8210.95	0.674418
PAS_chr1-1_0479	7391.06	0.607076
PAS_chr2-1_0362	7233.36	0.594123
PAS_chr4_0210	7082.61	0.581741
PAS_chr1-1_0072	6822.07	0.560341
PAS_chr1-4_0313	6786.98	0.557459
PAS_chr4_0407	6761.92	0.5554
PAS_chr3_0834	6638.78	0.545286
PAS_chr3_1057	6613.69	0.543225
PAS_chr1-1_0107	6575.58	0.540095
PAS_chr2-2_0199	6567.34	0.539418
PAS_chr2-1_0428	6349.3	0.521509
PAS_chr2-1_0483	6169.87	0.506771
PAS_chr2-1_0486	6062.62	0.497962
PAS_chr1-1_0381	6027.94	0.495114
PAS_chr3_0440	5929.95	0.487065
PAS_chr2-1_0313	5606.85	0.460527
PAS_chr4_0018	5579.07	0.458245
PAS_chr2-2_0019	5548.6	0.455742
PAS_chr1-1_0310	5430.04	0.446004
PAS_chr1-4_0412	5172.62	0.424861
PAS_chr2-1_0481	4879.77	0.400807
PAS_chr1-4_0353	4777.34	0.392394
PAS_chr2-1_0783	4755.23	0.390578
PAS_chr3_0832,PAS_chr3_0971,PAS_chr3_0852	4533.58	0.372372
PAS_FragB_0035,PAS_FragB_0036	4475.67	0.367616
PAS_chr1-1_0283	4396.06	0.361077
PAS_chr2-2_0257	4366.39	0.35864
PAS_chr1-1_0407	4276.02	0.351217
PAS_c131_0011	4253.76	0.349389
PAS_chr3_0722	4250.78	0.349144
PAS_chr3_0596	4132.28	0.339411
PAS_chr2-1_0086	4121.61	0.338534
PAS_chr2-1_0728	4113.83	0.337895
PAS_chr1-4_0239	4106.41	0.337286
PAS_chr4_0348	4091.71	0.336079
PAS_chr3_0932	4065.25	0.333905
PAS_chr2-1_0218	4060.94	0.333551
PAS_chr4_0412	3974.36	0.32644
PAS_chr3_0868	3972.59	0.326295
PAS_chr2-1_0779	3878.08	0.318532
PAS_chr4_0456	3859.88	0.317037
PAS_chr4_0267	3817.33	0.313542
PAS_chr2-2_0059	3712.68	0.304946
PAS_chr1-4_0510	3670.22	0.301459
PAS_chr2-1_0887	3584.67	0.294432
PAS_chr4_0627	3547.85	0.291408
PAS_chr2-1_0072	3518.24	0.288976
PAS_chr2-1_0746	3512.67	0.288518
PAS_chr2-1_0522	3424.49	0.281276
PAS_chr1-4_0352	3398.46	0.279138
PAS_chr4_0785	3259.77	0.267746
PAS_chr1-1_0322	3163.13	0.259808
PAS_chr4_0208	3144.25	0.258258
PAS_chr3_0987,PAS_chr3_0988	3097.27	0.254399
PAS_chr1-3_0300	3066.07	0.251836
PAS_chr1-4_0369	3023.72	0.248358
PAS_chr1-1_0183	3011.89	0.247386
PAS_chr1-1_0439	2995.04	0.246002
PAS_chr3_0762	2972.25	0.24413
PAS_chr3_0611	2965.01	0.243535
PAS_chr1-4_0589	2892.03	0.237541
PAS_chr2-1_0539	2887.23	0.237147
PAS_chr1-3_0229	2857.77	0.234727
PAS_chr1-4_0426	2836.58	0.232987
PAS_chr1-1_0315	2778.72	0.228234
PAS_chr3_1200	2775.58	0.227976
PAS_chr2-2_0131	2770.47	0.227557
PAS_chr3_1048	2765.67	0.227162
PAS_chr1-4_0422	2721.48	0.223533
PAS_chr1-4_0680	2704.83	0.222165
PAS_chr1-3_0104	2699.97	0.221766
PAS_chr1-4_0471	2678.43	0.219997
PAS_chr2-1_0853	2669.6	0.219272
PAS_chr3_1028	2666.23	0.218995
PAS_chr1-3_0059	2642.58	0.217052
PAS_chr3_0227	2641.21	0.21694
PAS_chr2-1_0482	2635.77	0.216493
PAS_chr1-4_0235	2605.48	0.214005
PAS_chr1-1_0484	2583.69	0.212215
PAS_chr4_0880	2578.1	0.211756
PAS_chr2-1_0238	2540.14	0.208638
PAS_chr4_0422	2534	0.208134
PAS_chr4_0982	2518.74	0.20688
PAS_chr1-1_0172	2503.71	0.205646
PAS_chr1-3_0264	2501.66	0.205478
PAS_chr2-2_0148	2484.15	0.204039
-	2466.35	0.202577
PAS_chr1-1_0200	2463.65	0.202356
PAS_chr3_0054	2454.79	0.201628
PAS_chr3_0188	2452.94	0.201476
PAS_chr1-1_0215,PAS_chr1-1_0216	2405.65	0.197592
PAS_chr3_0835	2397.21	0.196898
PAS_chr3_9135,PAS_chr3_9140	2387.68	0.196116
PAS_chr2-1_0658	2371.16	0.194759
PAS_chr2-1_0584	2370.96	0.194742
PAS_chr1-4_0615	2329.01	0.191297
PAS_chr4_0988	2291.6	0.188224
PAS_chr4_0413	2285.35	0.187711
PAS_chr4_0815	2233.15	0.183423
PAS_chr4_0669	2198.59	0.180584
PAS_chr1-3_0011	2184.72	0.179445
PAS_chr2-2_0165	2178.43	0.178929
PAS_chr3_1071	2175.17	0.178661
PAS_chr1-1_0345	2164.36	0.177773
PAS_chr1-1_0219	2147.72	0.176406
PAS_chr2-2_0265	2098.35	0.172351
PAS_chr1-1_0257	2095.39	0.172108
PAS_chr1-4_0561	2083.75	0.171152
PAS_chr1-1_0158	2082.43	0.171043
PAS_chr3_0826	2075.89	0.170506
PAS_chr1-4_0063	2054.94	0.168786
PAS_chr4_0524	2053.77	0.168689
PAS_chr1-4_0339	2032.78	0.166965
PAS_chr2-1_0087	2032.54	0.166946
PAS_chr4_0284	2003.51	0.164561
PAS_chr1-1_0002	1992.93	0.163692
PAS_chr1-3_0172	1980.28	0.162653
PAS_chr1-1_0475	1953.5	0.160454
PAS_chr1-3_0068	1943.94	0.159668
PAS_chr2-1_0363	1936.8	0.159082
PAS_chr3_0091	1932.59	0.158736
PAS_chr1-4_0491	1921.95	0.157862
PAS_chr1-4_0585	1867	0.153349
PAS_chr1-4_0292	1847.96	0.151785
PAS_chr4_0246	1839.54	0.151093
PAS_chr2-1_0502	1829.25	0.150248
PAS_chr2-1_0469,PAS_chr2-1_0850	1819.92	0.149482
PAS_chr1-1_0341	1785.22	0.146632
PAS_chr1-4_0421	1774.3	0.145735
PAS_chr2-1_0751	1768.64	0.14527
PAS_chr2-2_0127	1767.37	0.145166
PAS_chr1-1_0330	1764.69	0.144945
PAS_chr4_0041	1734.73	0.142485
PAS_chr2-2_0301	1730.29	0.14212
PAS_chr1-3_0115	1724.57	0.14165
PAS_chr4_0211	1697.69	0.139442
PAS_chr2_9005	1691.68	0.138949
PAS_chr3_0576	1679.29	0.137931
PAS_chr1-4_0445	1657.03	0.136103
PAS_chr3_1169	1637.06	0.134462
PAS_chr2-2_0283	1610.92	0.132315
PAS_chr4_0972	1583	0.130022
PAS_FragB_0004	1579.71	0.129752
PAS_chr3_1111	1555.61	0.127772
PAS_chr1-1_0382	1545.63	0.126953
PAS_chr2-1_0600	1542.7	0.126712
PAS_chr1-4_0205	1514.52	0.124397
PAS_chr2-2_0392	1498.44	0.123077
PAS_chr1-4_0569	1457.75	0.119734
PAS_chr3_0460	1455.84	0.119578
PAS_chr3_0401	1452.74	0.119323
PAS_FragD_0014	1415.55	0.116268
PAS_chr4_0504	1409.69	0.115787
PAS_chr3_0867	1374.04	0.112859
PAS_chr3_0082	1373.91	0.112848
PAS_chr2-2_0109	1369.01	0.112446
PAS_chr2-1_0787	1359.57	0.11167
PAS_chr2-2_0489	1352.23	0.111067
PAS_chr4_0152	1346.56	0.110602
PAS_chr1-1_0135	1339.07	0.109986
PAS_chr4_0043	1331.12	0.109333
PAS_chr3_0216	1325.78	0.108895
PAS_chr2-1_0812	1323.96	0.108745
PAS_chr1-1_0191	1315.64	0.108062
PAS_chr2-2_0087	1305.83	0.107256
PAS_chr1-4_0487	1303.71	0.107082
PAS_chr1-4_0327	1294.86	0.106355
PAS_chr2-2_0177	1294.4	0.106317
PAS_chr2-1_0874	1285.42	0.10558
PAS_chr3_1162	1248.92	0.102582
PAS_chr2-1_0376	1247.39	0.102456
PAS_chr3_0335,PAS_chr3_0336,PAS_chr3_9020	1246.21	0.102359
PAS_chr1-3_0034	1239.52	0.10181
PAS_chr1-1_0023	1231.45	0.101147
PAS_chr1-1_0319	1223.15	0.100465
PAS_chr1-1_0236	1213.61	0.0996816
PAS_chr3_0411	1211.07	0.099473
PAS_chr1-1_0099	1210.2	0.0994016
PAS_chr3_0951	1207	0.0991387
PAS_chr3_0595	1197.91	0.0983921
PAS_chr1-1_0030	1191.95	0.0979026
PAS_chr2-1_0809	1189.86	0.0977309
PAS_chr1-1_0173	1183.39	0.0971995
PAS_chr4_0747	1179.63	0.0968906
PAS_chr3_0053	1178.7	0.0968143
PAS_chr1-4_0238	1175.86	0.096581
PAS_chr2-1_0210	1170.12	0.0961095
PAS_chr4_0157	1161.4	0.0953933
PAS_chr3_0194	1158.33	0.0951411
PAS_chr3_0408	1151.13	0.0945498
PAS_chr3_0870	1145.3	0.0940709
PAS_chr3_0824	1141.08	0.0937243
PAS_chr1-4_0465	1140.41	0.0936693
PAS_chr4_0762	1139.61	0.0936035
PAS_chr3_0965	1133.68	0.0931165
PAS_chr4_0838	1118.89	0.0919017
PAS_chr4_0038	1113.9	0.0914918
PAS_chr2-2_0337	1108.68	0.0910631
PAS_chr2-1_0429	1097.16	0.0901169
PAS_chr4_0828	1077.4	0.0884938
PAS_chr4_0292	1076.1	0.0883871
PAS_chr1-1_0302	1072.05	0.0880544
PAS_chr4_0287	1065.8	0.0875411
PAS_chr2-1_0366,PAS_chr2-1_0300	1063.72	0.0873702
PAS_FragB_0036	1058.35	0.0869291
PAS_FragB_0067	1047.38	0.0860281
PAS_chr1-1_0432	1036.71	0.0851517
PAS_chr4_0520	1029.89	0.0845915
PAS_chr2-1_0504	1029.56	0.0845644
PAS_chr4_0814	1028.77	0.0844995
PAS_chr4_0550	1028.52	0.084479
PAS_chr4_0733	1024.92	0.0841833
PAS_chr3_0277	1015.57	0.0834153
PAS_chr1-4_0188	1008.23	0.0828125
PAS_chr1-4_0275	1007.39	0.0827435
PAS_chr4_0131	1004.33	0.0824921
PAS_FragB_0011	994.841	0.0817127
PAS_chr3_0150	990.135	0.0813262
PAS_chr1-1_0189	986.723	0.0810459
PAS_chr2-2_0470	983.819	0.0808074
PAS_chr3_0907	983.545	0.0807849
PAS_chr1-3_0094	981.835	0.0806445
PAS_chr4_0597	975.896	0.0801567
PAS_chr2-1_0022	972.927	0.0799128
18s_rRNA,5.8S_rRNA,PAS_c034_0041	970.641	0.079725
PAS_chr4_0680	967.583	0.0794739
PAS_chr3_1040	967.509	0.0794678
PAS_chr3_0456	964.408	0.0792131
PAS_chr4_0107	962.381	0.0790466
PAS_chr3_0579	961.938	0.0790102
PAS_chr4_0414,PAS_chr4_0415	961.313	0.0789589
PAS_chr3_0230	958.538	0.0787309
rec_LAC12	957.214	0.0786222
PAS_chr1-1_0226	942.776	0.0774363
PAS_chr3_0099	935.667	0.0768524
PAS_c034_0035	928.491	0.076263
PAS_chr4_0094	924.963	0.0759732
PAS_chr3_0731	910.073	0.0747502
PAS_chr2-2_0035	906.805	0.0744818
PAS_chr2-2_0375	898.676	0.0738141
PAS_c034_0036	897.627	0.0737279
PAS_chr2-1_0360,PAS_chr2-1_0361	889.713	0.0730779
PAS_chr1-4_0394	883.239	0.0725461
PAS_chr2-1_0092	879.382	0.0722293
PAS_chr4_0953	877.834	0.0721022
PAS_chr2-2_0429,PAS_chr2-2_0430	873.044	0.0717088
PAS_chr2-2_0053	871.388	0.0715727
PAS_chr3_1119	869.751	0.0714383
PAS_chr1-1_0447	867.906	0.0712867
PAS_chr2-1_0642	866.917	0.0712055
PAS_chr3_0890	866.293	0.0711542
PAS_chr3_1174	865.501	0.0710892
PAS_chr3_0066	865.341	0.0710761
PAS_chr3_0972	860.654	0.0706911
PAS_chr3_0763	848.76	0.0697142
PAS_chr1-4_0226	838.881	0.0689027
PAS_chr1-1_0118	838.517	0.0688728
PAS_chr4_0102	837.719	0.0688073
PAS_chr2-1_0858	835.596	0.0686329
PAS_chr2-1_0140	833.047	0.0684235
PAS_chr4_0784	831.202	0.068272
PAS_chr1-4_0299	829.993	0.0681727
PAS_chr2-1_0755	829.349	0.0681198
PAS_chr2-1_0175	824.374	0.0677112
PAS_chr1-4_0164	816.085	0.0670303
PAS_chr1-4_0694	813.21	0.0667942
PAS_chr2-1_0640	794.888	0.0652893
PAS_chr1-1_0422	778.783	0.0639665
PAS_chr1-1_0337	770.85	0.0633149
PAS_chr1-4_0371	764.971	0.062832
PAS_chr4_0844	761.703	0.0625636
PAS_chr3_0807	761.282	0.062529
PAS_chr4_0540	759.029	0.062344
PAS_chr1-3_0210	755.35	0.0620418
PAS_chr1-4_0168	751.222	0.0617027
PAS_chr1-4_0297	747.029	0.0613583
PAS_chr2-2_0366	740.706	0.060839
PAS_chr2-1_0758	734.067	0.0602937
PAS_chr2-2_0029	733.729	0.0602659
PAS_chr4_0559	731.186	0.060057
PAS_chr2-2_0235	728.512	0.0598374
PAS_chr2-1_0635	727.662	0.0597676
PAS_chr1-3_0226	725.833	0.0596174
PAS_chr4_0624	718.403	0.0590071
PAS_chr2-1_0023	718.099	0.0589821
PAS_chr4_0883	717.378	0.0589229
PAS_chr2-1_0701	711.883	0.0584716
PAS_chr4_0189	709.623	0.0582859
PAS_chr3_1087	708.968	0.0582321
PAS_chr4_0720	708.715	0.0582113
PAS_chr3_0365	705.403	0.0579393
PAS_chr2-2_0346	704.766	0.057887
PAS_chr4_0139	696.506	0.0572085
PAS_chr1-4_0130	696.097	0.057175
PAS_chr2-2_0326	691.364	0.0567862
PAS_chr1-1_0418	689.37	0.0566224
PAS_chr3_0841	686.25	0.0563662
PAS_chr2-2_0113	683.604	0.0561488
PAS_chr3_1209	682.529	0.0560605
PAS_chr3_1199	679.665	0.0558253
PAS_chr4_0737	679.096	0.0557785
PAS_chr4_0185	677.659	0.0556605
PAS_chr3_0141	670.959	0.0551102
PAS_chr2-1_0741	660.137	0.0542213
PAS_chr3_0059	652.999	0.053635
PAS_chr1-1_0388	647.363	0.0531721
PAS_chr4_0892	645.67	0.0530331
PAS_chr2-1_0769	639.523	0.0525282
PAS_chr1-1_0037	639.495	0.0525259
PAS_chr3_0837	639.426	0.0525202
PAS_chr4_0535	639.307	0.0525104
PAS_chr3_0104	637.579	0.0523685
PAS_chr1-4_0484	637.175	0.0523353
PAS_chr3_0286	633.385	0.052024
PAS_chr1-1_0381	632.335	0.0519378
PAS_chr3_0619	628.06	0.0515866
PAS_chr2-1_0770	627.383	0.051531
PAS_chr2-2_0294	626.549	0.0514625
PAS_chr1-4_0043	626.446	0.0514541
PAS_chr1-3_0028	626.11	0.0514265
PAS_chr3_0030	619.673	0.0508978
PAS_chr1-3_0096	618.674	0.0508157
PAS_chr4_0783	617.278	0.050701
PAS_chr4_0384	612.433	0.0503031
PAS_chr2-1_0449	611.354	0.0502145
PAS_chr1-1_0470	610.424	0.0501381
PAS_chr4_0974	607.061	0.0498618
PAS_chr4_0191	599.78	0.0492638
PAS_chr2-2_0229	597.955	0.0491139
PAS_chr4_0500	594.27	0.0488112
PAS_chr3_0647	589.775	0.048442
PAS_chr1-1_0217	587.347	0.0482426
PAS_chr4_0180	587.299	0.0482387
PAS_chr1-1_0438	586.898	0.0482057
PAS_chr3_0662	583.334	0.047913
PAS_chr2-2_0271	582.898	0.0478772
PAS_chr1-4_0109	582.846	0.0478729
PAS_chr1-1_0313	577.815	0.0474597
PAS_FragB_0064	576.573	0.0473577
PAS_chr3_0410	574.191	0.047162
PAS_chr2-1_0451	568.288	0.0466772
PAS_chr4_0212	566.934	0.046566
PAS_chr1-1_0050	566.071	0.0464951
PAS_chr2-1_0390	565.899	0.0464809
PAS_chr1-4_0505	564.609	0.046375
PAS_chr1-1_0097	562.58	0.0462083
PAS_chr3_1206	561.202	0.0460952
PAS_chr3_0126	561.049	0.0460826
PAS_chr1-1_0289	560.836	0.0460651
PAS_chr2-1_0143	558.329	0.0458592
PAS_chr3_1003	557.103	0.0457585
PAS_chr4_0589	554.679	0.0455594
PAS_chr4_0120	550.422	0.0452097
PAS_chr1-4_0481	549.769	0.0451561
PAS_chr3_0100	548.726	0.0450704
PAS_chr3_0040	548.097	0.0450188
PAS_chr4_0115	547.663	0.0449831
PAS_chr1-3_0230	546.904	0.0449208
PAS_chr1-4_0071	546.77	0.0449098
PAS_chr3_0862	546.401	0.0448794
PAS_chr3_0505	545.322	0.0447908
PAS_chr3_1138	541.794	0.044501
PAS_chr3_0494	541.744	0.0444969
PAS_chr2-1_0538	537.499	0.0441483
PAS_chr1-1_0293	537.449	0.0441442
PAS_chr3_1037	533.467	0.0438171
PAS_chr4_0158	530.352	0.0435612
PAS_chr1-3_0202	529.773	0.0435137
rec_LAC4	526.589	0.0432522
PAS_chr1-4_0659	520.768	0.042774
PAS_chr4_0416	518.753	0.0426085
PAS_chr1-1_0110	517.245	0.0424847
PAS_chr3_0002	514.469	0.0422567
PAS_chr2-1_0490	513.795	0.0422013
PAS_chr2-2_0220	513.446	0.0421726
PAS_chr1-3_0122	511.645	0.0420247
PAS_chr3_0287	510.018	0.0418911
PAS_chr1-4_0054	509.042	0.0418109
PAS_chr1-3_0179	506.408	0.0415946
PAS_chr1-3_0227	505.125	0.0414892
PAS_chr2-2_0338	504.96	0.0414756
PAS_chr4_0201	502.681	0.0412884
PAS_chr2-1_0473	501.019	0.0411519
PAS_chr1-1_0375	500.272	0.0410906
PAS_chr1-1_0449	498.459	0.0409417
PAS_chr3_0590	496.999	0.0408217
PAS_chr4_0167	490.15	0.0402592
PAS_chr3_0193	488.236	0.040102
PAS_chr1-1_0267	487.161	0.0400137
PAS_chr1-4_0027	486.1	0.0399265
PAS_chr1-4_0158	483.229	0.0396907
PAS_chr3_0997	482.59	0.0396382
PAS_chr3_1188	482.076	0.039596
PAS_chr3_1023	481.192	0.0395234
PAS_chr3_0943	479.23	0.0393623
PAS_chr1-4_0588	479.038	0.0393465
PAS_chr2-1_0254	477.761	0.0392416
PAS_chr4_0943	477.749	0.0392406
PAS_FragB_0075	475.32	0.0390411
PAS_chr1-4_0527	474.396	0.0389652
PAS_chr1-1_0459	472.346	0.0387968
PAS_chr4_0112	471.698	0.0387436
PAS_chr1-4_0267	470.414	0.0386381
PAS_chr1-3_0256	470.085	0.0386111
PAS_chr1-4_0125	467.691	0.0384145
PAS_chr4_0552	467.168	0.0383715
PAS_chr1-4_0490	466.611	0.0383258
PAS_chr2-2_0329	464.773	0.0381748
PAS_chr2-1_0186	463.058	0.0380339
PAS_chr2-1_0749	460.576	0.0378301
PAS_chr1-4_0678	459.105	0.0377093
PAS_chr1-4_0361	459.1	0.0377089
PAS_chr3_1041	458.5	0.0376596
PAS_chr1-1_0008	457.827	0.0376043
PAS_FragB_0009	456.104	0.0374628
PAS_chr2-2_0149	455.159	0.0373852
PAS_FragB_0029	454.638	0.0373424
PAS_FragB_0074	453.808	0.0372742
PAS_chr1-4_0593	453.725	0.0372674
PAS_c131_0021	452.508	0.0371674
PAS_chr4_0947	451.608	0.0370935
PAS_chr3_0627	451.312	0.0370692
PAS_chr2-1_0064	450.052	0.0369657
PAS_chr3_1242	449.501	0.0369204
PAS_chr2-1_0622	447.86	0.0367856
PAS_chr1-1_0195	446.496	0.0366736
PAS_chr2-2_0116,PAS_chr2-2_0117	445.985	0.0366316
PAS_chr3_0848	443.793	0.0364516
PAS_chr2-1_0160	442.632	0.0363562
PAS_chr2-2_0048	441.817	0.0362893
PAS_chr1-4_0113	441.181	0.0362371
PAS_chr1-4_0516	441.047	0.036226
PAS_chr1-4_0018	440.685	0.0361963
PAS_chr3_0585	440.566	0.0361865
PAS_chr4_0881	440.35	0.0361688
PAS_chr1-1_0309	439.97	0.0361376
PAS_chr2-2_0407	439.556	0.0361036
PAS_chr3_0936	439.474	0.0360968
PAS_chr3_0446,PAS_chr3_0449	437.292	0.0359176
PAS_chr3_9100	435.438	0.0357653
PAS_chr3_0689	435.128	0.0357399
PAS_chr3_0105	434.189	0.0356628
PAS_chr3_0876	433.849	0.0356348
PAS_chr2-1_0659	433.706	0.0356231
PAS_chr3_1212	432.57	0.0355298
PAS_chr3_0819	432.177	0.0354975
PAS_chr4_0046	431.201	0.0354173
PAS_chr4_0960	428.792	0.0352195
PAS_chr3_0208	426.127	0.0350006
PAS_c131_0006	425.711	0.0349664
PAS_chr2-2_0092	424.957	0.0349045
PAS_chr2-2_0412	424.716	0.0348847
PAS_chr4_0053	424.533	0.0348696
PAS_chr1-1_0252	424.284	0.0348492
PAS_chr1-1_0370	424.231	0.0348448
PAS_chr3_1167	423.62	0.0347947
PAS_chr1-4_0049	419.749	0.0344767
PAS_chr3_1258	418.204	0.0343498
PAS_chr2-1_0266	416.392	0.034201
PAS_chr2-2_0382	416.34	0.0341967
PAS_chr1-4_0601	416.006	0.0341693
PAS_chr1-4_0074	415.869	0.034158
PAS_chr2-1_0047	410.982	0.0337566
PAS_chr2-1_0785	410.181	0.0336908
PAS_chr1-3_0077	408.873	0.0335834
PAS_chr1-4_0304	407.572	0.0334765
PAS_chr4_0337	407.065	0.0334349
PAS_chr1-4_0614	406.011	0.0333483
PAS_chr1-4_0167	404.851	0.033253
PAS_chr4_0684	404.74	0.0332439
PAS_chr2-2_0462	402.327	0.0330457
PAS_chr2-2_0198	401.922	0.0330125
PAS_chr3_0906	401.622	0.0329878
PAS_chr1-1_0019	400.923	0.0329304
PAS_chr4_0688	399.824	0.0328401
PAS_chr2-1_0723	399.535	0.0328164
PAS_chr2-1_0315	399.515	0.0328148
PAS_chr1-1_0455	399.343	0.0328006
PAS_FragB_0003	398.276	0.032713
PAS_chr4_0853	393.55	0.0323248
PAS_chr2-2_0480	393.529	0.0323231
PAS_chr1-1_0412	391.073	0.0321214
PAS_chr4_0330	389.59	0.0319995
PAS_chr4_0686	389.131	0.0319618
PAS_chr4_0057	388.926	0.031945
PAS_chr3_0482	387.58	0.0318345
PAS_chr1-4_0040	387.059	0.0317917
PAS_chr3_0648	386.957	0.0317833
PAS_chr2-1_0580	386.43	0.03174
PAS_chr2-2_0179	385.673	0.0316778
PAS_chr2-2_0064	385.088	0.0316298
PAS_chr3_0704	383.416	0.0314924
PAS_chr4_0523	382.144	0.031388
PAS_chr2-1_0223	381.619	0.0313448
PAS_chr3_0831	380.956	0.0312904
PAS_chr2-1_0426	379.641	0.0311824
PAS_chr2-1_0661	377.475	0.0310045
PAS_chr1-3_0248	376.868	0.0309546
PAS_chr2-1_0748	374.173	0.0307332
PAS_chr1-1_0180	374.098	0.0307271
PAS_chr4_0002	371.626	0.030524
PAS_chr2-2_0216	371.187	0.030488
PAS_chr2-2_0210	370.482	0.0304301
PAS_c048_0010	370.162	0.0304038
PAS_chr4_0245	369.5	0.0303494
PAS_chr2-1_0120	369.373	0.030339
PAS_chr2-1_0492	368.687	0.0302826
PAS_chr4_0579	367.841	0.0302132
PAS_chr3_0578	367.648	0.0301973
PAS_chr3_1034	367.083	0.0301509
PAS_chr4_0613	365.03	0.0299823
PAS_chr4_0786	363.676	0.0298711
PAS_chr2-2_0448	363.416	0.0298497
PAS_chr1-4_0485	363.368	0.0298458
PAS_chr2-2_0024	363.089	0.0298228
PAS_chr2-2_0172	362.92	0.029809
PAS_chr2-1_0280	362.198	0.0297497
PAS_chr2-1_0089	361.741	0.0297121
PAS_chr1-4_0384	361.424	0.0296861
PAS_chr1-4_0463	360.16	0.0295823
PAS_chr2-2_0355	359.398	0.0295197
PAS_chr4_0192	359.286	0.0295105
PAS_chr1-4_0683	359.145	0.0294989
PAS_chr1-4_0208	358.945	0.0294825
PAS_FragB_0006	358.148	0.029417
PAS_c048_0006	357.601	0.0293721
PAS_chr4_0469	357.53	0.0293663
PAS_chr3_0562	356.771	0.0293039
PAS_chr1-4_0681	356.608	0.0292905
PAS_chr3_0584	356.259	0.0292619
PAS_chr3_0528	355.495	0.0291991
PAS_chr2-1_0889	354.574	0.0291235
PAS_chr4_0017	353.244	0.0290142
PAS_chr4_0374	351.464	0.028868
PAS_chr1-4_0117	350.875	0.0288196
PAS_chr1-4_0163	350.497	0.0287886
PAS_chr3_0253	349.393	0.0286979
PAS_chr3_0500	349.025	0.0286677
PAS_chr2-1_0716	348.84	0.0286525
PAS_chr2-1_0322	348.164	0.028597
PAS_chr4_0817	346.757	0.0284814
PAS_chr3_0471	346.618	0.02847
PAS_chr3_1024	345.345	0.0283654
PAS_chr1-4_0510	345.099	0.0283452
PAS_chr4_0142	344.484	0.0282947
PAS_chr1-1_0417	343.132	0.0281837
PAS_chr2-2_0018	342.884	0.0281633
PAS_chr1-4_0025	342.278	0.0281135
PAS_chr2-1_0340	341.966	0.0280879
PAS_chr4_0754	341.52	0.0280512
PAS_chr2-2_0341	341.232	0.0280276
PAS_chr1-1_0490	340.322	0.0279528
PAS_chr1-1_0082	339.335	0.0278718
PAS_chr1-4_0150	338.865	0.0278332
PAS_chr3_0434	338.42	0.0277966
PAS_chr1-4_0428	337.963	0.0277591
PAS_chr1-1_0378	336.962	0.0276769
PAS_chr2-2_0356	336.872	0.0276695
PAS_chr3_0808	336.234	0.0276171
PAS_chr2-1_0185	334.985	0.0275145
PAS_chr4_0917	334.941	0.0275109
PAS_chr2-1_0536	333.88	0.0274237
PAS_chr1-4_0248	333.621	0.0274025
PAS_chr2-2_0137	333.271	0.0273737
PAS_chr2-2_0066	332.98	0.0273498
PAS_chr2-2_0168	332.425	0.0273042
PAS_chr2-1_0060	331.236	0.0272066
PAS_chr4_0197	330.955	0.0271835
PAS_chr2-1_0648	330.439	0.0271411
PAS_chr3_0034	330.085	0.027112
PAS_chr3_0633	329.486	0.0270628
PAS_chr4_0307	329.278	0.0270457
PAS_chr1-4_0526	329.124	0.0270331
PAS_chr1-3_0027	328.91	0.0270155
PAS_chr2-1_0717	327.457	0.0268962
PAS_chr1-1_0171	327.109	0.0268676
PAS_chr3_1129	326.891	0.0268497
PAS_chr1-4_0264	324.65	0.0266656
PAS_c048_0003	323.85	0.0265999
PAS_chr2-1_0308	322.698	0.0265053
PAS_chr2-2_0476	322.015	0.0264492
PAS_chr3_0251	321.656	0.0264197
PAS_chr2-2_0334	321.153	0.0263784
PAS_chr2-1_0876	319.379	0.0262327
PAS_chr1-4_0303	319.37	0.0262319
PAS_chr3_0535	318.991	0.0262008
PAS_FragB_0024	318.809	0.0261858
PAS_chr1-4_0289	318.785	0.0261839
PAS_chr2-2_0344	317.853	0.0261073
PAS_chr4_0808	317.652	0.0260908
PAS_chr2-1_0657	315.784	0.0259374
PAS_chr3_0382	314.854	0.025861
PAS_chr3_0507	314.089	0.0257982
PAS_chr1-1_0157	314.012	0.0257918
PAS_chr1-4_0241	313.514	0.0257509
PAS_chr4_0851	313.366	0.0257388
PAS_chr3_1135	312.886	0.0256994
PAS_chr1-4_0295	312.723	0.025686
PAS_chr3_0859	312.167	0.0256403
PAS_chr1-1_0437	311.156	0.0255573
PAS_chr3_0181	310.421	0.0254969
PAS_chr2-1_0871	309.651	0.0254336
PAS_chr3_0106	308.416	0.0253322
PAS_chr2-2_0463	308.259	0.0253193
PAS_FragB_0034	308.037	0.0253011
PAS_chr3_0257	307.789	0.0252807
PAS_FragD_0020	305.774	0.0251152
PAS_chr1-3_0281	305.755	0.0251136
PAS_chr3_0788	305.402	0.0250846
PAS_chr1-1_0204	305.338	0.0250794
PAS_chr2-1_0456	304.668	0.0250244
PAS_chr3_0425	303.465	0.0249255
PAS_chr1-1_0141	303.025	0.0248894
PAS_chr2-1_0311	302.575	0.0248524
PAS_chr3_1232	302.165	0.0248188
PAS_chr3_0916	302.107	0.024814
PAS_chr1-1_0277	301.576	0.0247704
PAS_chr4_0283	301.554	0.0247686
PAS_chr1-4_0469	301.282	0.0247462
PAS_chr2-1_0253	300.59	0.0246894
PAS_chr3_0548	300.487	0.0246809
PAS_chr3_0616,PAS_chr3_1202	299.359	0.0245883
PAS_chr3_0640	298.75	0.0245383
PAS_chr3_0799,PAS_chr3_9130	298.071	0.0244825
PAS_chr2-1_0733	297.648	0.0244478
PAS_chr2-1_0052	297.437	0.0244304
PAS_chr3_0238	296.962	0.0243914
PAS_chr2-1_0687	295.407	0.0242637
PAS_chr4_0601	295.048	0.0242342
PAS_chr1-4_0057	293.933	0.0241426
PAS_chr3_0037	293.447	0.0241027
PAS_chr2-1_0565	293.267	0.0240879
PAS_chr4_0551	293.081	0.0240726
PAS_chr3_0374	292.465	0.024022
PAS_chr1-3_0070	292.124	0.023994
PAS_chr3_0961	291.074	0.0239078
PAS_chr2-1_0112	290.546	0.0238644
PAS_chr2-2_0293	289.207	0.0237544
PAS_chr3_0461	289.102	0.0237458
PAS_chr2-2_0298	289.007	0.023738
PAS_chr1-1_0085	287.992	0.0236546
PAS_chr3_0836	287.264	0.0235949
PAS_FragB_0014	286.757	0.0235532
PAS_FragB_0046	286.535	0.023535
PAS_chr3_0815	285.726	0.0234685
PAS_chr2-1_0767	285.424	0.0234437
PAS_chr3_0918	285.271	0.0234312
PAS_chr4_0219	284.858	0.0233972
PAS_chr2-1_0478	284.821	0.0233942
PAS_chr2-2_0468	284.553	0.0233722
PAS_chr1-1_0426	284.515	0.0233691
PAS_chr1-4_0608	284.232	0.0233458
PAS_chr1-4_0338	283.994	0.0233263
PAS_chr2-1_0229	283.844	0.0233139
PAS_chr2-2_0162	282.77	0.0232257
PAS_chr3_1014	282.42	0.023197
PAS_chr1-3_0116	282.161	0.0231757
PAS_chr1-1_0357	282.086	0.0231695
PAS_chr3_0667	281.426	0.0231153
PAS_chr2-1_0422	280.071	0.023004
PAS_chr1-4_0415	278.942	0.0229113
PAS_chr3_0697	278.688	0.0228904
PAS_chr2-1_0050	277.898	0.0228256
PAS_chr4_0603	277.159	0.0227649
PAS_chr3_0937	277.046	0.0227556
PAS_chr2-1_0168	276.439	0.0227057
PAS_chr1-3_0119	276.263	0.0226913
PAS_chr2-1_0142	276.233	0.0226888
PAS_chr2-1_0706	275.941	0.0226648
PAS_chr1-4_0478	274.37	0.0225358
PAS_chr1-4_0171	273.501	0.0224644
PAS_chr1-1_0356	273.424	0.0224581
PAS_chr4_0138	272.567	0.0223877
PAS_chr1-1_0364	271.937	0.0223359
PAS_c121_0014	271.876	0.0223309
PAS_chr1-4_0041	270.921	0.0222525
PAS_chr3_1126	270.827	0.0222448
PAS_chr1-4_0499	270.274	0.0221994
PAS_chr3_0911	269.934	0.0221714
PAS_chr1-1_0233	268.838	0.0220814
PAS_chr2-1_0415	268.145	0.0220245
PAS_chr3_0744	267.519	0.0219731
PAS_chr3_1208	266.202	0.0218649
PAS_chr2-1_0433	265.307	0.0217914
PAS_chr1-3_0156	265.094	0.0217739
PAS_c034_0002	265.049	0.0217702
PAS_chr1-4_0314	264.154	0.0216967
PAS_chr2-1_0097	263.954	0.0216803
PAS_chr4_0533	263.739	0.0216626
PAS_chr2-1_0495	263.449	0.0216388
PAS_chr1-4_0399	262.02	0.0215214
PAS_chr3_0959	261.827	0.0215055
PAS_chr3_0317	261.249	0.0214581
PAS_chr2-1_0564	261.119	0.0214474
PAS_chr1-1_0398	261.047	0.0214415
PAS_chr2-2_0124	260.076	0.0213617
PAS_chr4_0796	260.027	0.0213577
PAS_chr2-2_0342	259.507	0.021315
PAS_chr4_0355	259.165	0.0212869
PAS_chr3_0038	259.037	0.0212764
PAS_chr2-2_0483	258.077	0.0211975
PAS_chr4_0391	257.814	0.0211759
PAS_chr1-1_0296	257.583	0.021157
PAS_chr3_0649	257.483	0.0211487
PAS_chr3_0614	257.142	0.0211207
PAS_chr1-1_0420	256.556	0.0210726
PAS_chr3_0690	256.046	0.0210307
PAS_chr3_0675	255.603	0.0209943
PAS_chr1-1_0282	255.351	0.0209736
PAS_chr3_1058	255.326	0.0209716
PAS_chr1-3_0101	254.829	0.0209308
PAS_chr1-1_0011	254.427	0.0208977
PAS_chr4_0847	254.384	0.0208942
PAS_chr2-2_0481	254.359	0.0208922
PAS_chr3_0781	254.321	0.020889
PAS_chr1-1_0073	253.676	0.0208361
PAS_chr4_0405	253.575	0.0208278
PAS_chr4_0226	253.503	0.0208218
PAS_chr1-1_0496	253.027	0.0207827
PAS_chr2-1_0256	252.494	0.020739
PAS_chr1-3_0102	252.382	0.0207298
PAS_chr1-4_0135	252.083	0.0207052
PAS_chr3_0255	251.786	0.0206808
PAS_chr4_0434	251.319	0.0206425
PAS_chr1-1_0260	250.769	0.0205973
PAS_chr1-3_0255	250.127	0.0205445
PAS_chr2-1_0891	249.517	0.0204944
PAS_chr3_0625	249.512	0.020494
PAS_chr3_0303	249.45	0.0204889
PAS_chr1-4_0172	248.68	0.0204257
PAS_chr1-4_0584	248.425	0.0204048
PAS_chr4_0926	248.233	0.020389
PAS_c048_0005	246.893	0.0202789
PAS_chr4_0002	246.188	0.020221
PAS_chr3_0957	246.023	0.0202075
PAS_chr3_0076	245.981	0.020204
PAS_chr2-2_0434	245.762	0.020186
PAS_FragD_0013	245.745	0.0201846
PAS_chr2-1_0359	245.581	0.0201712
PAS_chr1-4_0366	245.519	0.0201661
PAS_chr4_0780	245.248	0.0201438
PAS_chr1-4_0234	244.909	0.020116
PAS_chr1-4_0083	244.743	0.0201023
PAS_chr2-1_0122	244.532	0.020085
PAS_FragB_0077	244.489	0.0200815
PAS_chr3_0451	244.331	0.0200685
PAS_chr1-3_0191	244.058	0.0200461
PAS_chr3_0778	244.036	0.0200443
PAS_chr2-2_0450	243.391	0.0199913
PAS_chr2-1_0202	243.215	0.0199768
PAS_chr4_0373	241.931	0.0198714
PAS_chr3_1121	241.914	0.01987
PAS_chr3_1115	241.214	0.0198125
PAS_chr3_0393	241.209	0.0198121
PAS_chr1-3_0232	241.185	0.0198101
PAS_chr2-1_0892	241.052	0.0197992
PAS_chr3_0486	241	0.0197949
PAS_chr4_0498	240.59	0.0197612
PAS_chr1-1_0210	240.247	0.019733
PAS_chr2-1_0864	239.957	0.0197092
PAS_chr1-1_0397	239.611	0.0196808
PAS_chr4_0228	239.485	0.0196705
PAS_chr3_1011	238.608	0.0195984
PAS_chr1-3_0113	238.32	0.0195748
PAS_chr1-4_0047	238.156	0.0195613
PAS_chr1-4_0194	238.026	0.0195506
PAS_chr2-2_0413	237.882	0.0195388
PAS_FragB_0073	237.636	0.0195186
PAS_c034_0034	237.5	0.0195074
PAS_chr4_0726	237.356	0.0194956
PAS_chr2-2_0227	237.273	0.0194888
PAS_chr3_0140	237.133	0.0194773
PAS_chr3_0612	236.839	0.0194531
PAS_chr1-1_0153	236.659	0.0194383
PAS_chr2-1_0412	236.224	0.0194026
PAS_chr2-2_0186	236.178	0.0193988
PAS_chr2-2_0120	235.67	0.0193571
PAS_chr4_0643	235.534	0.0193459
PAS_chr1-4_0320	235.312	0.0193277
PAS_chr3_0069	235.049	0.0193061
PAS_chr2-2_0348	234.846	0.0192894
-	234.315	0.0192458
PAS_chr1-4_0260	233.968	0.0192173
PAS_chr2-2_0331	233.806	0.019204
PAS_chr2-1_0351	232.408	0.0190892
PAS_chr4_0580	232.374	0.0190864
PAS_chr1-1_0129	230.601	0.0189408
PAS_chr2-1_0626	230.534	0.0189352
PAS_chr3_0691	230.451	0.0189284
PAS_chr2-1_0201	229.965	0.0188885
PAS_chr1-1_0036	228.756	0.0187892
PAS_chr1-1_0124,PAS_chr1-1_0125	228.444	0.0187636
PAS_chr2-1_0269	228.297	0.0187515
PAS_chr4_0040	228.243	0.0187471
PAS_chr1-4_0198	227.505	0.0186865
PAS_chr1-1_0176	227.333	0.0186723
PAS_chr4_0836	226.662	0.0186172
PAS_chr2-2_0311	226.463	0.0186009
PAS_chr1-4_0147	225.323	0.0185072
PAS_chr1-4_0528	225.183	0.0184957
PAS_chr1-4_0300	224.955	0.018477
PAS_chr2-2_0394	224.391	0.0184307
PAS_chr1-1_0164	223.957	0.018395
PAS_chr1-3_0152	223.397	0.018349
PAS_chr4_0794	223.071	0.0183223
PAS_chr3_0869	222.779	0.0182983
PAS_chr2-1_0611	222.496	0.018275
PAS_chr1-4_0699	222.244	0.0182543
PAS_chr3_0602	222.24	0.018254
PAS_chr1-1_0159	221.745	0.0182134
PAS_chr1-1_0218	221.736	0.0182126
PAS_chr2-1_0761	221.392	0.0181844
PAS_chr1-4_0691	221.163	0.0181655
PAS_chr1-4_0282,PAS_chr1-4_0283	220.889	0.018143
PAS_chr2-2_0266	220.724	0.0181295
PAS_chr1-4_0482	220.165	0.0180836
PAS_chr2-2_0126	219.531	0.0180315
PAS_chr1-1_0088	219.374	0.0180186
PAS_chr1-4_0162	219.162	0.0180012
PAS_chr2-2_0071	219.108	0.0179968
PAS_chr1-1_0122	218.611	0.0179559
PAS_chr1-4_0675	218.566	0.0179522
PAS_chr4_0704	218.174	0.01792
PAS_chr1-4_0458	217.93	0.0179
PAS_chr1-3_0048	217.862	0.0178944
PAS_chr3_0968	217.755	0.0178856
PAS_chr1-4_0294	217.186	0.0178389
PAS_chr4_0050	216.851	0.0178114
PAS_chr3_0177	216.368	0.0177717
PAS_c034_0018	216.222	0.0177597
PAS_chr4_0427	215.914	0.0177344
PAS_chr3_0693	215.493	0.0176998
PAS_chr2-2_0101,PAS_chr2-2_0102	215.383	0.0176908
PAS_chr3_0976	215.084	0.0176662
PAS_chr1-3_0240	213.764	0.0175578
PAS_chr2_9000	213.515	0.0175374
PAS_chr2-2_0206	213.388	0.0175269
PAS_chr3_9125	213.219	0.0175131
PAS_chr4_0255	213.047	0.0174989
PAS_chr3_0417	212.729	0.0174728
PAS_chr1-4_0252	211.969	0.0174104
PAS_chr2-1_0634	211.42	0.0173653
PAS_chr1-3_0250	210.777	0.0173125
PAS_chr2-2_0164	210.607	0.0172985
PAS_chr1-3_0074	210.21	0.0172659
PAS_chr1-1_0473	210.162	0.017262
PAS_chr3_0949	210.153	0.0172612
PAS_chr1-4_0317	210.129	0.0172593
PAS_chr4_0771	209.708	0.0172247
PAS_chr1-4_0207	209.288	0.0171902
PAS_chr2-1_0353	209.188	0.017182
PAS_chr2-2_0021	208.786	0.0171489
PAS_chr3_0493	208.685	0.0171406
PAS_chr2-2_0204	208.589	0.0171328
PAS_FragB_0037	208.334	0.0171118
PAS_chr1-3_0061	208.268	0.0171064
PAS_chr4_0290	208.221	0.0171025
PAS_chr4_9100	208.143	0.0170961
PAS_chr3_0377	208.073	0.0170904
PAS_chr3_0372	207.548	0.0170473
PAS_chr1-3_0142	206.735	0.0169805
PAS_chr1-1_0470	205.92	0.0169135
PAS_chr4_0303	205.543	0.0168826
PAS_chr1-3_0035	205.189	0.0168535
PAS_chr2-1_0246	205.003	0.0168382
PAS_chr1_9010	204.57	0.0168027
PAS_chr4_0841	204.452	0.016793
PAS_chr4_0899	204.33	0.0167829
PAS_chr3_0626	203.914	0.0167488
PAS_chr2-1_0556	203.907	0.0167482
PAS_chr1-1_0031	203.618	0.0167245
PAS_chr1-1_0155	203.548	0.0167187
PAS_chr3_0261	203.524	0.0167167
PAS_chr2-1_0484	203.194	0.0166896
PAS_chr1-4_0612	202.673	0.0166468
PAS_chr1-1_0006	202.534	0.0166354
PAS_chr1-1_0280,PAS_chr1-1_0491	202.463	0.0166296
PAS_chr2-2_0488	202.241	0.0166114
PAS_chr4_0161	202.174	0.0166059
PAS_chr3_0222	202.008	0.0165922
PAS_chr2-1_0637	201.777	0.0165733
PAS_FragB_0007	201.72	0.0165686
PAS_chr2-1_0355	201.652	0.016563
PAS_chr4_0248	200.86	0.0164979
PAS_chr1-4_0646	200.83	0.0164955
PAS_chr4_0578	200.075	0.0164335
PAS_chr3_0444	199.763	0.0164078
PAS_chr4_0372	198.93	0.0163394
PAS_chr2-1_0660	198.559	0.0163089
PAS_chr2-1_0597	198.524	0.0163061
PAS_chr4_0665	198.146	0.016275
PAS_chr1-4_0368	197.932	0.0162574
PAS_chr1-4_0418	197.844	0.0162502
PAS_chr2-1_0571	197.596	0.0162298
PAS_chr2-2_0289	197.467	0.0162192
PAS_chr2-1_0333	197.287	0.0162045
PAS_chr3_0960	197.237	0.0162004
PAS_chr2-1_0423	195.389	0.0160486
PAS_chr1-1_0111	195.126	0.016027
PAS_chr1-1_0131	194.986	0.0160155
PAS_FragB_0048	194.563	0.0159807
PAS_chr3_0839	194.558	0.0159803
PAS_chr4_0151	194.346	0.0159629
PAS_chr2-1_0239	194.281	0.0159576
PAS_chr1-4_0137	194.156	0.0159473
PAS_chr3_0422	194.113	0.0159438
PAS_chr1-4_0095	194.1	0.0159427
PAS_chr2-1_0291	193.504	0.0158937
PAS_chr1-1_0404	193.19	0.0158679
PAS_chr3_0464	192.816	0.0158372
PAS_chr1-4_0023	192.525	0.0158133
PAS_chr1-4_0518	192.45	0.0158072
PAS_chr2-1_0722	192.104	0.0157787
PAS_chr3_0702	191.904	0.0157623
PAS_chr1-1_0109	191.593	0.0157368
PAS_chr2-2_0208	191.187	0.0157034
PAS_chr1-4_0668	191.153	0.0157006
PAS_chr4_0671,PAS_chr4_0672	191.115	0.0156975
PAS_chr3_0097	190.678	0.0156616
PAS_chr4_0918	190.383	0.0156374
PAS_chr3_0948	190.099	0.0156141
PAS_chr1-4_0270	190.075	0.0156121
PAS_chr2-1_0173	189.931	0.0156003
PAS_chr2-2_0129	189.5	0.0155649
PAS_chr1-4_0613	189.415	0.0155579
PAS_chr1-1_0385	189.363	0.0155536
PAS_chr1-4_0567	189.122	0.0155338
PAS_chr3_0062	189.011	0.0155247
PAS_chr3_0450	188.855	0.0155119
PAS_chr1-1_0231	188.664	0.0154962
PAS_chr2-1_0402	187.782	0.0154238
PAS_FragD_0024	187.65	0.0154129
PAS_chr1-1_0436	187.637	0.0154118
PAS_chr2-2_0368	187.402	0.0153925
PAS_chr3_0196	187.314	0.0153853
PAS_chr1-1_0160	187.087	0.0153667
PAS_chr2-1_0621	187.052	0.0153638
PAS_chr1-4_0253	186.791	0.0153424
PAS_chr1-3_0194,PAS_chr1-3_0195	186.728	0.0153372
PAS_chr1-1_0350	186.396	0.0153099
PAS_chr3_0424	186.354	0.0153065
PAS_FragB_0053	186.324	0.015304
PAS_chr3_0664	186.044	0.015281
PAS_chr1-1_0185	185.784	0.0152596
PAS_chr3_0086	185.729	0.0152551
PAS_chr3_0709	185.647	0.0152484
PAS_chr2-1_0262	185.461	0.0152331
PAS_chr1-4_0156	185.391	0.0152274
PAS_chr4_0924	185.383	0.0152267
PAS_chr4_0889	185.355	0.0152244
PAS_chr4_0387	185.288	0.0152189
PAS_chr2-1_0404	185.088	0.0152025
PAS_chr2-2_0104	185.083	0.0152021
PAS_c131_0005	184.38	0.0151443
PAS_chr1-4_0030	183.843	0.0151002
PAS_chr2-1_0782	183.068	0.0150366
PAS_chr3_0623	182.984	0.0150297
PAS_chr1-1_0335	182.427	0.0149839
PAS_chr3_0975	182.051	0.014953
PAS_chr4_0433	181.141	0.0148783
PAS_chr2-1_0488	180.994	0.0148662
PAS_chr1-3_0057	180.461	0.0148224
PAS_chr3_0803	180.224	0.014803
PAS_chr2-1_0598	179.976	0.0147826
PAS_chr1-1_0482	179.899	0.0147763
PAS_chr4_0990	179.899	0.0147763
PAS_chr2-1_0234	179.861	0.0147731
PAS_chr3_1236	179.68	0.0147583
PAS_chr2-1_0093	179.065	0.0147078
PAS_chr1-1_0478	178.864	0.0146913
PAS_chr1-4_0406	178.781	0.0146844
PAS_chr4_0066	178.725	0.0146798
PAS_chr3_0748	178.53	0.0146638
PAS_chr4_0561	178.426	0.0146553
PAS_chr4_0514	178.29	0.0146441
PAS_chr2-2_0370	178.2	0.0146367
PAS_chr3_0090	178.096	0.0146282
PAS_chr1-4_0450	177.784	0.0146026
PAS_chr1-4_0702	177.769	0.0146013
PAS_chr2-1_0323	176.919	0.0145315
PAS_chr1-4_0218	176.713	0.0145146
PAS_chr3_0123	176.622	0.0145071
PAS_chr2-1_0235	176.602	0.0145055
PAS_chr2-1_0171	176.298	0.0144805
PAS_chr4_0811	176.215	0.0144737
PAS_chr3_0371	176.011	0.0144569
PAS_chr1-3_0013	176.003	0.0144563
PAS_chr3_0979	175.971	0.0144536
PAS_chr3_0761	175.573	0.0144209
PAS_chr2-1_0038	175.433	0.0144094
PAS_chr1-4_0055	174.883	0.0143643
PAS_chr3_9030	174.826	0.0143596
PAS_chr4_0472	174.52	0.0143345
PAS_chr3_0135	174.233	0.0143109
PAS_chr3_0586	174.16	0.0143049
PAS_chr2-1_0282	174.033	0.0142945
PAS_chr1-4_0302	173.997	0.0142915
PAS_chr3_0547	173.928	0.0142858
PAS_chr4_0776	173.926	0.0142857
PAS_chr2-1_0145	173.593	0.0142583
PAS_chr1-4_0101	173.539	0.0142539
PAS_FragD_0028	173.387	0.0142414
PAS_chr3_0191	172.954	0.0142058
PAS_chr1-4_0178	172.675	0.0141829
PAS_chr3_1234	172.635	0.0141796
PAS_chr1-3_0051	172.488	0.0141676
PAS_chr3_0613	172.113	0.0141368
PAS_chr3_0388	171.554	0.0140908
PAS_chr1-4_0290	171.543	0.0140899
PAS_chr2-2_0402	171.44	0.0140815
PAS_chr2-2_0159	171.425	0.0140802
PAS_chr1-1_0405	171.277	0.0140681
PAS_chr4_0182	171.102	0.0140537
PAS_chr4_0725	170.269	0.0139853
PAS_chr4_0166	169.779	0.013945
-	169.614	0.0139315
PAS_chr2-2_0279	169.236	0.0139004
PAS_chr2-1_0736	168.699	0.0138563
PAS_chr3_0361	168.56	0.0138449
PAS_chr1-1_0358	168.487	0.0138389
PAS_chr1-4_0014	168.474	0.0138379
PAS_chr2-1_0191	168.379	0.0138301
PAS_chr1-1_0389	168.346	0.0138273
PAS_chr1-4_0321	168.037	0.013802
PAS_chr3_0714	167.836	0.0137855
PAS_chr4_0311	167.812	0.0137835
PAS_chr2-2_0236	167.457	0.0137543
PAS_chr2-2_0305	167.426	0.0137518
PAS_chr4_0568	167.055	0.0137213
PAS_chr2-1_0783	167.022	0.0137186
PAS_chr1-1_0059	166.875	0.0137065
PAS_chr1-4_0419	166.672	0.0136898
PAS_chr3_0958	166.117	0.0136443
PAS_chr3_0790	165.976	0.0136327
PAS_chr2-1_0585	165.738	0.0136131
PAS_chr1-1_0054	165.651	0.013606
PAS_chr2-1_0116	165.265	0.0135743
PAS_chr2-1_0055	165.101	0.0135608
PAS_chr2-1_0608	165.051	0.0135567
PAS_chr1-1_0127	164.937	0.0135473
PAS_chr3_0221	164.902	0.0135445
PAS_chr2-1_0631	164.093	0.013478
PAS_chr3_0131	164.062	0.0134755
PAS_chr2-2_0487	163.969	0.0134678
PAS_chr1-4_0249	163.881	0.0134606
PAS_chr1-1_0360	163.606	0.013438
PAS_chr3_1054	163.57	0.0134351
PAS_chr2-1_0431	163.429	0.0134235
PAS_chr4_0320	163.426	0.0134232
PAS_chr1-4_0007	163.113	0.0133975
PAS_chr3_0376	162.943	0.0133836
PAS_chr1-1_0440	162.835	0.0133747
PAS_chr2-2_0074	162.822	0.0133736
PAS_c121_0017	162.749	0.0133676
PAS_chr1-3_0087	162.61	0.0133562
PAS_chr1-4_0145	162.6	0.0133554
PAS_chr1-1_0469	162.16	0.0133193
PAS_chr1-4_0359	161.994	0.0133056
PAS_chr2-2_0244	161.935	0.0133008
PAS_chr1-4_0604	161.726	0.0132836
PAS_chr3_0489	161.608	0.0132739
PAS_chr3_0165	161.18	0.0132388
PAS_chr1-3_0312	160.992	0.0132233
PAS_chr3_0877	160.602	0.0131913
PAS_chr2-1_0368	160.597	0.0131909
PAS_c121_0006	160.48	0.0131813
PAS_chr2-1_0796	160.383	0.0131733
PAS_chr4_0602	160.146	0.0131538
PAS_chr2-2_0110	160.093	0.0131495
PAS_chr3_1069	160.065	0.0131472
PAS_chr4_0429	159.844	0.013129
PAS_chr2-2_0445	159.836	0.0131284
PAS_chr3_1185	159.403	0.0130928
PAS_chr3_0774	159.369	0.01309
PAS_chr3_0225	159.358	0.0130891
PAS_chr1-4_0696	158.595	0.0130264
PAS_chr3_0725	158.595	0.0130264
PAS_chr1-4_0560	158.431	0.013013
PAS_chr4_0278	158.366	0.0130076
PAS_chr2-1_0245	158.349	0.0130062
PAS_chr1-4_0530	158.226	0.0129961
PAS_chr3_0659	158.137	0.0129888
PAS_chr2-1_0136	158.013	0.0129786
PAS_chr2-1_0341	157.858	0.0129659
PAS_chr4_0037	157.758	0.0129577
PAS_c131_0008	157.674	0.0129508
PAS_chr3_0954	157.532	0.0129391
PAS_chr3_0699	157.441	0.0129316
PAS_chr2-1_0217	157.416	0.0129296
PAS_chr1-4_0262	157.07	0.0129012
PAS_chr2-2_0044	156.888	0.0128862
PAS_chr1-1_0441	156.866	0.0128844
PAS_chr1-3_0289	156.638	0.0128657
PAS_chr3_0473	156.636	0.0128655
PAS_chr2-1_0231	156.102	0.0128217
PAS_chr4_0645	155.837	0.0127999
PAS_chr2-1_0350	155.832	0.0127995
PAS_chr3_0559	155.809	0.0127976
PAS_chr1-4_0401	155.6	0.0127804
PAS_chr1-3_0236	155.218	0.0127491
PAS_chr2-1_0008	155.15	0.0127435
PAS_chr3_0124	154.726	0.0127086
PAS_chr3_0587	154.719	0.0127081
PAS_chr4_0396	154.082	0.0126558
PAS_chr3_1120	154.052	0.0126533
PAS_chr2-2_0207	153.998	0.0126489
PAS_chr1-4_0685	153.825	0.0126346
PAS_chr3_0144	153.556	0.0126125
PAS_chr3_0098	153.425	0.0126018
PAS_chr1-1_0299	153.285	0.0125903
PAS_chr4_0289	153.017	0.0125683
PAS_chr2-1_0578	153.005	0.0125673
PAS_chr3_0779	152.721	0.012544
PAS_chr1-1_0276	152.657	0.0125387
PAS_chr4_0345	152.471	0.0125234
PAS_chr2-2_0080	152.375	0.0125155
PAS_chr2-1_0009	152.345	0.0125131
PAS_chr1-4_0411	151.933	0.0124792
PAS_chr3_0236	151.875	0.0124745
PAS_chr1-3_0165	151.808	0.012469
PAS_chr2-1_0445	151.561	0.0124487
PAS_chr1-4_0335	151.543	0.0124472
PAS_chr1-4_0182	151.177	0.0124171
PAS_chr2-2_0320	151.052	0.0124069
PAS_chr1-3_0128	151.017	0.012404
PAS_chr1-1_0166	150.407	0.0123539
PAS_chr2-1_0553	150.406	0.0123538
PAS_chr1-1_0327	150.381	0.0123518
PAS_FragB_0031	150.331	0.0123477
PAS_chr4_0368	150.184	0.0123356
PAS_chr2-1_0096	150.056	0.0123251
PAS_chr3_0618	150.006	0.012321
PAS_chr3_0006	149.954	0.0123167
PAS_chr1-4_0429	149.864	0.0123093
PAS_chr4_0952	149.803	0.0123043
PAS_chr4_0668	149.399	0.0122711
PAS_chr1-4_0459	149.384	0.0122699
PAS_chr1-4_0033	149.378	0.0122694
PAS_chr1-1_0181	149.235	0.0122576
PAS_chr1-1_0174	149.207	0.0122553
PAS_chr2-2_0088	148.959	0.012235
PAS_chr3_0931	148.742	0.0122171
PAS_chr2-2_0409	148.679	0.012212
PAS_chr4_0276	148.29	0.01218
PAS_chr1-3_0079	148.261	0.0121776
PAS_chr1-4_0013	148.056	0.0121608
PAS_FragD_0025	147.793	0.0121392
PAS_chr2-1_0457	147.583	0.0121219
PAS_chr1-4_0278	147.317	0.0121001
PAS_chr2-2_0343	147.112	0.0120833
PAS_chr3_0955	146.989	0.0120732
PAS_chr4_0593	146.959	0.0120707
PAS_chr1-4_0557	146.39	0.012024
PAS_chr1-4_0220	146.16	0.0120051
PAS_c131_0017	146.043	0.0119955
PAS_chr3_0566	145.946	0.0119875
PAS_chr4_0626	145.9	0.0119837
PAS_chr2-2_0247	145.796	0.0119752
PAS_chr3_0085	145.447	0.0119465
PAS_chr2-2_0099	145.408	0.0119433
PAS_chr1-4_0064	145.362	0.0119395
PAS_chr2-1_0831	144.933	0.0119043
PAS_chr2-1_0559	144.81	0.0118942
PAS_chr3_0072	144.627	0.0118792
PAS_chr2-1_0855	144.533	0.0118714
PAS_chr3_0067	144.449	0.0118645
PAS_FragB_0015	144.419	0.0118621
PAS_chr1-3_0211	144.303	0.0118525
PAS_chr1-1_0273	144.274	0.0118502
PAS_chr3_0290	143.777	0.0118093
PAS_chr3_0362	143.574	0.0117927
PAS_chr1-4_0225	143.566	0.011792
PAS_chr1-3_0126	143.429	0.0117808
PAS_chr1-4_0480	143.312	0.0117711
PAS_chr2-2_0420	143.237	0.011765
PAS_chr1-4_0546	143.21	0.0117628
PAS_chr1-4_0357	143.171	0.0117596
PAS_chr3_0438	142.691	0.0117201
PAS_chr3_0670	142.613	0.0117137
PAS_chr1-4_0629	142.52	0.0117061
PAS_chr4_0370	142.367	0.0116935
PAS_chr3_0223	142.288	0.011687
PAS_chr3_1001	142.192	0.0116791
PAS_chr3_0673	142.117	0.011673
PAS_chr3_0143	141.728	0.011641
PAS_chr4_0343	141.396	0.0116138
PAS_chr2-1_0543	141.357	0.0116106
PAS_chr1-1_0372	141.226	0.0115998
PAS_chr3_0340	141.204	0.011598
PAS_chr3_1093	141.11	0.0115903
PAS_chr2-2_0389	141.03	0.0115837
PAS_FragB_0066	140.988	0.0115803
PAS_chr3_0771	140.987	0.0115802
PAS_chr1-4_0183	140.915	0.0115743
PAS_chr1-1_0035	140.856	0.0115694
PAS_chr1-1_0053	140.804	0.0115651
PAS_chr2-1_0346	140.455	0.0115365
PAS_chr1-4_0123	140.451	0.0115361
PAS_chr1-4_0326	140.126	0.0115095
PAS_chr3_1105	140.003	0.0114994
PAS_chr4_0060	139.946	0.0114947
PAS_FragB_0042	139.86	0.0114876
PAS_chr3_0015	139.773	0.0114805
PAS_chr1-4_0045	139.712	0.0114755
PAS_chr4_0508	139.639	0.0114695
PAS_chr3_1230	139.595	0.0114658
PAS_chr2-2_0419	139.562	0.0114631
PAS_chr1-4_0679	139.541	0.0114614
PAS_chr3_1117	139.401	0.0114499
PAS_chr3_1056	139.289	0.0114407
PAS_chr1-3_0283	139.247	0.0114373
PAS_chr1-4_0498	139.238	0.0114365
PAS_chr3_0747	139.202	0.0114336
PAS_chr2-2_0328	139.147	0.011429
PAS_chr1-4_0181	139.123	0.0114271
PAS_chr1-4_0243	139.103	0.0114254
PAS_chr1-1_0355	138.979	0.0114152
PAS_chr3_0915	138.901	0.0114088
PAS_chr2-2_0218	138.486	0.0113748
PAS_chr3_0465	138.479	0.0113742
PAS_chr2-1_0480	138.337	0.0113625
PAS_chr1-3_0045	138.226	0.0113534
PAS_chr2-2_0304	138.132	0.0113457
PAS_chr1-1_0017	138.004	0.0113352
PAS_chr1-1_0408	137.973	0.0113326
PAS_chr2-1_0230	137.93	0.0113291
PAS_chr1-4_0672	137.75	0.0113143
PAS_chr1-1_0428	137.723	0.0113121
PAS_chr4_0213	137.588	0.011301
PAS_chr1-4_0444	137.459	0.0112904
PAS_chr4_0622	137.377	0.0112837
PAS_chr1-1_0290	137.29	0.0112765
PAS_chr4_0140	137.242	0.0112726
PAS_chr3_1197	137.182	0.0112676
PAS_chr1-4_0598	137.157	0.0112656
PAS_chr3_0406	136.427	0.0112056
PAS_chr3_1203	136.394	0.0112029
PAS_chr3_0233	136.372	0.0112011
PAS_chr3_0050	136.369	0.0112009
PAS_chr1-4_0670	136.312	0.0111962
PAS_chr2-2_0405	136.296	0.0111949
PAS_chr3_0167	136.102	0.0111789
PAS_FragB_0023	136.094	0.0111783
PAS_chr3_0795	135.993	0.01117
PAS_chr4_0147	135.793	0.0111536
PAS_chr4_0333	135.71	0.0111467
PAS_chr1-4_0639	135.662	0.0111428
PAS_chr1-1_0062	135.659	0.0111426
PAS_chr3_0887	135.438	0.0111244
PAS_chr3_0495	135.18	0.0111032
PAS_chr2-2_0111	135.055	0.0110929
PAS_chr3_0522	135.043	0.011092
PAS_chr2-1_0131	135.03	0.0110909
PAS_chr3_0048	134.953	0.0110846
PAS_chr1-1_0014	134.894	0.0110797
PAS_chr1-1_0349	134.835	0.0110749
PAS_chr2-2_0062	134.66	0.0110605
PAS_chr1-3_0149	134.639	0.0110588
PAS_chr2-1_0817	134.462	0.0110442
PAS_chr3_0157	134.413	0.0110402
PAS_chr2-2_0067	134.336	0.0110339
PAS_chr2-1_0763	134.257	0.0110274
PAS_chr1-4_0355	134.069	0.011012
PAS_chr3_0418	133.92	0.0109997
PAS_chr1-4_0213	133.877	0.0109962
PAS_chr2-2_0136	133.875	0.010996
PAS_chr3_0939	133.861	0.0109949
PAS_chr2-1_0762	133.535	0.0109681
PAS_chr4_0165	133.446	0.0109608
PAS_chr2-1_0784	133.149	0.0109364
PAS_chr1-4_0187	132.921	0.0109177
PAS_chr1-1_0223	132.873	0.0109137
PAS_chr2-1_0058	132.61	0.0108921
PAS_chr3_0175	132.31	0.0108675
PAS_chr1-3_0046	132.164	0.0108555
PAS_chr4_0153	132.153	0.0108546
PAS_chr4_0570	132.095	0.0108498
PAS_chr2-2_0267	132.087	0.0108492
PAS_chr2-1_0552	132.034	0.0108448
PAS_chr3_0359	131.828	0.0108279
PAS_chr2-2_0330	131.697	0.0108171
PAS_chr3_0442	131.671	0.010815
PAS_chr4_0727	131.563	0.0108061
PAS_chr1-3_0253	131.451	0.0107969
PAS_chr1-3_0276	131.376	0.0107908
PAS_chr1-1_0497	131.331	0.0107871
PAS_chr1-4_0560	131.214	0.0107775
PAS_chr1-1_0147	131.135	0.010771
PAS_chr2-1_0410	130.98	0.0107582
PAS_chr2-1_0518	130.843	0.010747
PAS_chr1-1_0423	130.656	0.0107316
PAS_chr1-1_0046	130.611	0.0107279
PAS_chr1-4_0616	130.453	0.0107149
PAS_chr1-1_0448	130.315	0.0107036
PAS_chr1-4_0151	130.314	0.0107035
PAS_chr4_0750	130.23	0.0106966
PAS_chr2-1_0618	130.113	0.010687
PAS_chr4_0240	129.947	0.0106734
PAS_chr1-1_0264	129.93	0.010672
PAS_chr3_1241	129.89	0.0106687
PAS_chr1-1_0354	129.751	0.0106573
PAS_chr2-1_0126	129.751	0.0106573
PAS_chr4_0105	129.5	0.0106367
PAS_chr2-1_0890	129.389	0.0106276
PAS_chr2_9100	129.252	0.0106163
PAS_chr4_0661	129.248	0.010616
PAS_chr3_0349	129.142	0.0106073
PAS_chr1-4_0072	129.12	0.0106055
PAS_chr1-4_0296	129.078	0.010602
PAS_chr3_1132	129.071	0.0106014
PAS_chr1-4_0048	128.821	0.0105809
PAS_chr4_0545	128.751	0.0105752
PAS_chr1-1_0502	128.731	0.0105735
PAS_chr4_0896	128.662	0.0105678
PAS_chr1-3_0026	128.475	0.0105525
PAS_chr3_0766	128.436	0.0105493
PAS_chr4_0193	128.054	0.0105179
PAS_chr3_0903	127.998	0.0105133
PAS_chr1-4_0688	127.953	0.0105096
PAS_chr1-4_0342	127.822	0.0104988
PAS_chr2-1_0088	127.601	0.0104807
PAS_chr2-1_0885	127.586	0.0104795
PAS_chr3_0509	127.531	0.0104749
PAS_chr1-3_0157	127.469	0.0104699
PAS_chr3_0770	126.962	0.0104282
PAS_chr3_1083	126.926	0.0104253
PAS_chr4_0121	126.712	0.0104077
PAS_chr4_0644	126.7	0.0104067
PAS_chr4_0731	126.217	0.010367
PAS_chr1-3_0155	126.065	0.0103545
PAS_chr2-2_0197	125.938	0.0103441
PAS_chr4_0063	125.753	0.0103289
PAS_chr1-3_0133	125.593	0.0103158
PAS_chr2-1_0461	125.536	0.0103111
PAS_chr1-4_0531	125.284	0.0102904
PAS_chr1-4_0425	125.248	0.0102874
PAS_chr4_0978	125.211	0.0102844
PAS_chr1-3_0012	125.173	0.0102813
PAS_chr3_0455	125.158	0.01028
PAS_chr2-1_0192	125.151	0.0102795
PAS_chr1-4_0494	125.093	0.0102747
PAS_chr3_0458	125.077	0.0102734
PAS_chr2-1_0808	124.933	0.0102616
PAS_chr3_1084	124.851	0.0102548
PAS_chr1-4_0139	124.609	0.0102349
PAS_chr4_0687	124.504	0.0102263
PAS_chr2-1_0236	124.273	0.0102073
PAS_chr4_0845	124.179	0.0101996
PAS_chr1-1_0192	124.112	0.0101941
PAS_chr3_1098	123.941	0.0101801
PAS_chr4_0969	123.816	0.0101698
PAS_chr2-1_0681	123.679	0.0101586
PAS_chr1-1_0033	123.67	0.0101578
PAS_chr3_0060	123.661	0.0101571
PAS_chr3_1227	123.478	0.010142
PAS_chr4_0406	123.47	0.0101414
PAS_FragB_0041	123.434	0.0101384
PAS_chr2-2_0238	123.236	0.0101222
PAS_chr3_0856	123.126	0.0101131
PAS_chr1-1_0108	122.821	0.0100881
PAS_chr1-3_0024	122.614	0.0100711
PAS_chr3_0924	122.461	0.0100585
PAS_chr2-1_0158	122.437	0.0100565
PAS_chr4_0898	122.383	0.0100521
PAS_chr3_0678	122.25	0.0100412
PAS_chr1-4_0059	122.226	0.0100392
PAS_chr1-4_0405	121.573	0.00998558
PAS_chr3_0457	121.537	0.00998262
PAS_chr2-1_0188	121.465	0.00997671
PAS_chr2-1_0688	121.384	0.00997005
PAS_chr2-1_0293	121.291	0.00996241
PAS_chr1-4_0658	121.21	0.00995576
PAS_chr2-1_0463	121.143	0.00995026
PAS_chr1-1_0058	121.092	0.00994607
PAS_chr3_0608	120.843	0.00992562
PAS_chr3_0043	120.816	0.0099234
PAS_chr3_1142	120.793	0.00992151
PAS_chr1-1_0103	120.644	0.00990927
PAS_chr2-2_0022	120.573	0.00990344
PAS_chr1-4_0124	120.517	0.00989884
PAS_chr4_0736	120.38	0.00988759
PAS_chr1-1_0076	120.292	0.00988036
PAS_chr2-1_0036	120.233	0.00987551
PAS_c048_0007	120.226	0.00987494
PAS_chr2-1_0258	120.106	0.00986508
PAS_chr1-3_0107	120.003	0.00985662
PAS_chr4_0846	119.771	0.00983757
PAS_chr1-1_0079	119.551	0.0098195
PAS_chr1-4_0306	119.499	0.00981523
PAS_chr3_0307	119.401	0.00980718
PAS_chr1-1_0320	119.1	0.00978245
PAS_chr4_0360,PAS_chr4_0361	119.069	0.00977991
PAS_chr4_0505	119.001	0.00977432
PAS_chr4_0198	118.925	0.00976808
PAS_chr4_0196	118.79	0.00975699
PAS_chr2-2_0060	118.732	0.00975223
PAS_chr3_1136	118.714	0.00975075
PAS_chr3_0634	118.681	0.00974804
PAS_chr2-2_0261	118.576	0.00973941
PAS_chr3_0817	118.504	0.0097335
PAS_chr3_1091	118.499	0.00973309
PAS_chr1-4_0211	118.322	0.00971855
PAS_chr1-1_0170	118.313	0.00971781
PAS_chr1-1_0307	118.079	0.00969859
PAS_chr1-4_0148	118.005	0.00969251
PAS_chr2-1_0110	117.851	0.00967987
PAS_chr2-1_0636	117.726	0.0096696
PAS_chr4_0252	117.706	0.00966796
PAS_chr2-1_0827	117.671	0.00966508
PAS_chr2-1_0555	117.57	0.00965678
PAS_chr2-1_0161	117.528	0.00965334
PAS_chr3_0655	117.48	0.00964939
PAS_chr1-4_0576	117.279	0.00963288
PAS_chr1-4_0038	117.107	0.00961876
PAS_chr3_0160	117.021	0.00961169
PAS_chr3_0419	116.961	0.00960676
PAS_chr1-1_0198	116.866	0.00959896
PAS_chr2-1_0338	116.825	0.00959559
PAS_chr4_0562	116.747	0.00958919
PAS_chr2-1_0454	116.716	0.00958664
PAS_chr2-1_0177	116.642	0.00958056
PAS_chr4_0465	116.491	0.00956816
PAS_chr1-3_0067	116.356	0.00955707
PAS_chr1-1_0251	116.179	0.00954253
PAS_chr1-3_0280	116.147	0.0095399
PAS_chr4_0470	116.144	0.00953966
PAS_chr2-2_0157	115.953	0.00952397
PAS_chr4_0925	115.618	0.00949645
PAS_chr1-4_0532	115.613	0.00949604
PAS_chr1-1_0061	115.562	0.00949185
PAS_chr4_0493	115.449	0.00948257
PAS_chr1-4_0242	115.42	0.00948019
PAS_chr3_0912	115.384	0.00947723
PAS_chr3_0946	115.32	0.00947198
PAS_chr4_0572	115.315	0.00947157
PAS_chr1-1_0324	115.118	0.00945539
PAS_chr1-3_0033	115.098	0.00945374
PAS_chr1-4_0600	114.807	0.00942984
PAS_chr1-4_0486	114.759	0.0094259
PAS_chr2-1_0307	114.583	0.00941144
PAS_chr3_0398	114.458	0.00940118
PAS_chr4_0548	114.391	0.00939567
PAS_chr2-2_0381	114.28	0.00938656
PAS_chr3_0553	114.23	0.00938245
PAS_chr1-4_0082	114.215	0.00938122
PAS_chr1-4_0397	114.045	0.00936725
PAS_chr2-2_0139	113.946	0.00935912
PAS_chr1-3_0076	113.913	0.00935641
PAS_chr2-1_0105	113.882	0.00935387
PAS_chr4_0272	113.727	0.00934113
PAS_chr1-1_0066	113.631	0.00933325
PAS_chr1-4_0284	113.573	0.00932849
PAS_chr3_0728	113.531	0.00932504
PAS_chr3_0232	113.4	0.00931428
PAS_chr2-2_0292	113.399	0.00931419
PAS_chr1-4_0044	113.199	0.00929777
PAS_chr2-1_0104	113.182	0.00929637
PAS_chr2-1_0211	112.943	0.00927674
PAS_chr2-1_0624	112.46	0.00923707
PAS_chr3_0537	112.448	0.00923608
PAS_chr1-1_0140	111.969	0.00919674
PAS_chr4_0253	111.757	0.00917933
PAS_chr3_1166	111.75	0.00917875
PAS_chr2-2_0240	111.656	0.00917103
PAS_chr2-1_0507	111.592	0.00916577
PAS_chr2-2_0202	111.583	0.00916503
PAS_chr1-4_0005	111.534	0.00916101
PAS_chr1-1_0134	111.162	0.00913045
PAS_chr1-1_0461	110.965	0.00911427
PAS_chr1-3_0233	110.954	0.00911337
PAS_chr1-4_0358	110.919	0.0091105
PAS_chr2-2_0313	110.838	0.00910384
PAS_chr1-4_0237	110.812	0.00910171
PAS_chr3_0614	110.585	0.00908306
PAS_chr3_0701	110.525	0.00907813
PAS_chr2-2_0316	110.446	0.00907164
PAS_chr4_0438	110.425	0.00906992
PAS_chr2-2_0496	110.352	0.00906392
PAS_chr2-2_0401	110.325	0.00906171
PAS_chr1-1_0254	110.313	0.00906072
PAS_chr1-4_0536	110.129	0.00904561
PAS_chr3_0898	110.098	0.00904306
PAS_chr2-1_0683	109.925	0.00902885
PAS_chr2-1_0024	109.908	0.00902746
PAS_chr1-3_0134	109.906	0.00902729
PAS_chr2-1_0852	109.616	0.00900347
PAS_chr4_0914	109.533	0.00899665
PAS_chr4_0813	109.495	0.00899353
PAS_chr1-1_0456	109.468	0.00899132
PAS_chr4_0981	109.354	0.00898195
PAS_chr4_0471	109.342	0.00898097
PAS_chr2-2_0378	109.335	0.00898039
PAS_chr1-1_0323	108.791	0.00893571
PAS_chr2-1_0383	108.791	0.00893571
PAS_chr3_0108	108.744	0.00893185
PAS_chr3_0674	108.65	0.00892413
PAS_chr1-4_0254	108.602	0.00892019
PAS_chr4_0403	108.443	0.00890713
PAS_chr2-2_0492	108.436	0.00890655
PAS_chr1-4_0136	108.285	0.00889415
PAS_chr1-3_0132	108.283	0.00889398
PAS_chr3_0893	108.241	0.00889053
PAS_chr2-2_0443	108.21	0.00888799
PAS_chr4_0238,PAS_chr4_0236	108.1	0.00887895
PAS_chr4_0334	108.077	0.00887706
PAS_chr2-1_0506	108.054	0.00887517
PAS_chr3_0119	108.026	0.00887287
PAS_chr3_0199	107.97	0.00886827
PAS_chr1-3_0218	107.893	0.00886195
PAS_chr1-4_0222	107.766	0.00885152
PAS_chr1-3_0038	107.751	0.00885029
PAS_chr2-2_0431	107.495	0.00882926
PAS_chr1-3_0260	107.45	0.00882556
PAS_chr3_0604	107.406	0.00882195
PAS_chr1-4_0340	107.387	0.00882039
PAS_chr4_0092	107.342	0.00881669
PAS_chr4_0954	107.314	0.00881439
PAS_chr3_9015	107.29	0.00881242
PAS_chr3_1122	107.222	0.00880684
PAS_chr1-4_0088	107.184	0.00880372
PAS_chr1-1_0421	107.103	0.00879706
PAS_chr4_0922	106.921	0.00878211
PAS_chr3_0234	106.658	0.00876051
PAS_chr1-4_0351	106.584	0.00875443
PAS_chr1-1_0430	106.397	0.00873907
PAS_chr2-1_0609	106.364	0.00873636
PAS_chr3_0581	106.249	0.00872692
PAS_chr4_0369	106.248	0.00872684
PAS_chr2-1_0017	106.237	0.00872593
PAS_chr1-1_0379,PAS_chr1-1_0380	105.997	0.00870622
PAS_chr3_0687	105.982	0.00870499
PAS_chr2-2_0161	105.977	0.00870458
PAS_c131_0007	105.92	0.00869989
PAS_chr4_0586	105.897	0.00869801
PAS_chr1-4_0244	105.515	0.00866663
PAS_chr2-2_0058	105.36	0.0086539
PAS_chr1-3_0251	105.336	0.00865193
PAS_chr4_0285	105.238	0.00864388
PAS_chr3_0052	105.214	0.00864191
PAS_chr2-1_0577	105.067	0.00862983
PAS_FragB_0020	105.041	0.0086277
PAS_chr3_0531	104.936	0.00861907
PAS_chr1-4_0032	104.843	0.00861143
PAS_chr3_0511	104.831	0.00861045
PAS_chr3_0039	104.802	0.00860807
PAS_chr2-1_0169	104.793	0.00860733
PAS_chr1-1_0256	104.751	0.00860388
PAS_chr1-4_0086	104.664	0.00859673
PAS_chr3_0092	104.636	0.00859443
PAS_chr2-1_0172	104.558	0.00858803
PAS_chr2-1_0129	104.316	0.00856815
PAS_chr1-1_0169	104.196	0.00855829
PAS_chr4_0584	104.188	0.00855763
PAS_chr2-1_0668	104.169	0.00855607
PAS_chr1-4_0686	103.775	0.00852371
PAS_chr3_1168	103.761	0.00852256
PAS_chr1-1_0442	103.702	0.00851772
PAS_chr2-2_0093	103.657	0.00851402
PAS_chr3_0895	103.643	0.00851287
PAS_chr3_0462	103.609	0.00851008
PAS_chr2-2_0377	103.571	0.00850696
PAS_chr4_0488	103.545	0.00850482
PAS_chr1-4_0067	103.524	0.0085031
PAS_chr2-1_0113	103.325	0.00848675
PAS_chr4_0217	103.303	0.00848494
PAS_chr1-3_0136	103.298	0.00848453
PAS_chr1-4_0058	103.26	0.00848141
PAS_chr3_9005	103.259	0.00848133
PAS_chr3_0875	103.249	0.00848051
PAS_chr2-1_0121	103.23	0.00847895
PAS_chr4_0895	103.099	0.00846819
PAS_chr2-2_0118	103.09	0.00846745
PAS_chr1-3_0163	102.991	0.00845932
PAS_chr1-4_0545	102.86	0.00844856
PAS_chr4_0428	102.777	0.00844174
PAS_chr3_0688	102.727	0.00843763
PAS_chr3_0529	102.638	0.00843032
PAS_chr1-3_0249	102.467	0.00841628
PAS_chr3_0802	102.045	0.00838162
PAS_chr3_0217	101.996	0.00837759
PAS_chr4_0271	101.969	0.00837537
PAS_chr3_0945	101.687	0.00835221
PAS_chr3_0168	101.596	0.00834474
PAS_chr1-1_0043	101.376	0.00832667
PAS_chr2_9015	101.327	0.00832264
PAS_chr1-1_0305	101.302	0.00832059
PAS_chr3_0881	101.119	0.00830556
PAS_chr3_0089	101.046	0.00829956
PAS_chr3_0865	101.01	0.0082966
PAS_chr2-2_0380	100.968	0.00829316
PAS_chr1-1_0105	100.914	0.00828872
PAS_chr1-1_0465	100.909	0.00828831
PAS_chr2-1_0840	100.808	0.00828001
PAS_chr3_0426	100.664	0.00826819
PAS_chr4_0628	100.66	0.00826786
PAS_chr1-1_0446	100.555	0.00825923
PAS_chr3_0413	100.518	0.00825619
PAS_chr4_0021	100.491	0.00825398
PAS_chr1-4_0407	100.385	0.00824527
PAS_chr1-1_0144	100.251	0.00823426
PAS_chr2-1_0411	100.234	0.00823287
PAS_chr3_0962	100.207	0.00823065
PAS_chr2-1_0776	100.188	0.00822909
PAS_chr1-4_0436	100.179	0.00822835
PAS_chr1-4_0677	100.112	0.00822285
PAS_chr1-1_0351	100.103	0.00822211
PAS_chr3_1022	99.9767	0.00821173
PAS_chr3_0520	99.9102	0.00820627
PAS_chr4_0227	99.806	0.00819771
PAS_chr2-2_0132	99.7678	0.00819458
PAS_chr3_0075	99.7641	0.00819427
PAS_chr1-4_0090	99.7434	0.00819257
PAS_chr2-2_0077	99.7419	0.00819245
PAS_chr1-1_0427	99.6253	0.00818287
PAS_chr2-2_0290	99.6099	0.00818161
PAS_chr4_0983	99.5853	0.00817959
PAS_chr2-2_0081	99.4619	0.00816945
PAS_chr2-2_0446	99.2518	0.00815219
PAS_chr3_0567	99.2242	0.00814993
PAS_chr1-4_0644	99.1768	0.00814603
PAS_chr1-4_0140	99.0973	0.0081395
PAS_chr2-2_0458	99.0189	0.00813306
PAS_chr2-2_0278	98.8988	0.0081232
PAS_chr1-3_0309	98.8921	0.00812265
PAS_chr3_0474	98.7987	0.00811498
PAS_chr1-1_0081	98.7345	0.0081097
PAS_chr1-4_0568	98.7074	0.00810748
PAS_chr1-1_0291	98.661	0.00810367
PAS_chr4_0714	98.599	0.00809857
PAS_FragB_0040	98.5704	0.00809622
PAS_chr4_0623	98.5419	0.00809388
PAS_chr4_9010	98.5297	0.00809288
PAS_chr2-2_0151	98.4729	0.00808822
PAS_chr3_1033	98.4547	0.00808672
PAS_chr4_0816	98.4005	0.00808227
PAS_chr4_0719	98.3939	0.00808173
PAS_chr3_1231	98.2124	0.00806682
PAS_chr2-1_0568	98.1285	0.00805993
PAS_c131_0010	98.0913	0.00805687
PAS_chr3_0385	97.8634	0.00803815
PAS_FragB_0025	97.6963	0.00802443
PAS_chr1-4_0002	97.6845	0.00802346
PAS_chr2-2_0070	97.6553	0.00802106
PAS_chr3_0356	97.5662	0.00801374
PAS_chr2-2_0425	97.4563	0.00800472
PAS_chr3_0743	97.452	0.00800436
PAS_chr3_1255	97.4031	0.00800035
PAS_chr3_1220	97.3883	0.00799913
PAS_chr4_0976	97.3723	0.00799782
PAS_chr2-1_0342	97.2029	0.0079839
PAS_chr1-4_0166	97.1987	0.00798356
PAS_chr4_0600	97.1756	0.00798166
PAS_chr3_1073	97.0742	0.00797333
PAS_chr2-2_0437	97.0295	0.00796966
PAS_chr2-1_0287	96.8898	0.00795819
PAS_chr2-1_0712	96.8582	0.00795559
PAS_chr1-4_0298	96.7965	0.00795052
PAS_chr1-4_0202	96.7059	0.00794308
PAS_chr3_0113	96.6519	0.00793865
PAS_chr1-1_0184	96.5938	0.00793387
PAS_chr1-1_0292	96.5108	0.00792706
PAS_chr1-4_0676	96.4945	0.00792572
PAS_chr1-4_0026	96.3912	0.00791723
PAS_chr4_0497	96.3877	0.00791695
PAS_chr1-3_0073	96.3294	0.00791216
PAS_chr3_0281	96.2586	0.00790634
PAS_chr3_0305	96.0215	0.00788687
PAS_chr2-1_0651	95.9406	0.00788022
PAS_chr1-3_0130	95.894	0.00787639
PAS_chr3_1177	95.8883	0.00787593
PAS_chr2-2_0135	95.7785	0.00786691
PAS_chr1-4_0364	95.764	0.00786572
PAS_chr1-4_0640	95.7272	0.00786269
PAS_chr2-2_0178	95.7244	0.00786246
PAS_chr2-2_0474	95.6373	0.00785531
PAS_chr1-1_0032	95.6337	0.00785501
PAS_chr3_0973	95.591	0.00785151
PAS_chr3_0544	95.5643	0.00784931
PAS_chr1-4_0021	95.4806	0.00784244
PAS_chr2-1_0250	95.1501	0.00781529
PAS_chr3_0543	95.1418	0.00781461
PAS_chr4_0860	95.1215	0.00781294
PAS_chr4_0494	94.9622	0.00779986
PAS_chr2-1_0434	94.9335	0.0077975
PAS_chr4_0305	94.8537	0.00779095
PAS_chr1-4_0674	94.7957	0.00778618
PAS_chr4_0146	94.7817	0.00778503
PAS_chr4_0313	94.7211	0.00778006
PAS_chr4_0342	94.6489	0.00777413
PAS_chr3_0806	94.5783	0.00776833
PAS_chr2-1_0583	94.5006	0.00776195
PAS_chr4_0149	94.4089	0.00775441
PAS_chr4_0610	94.3204	0.00774714
PAS_chr3_1081	94.2867	0.00774438
PAS_chr3_0735	94.284	0.00774416
PAS_chr1-1_0253	94.2283	0.00773958
PAS_chr2-1_0862	94.1761	0.00773529
PAS_chr2-1_0194	94.1669	0.00773454
PAS_chr2-2_0322	94.1415	0.00773245
PAS_chr2-1_0159	94.0731	0.00772683
PAS_chr2-2_0422	94.0039	0.00772115
PAS_chr2-1_0558	93.9779	0.00771901
PAS_chr2-1_0292	93.9703	0.00771839
PAS_chr1-1_0098	93.9398	0.00771588
PAS_chr1-3_0217	93.9222	0.00771444
PAS_chr2-2_0323	93.8486	0.00770839
PAS_chr3_0910	93.7901	0.00770359
PAS_chr1-4_0409	93.7584	0.00770098
PAS_chr2-1_0498	93.7459	0.00769996
PAS_chr2-2_0372	93.7403	0.0076995
PAS_chr3_9000	93.6613	0.00769301
PAS_chr1-4_0016	93.5505	0.00768391
PAS_chr1-4_0437	93.5196	0.00768137
PAS_chr3_0991	93.5119	0.00768074
PAS_chr1-1_0488	93.4311	0.0076741
PAS_chr1-1_0328	93.1466	0.00765073
PAS_c131_0013	93.0753	0.00764488
PAS_chr1-1_0049	92.9901	0.00763788
PAS_chr1-1_0391	92.9507	0.00763464
PAS_chr3_0827	92.8884	0.00762953
PAS_chr2-1_0358	92.8503	0.0076264
PAS_chr3_1148	92.8305	0.00762477
PAS_chr4_0781	92.6593	0.00761071
PAS_chr1-4_0476	92.5915	0.00760514
PAS_chr3_1063	92.5427	0.00760113
PAS_chr2-1_0695	92.3623	0.00758631
PAS_chr1-4_0663	92.3343	0.00758401
PAS_chr3_0637	92.2539	0.00757741
PAS_chr4_0537	92.177	0.00757109
PAS_chr2-2_0482	92.1044	0.00756513
PAS_chr4_0338	92.0804	0.00756316
PAS_chr3_0300	92.0731	0.00756256
-	92.0693	0.00756225
PAS_chr2-1_0656	91.9521	0.00755262
PAS_chr1-4_0693	91.8555	0.00754469
PAS_chr3_1074	91.8211	0.00754186
PAS_chr1-1_0464	91.8035	0.00754042
PAS_chr1-3_0178	91.791	0.00753939
PAS_chr1-4_0684	91.783	0.00753873
PAS_chr1-1_0203	91.7424	0.0075354
PAS_chr1-1_0334	91.7329	0.00753462
-	91.5774	0.00752184
PAS_chr1-1_0064	91.5381	0.00751862
PAS_chr3_0192	91.442	0.00751072
PAS_chr4_0756	91.2565	0.00749549
PAS_chr1-1_0457	91.0689	0.00748008
PAS_chr1-4_0548	91.0457	0.00747817
PAS_chr2-1_0357	90.9403	0.00746952
PAS_chr4_0344	90.5098	0.00743416
PAS_chr4_0489	90.4196	0.00742675
PAS_chr1-4_0372	90.246	0.00741249
PAS_chr1-1_0384	90.2451	0.00741241
PAS_chr4_0962	90.1783	0.00740693
PAS_chr3_1160	90.124	0.00740247
PAS_chr1-3_0137	90.0837	0.00739916
PAS_chr2-1_0365	90.0678	0.00739785
PAS_chr3_0986	90.033	0.00739499
PAS_chr1-1_0419	89.9749	0.00739022
PAS_chr2-1_0765	89.8228	0.00737773
PAS_chr3_0407	89.7777	0.00737402
PAS_chr3_1025	89.5521	0.00735549
PAS_chr1-4_0488	89.5346	0.00735406
PAS_chr2-1_0810	89.4242	0.00734499
PAS_chr4_0979	89.3888	0.00734208
PAS_chr4_0810	89.3151	0.00733603
PAS_chr1-4_0231	89.2942	0.00733431
PAS_chr3_1053	89.2013	0.00732668
PAS_chr2-1_0336	89.1542	0.00732281
PAS_chr3_0964	89.1436	0.00732194
PAS_chr1-4_0440	89.1309	0.0073209
PAS_chr3_1101	89.0582	0.00731493
PAS_chr2-2_0395	88.9404	0.00730525
PAS_chr2-1_0111	88.8515	0.00729795
PAS_chr4_0564	88.8172	0.00729513
PAS_c034_0013	88.7957	0.00729337
PAS_chr3_0180	88.7624	0.00729063
PAS_chr4_0225	88.6812	0.00728396
PAS_chr1-1_0294	88.6535	0.00728169
PAS_chr1-4_0102	88.6494	0.00728135
PAS_chr1-4_0024	88.582	0.00727581
PAS_chr2-2_0004	88.5738	0.00727514
PAS_chr2-1_0719	88.5705	0.00727487
PAS_chr2-1_0698	88.5457	0.00727283
PAS_chr4_0711	88.5248	0.00727111
PAS_chr1-4_0331	88.2729	0.00725042
PAS_chr1-4_0594	88.2685	0.00725006
PAS_chr3_0879	88.2066	0.00724498
PAS_FragB_0063	88.1157	0.00723751
PAS_chr2-1_0059	88.1069	0.00723679
PAS_chr2-2_0230	88.0829	0.00723482
PAS_chr1-1_0024	87.924	0.00722177
PAS_chr2-1_0639	87.9059	0.00722028
PAS_chr3_0433	87.7864	0.00721047
PAS_FragD_0005,PAS_FragD_0007	87.7778	0.00720976
PAS_chr4_0150	87.7595	0.00720826
PAS_chr2-1_0128	87.5335	0.00718969
PAS_chr3_0394	87.4636	0.00718395
PAS_chr4_0701	87.4626	0.00718387
PAS_chr1-1_0193	87.4281	0.00718104
PAS_chr1-1_0408	87.2992	0.00717045
PAS_chr2-1_0833	87.2601	0.00716724
PAS_chr1-1_0117	87.1694	0.00715979
PAS_chr1-4_0472	87.1586	0.0071589
PAS_chr1-1_0396	87.1197	0.0071557
PAS_chr3_1080	86.9244	0.00713966
PAS_chr4_0151	86.8515	0.00713368
PAS_chr2-1_0384	86.8032	0.00712971
PAS_chr1-4_0189	86.7393	0.00712446
PAS_chr4_0516	86.5446	0.00710847
PAS_chr1-4_0611	86.5332	0.00710753
PAS_chr1-4_0575	86.3484	0.00709235
PAS_chr4_0897	86.327	0.0070906
PAS_chr4_0183	86.2073	0.00708076
PAS_chr1-1_0340	86.0113	0.00706466
PAS_chr3_0268	85.9857	0.00706256
PAS_chr1-3_0118	85.9457	0.00705928
PAS_chr1-1_0186	85.9372	0.00705858
PAS_chr2-2_0439	85.8676	0.00705286
PAS_chr2-1_0442	85.8175	0.00704875
PAS_chr3_0733	85.8021	0.00704748
PAS_chr2-2_0185	85.671	0.00703671
PAS_chr3_1179	85.5935	0.00703035
PAS_chr1-4_0410	85.5642	0.00702794
PAS_chr2-1_0742	85.5294	0.00702508
PAS_chr2-1_0730	85.4875	0.00702164
PAS_chr2-1_0773	85.4745	0.00702057
PAS_chr4_0513	85.4523	0.00701875
PAS_chr2-2_0324	85.4215	0.00701622
PAS_chr1-3_0138	85.1834	0.00699666
PAS_chr1-4_0493	85.0529	0.00698595
PAS_chr2-1_0551	85.042	0.00698505
PAS_chr4_0449	85.0006	0.00698165
PAS_chr4_0522	84.9832	0.00698022
PAS_chr1-1_0052	84.8826	0.00697196
PAS_chr1-4_0455	84.7857	0.006964
PAS_chr1-1_0070	84.7587	0.00696178
PAS_chr1-4_0596	84.614	0.0069499
PAS_chr4_0977	84.4713	0.00693817
PAS_chr2-1_0032	84.3723	0.00693004
PAS_chr1-3_0030	84.3346	0.00692695
PAS_chr2-2_0485	84.2999	0.0069241
PAS_chr4_0804	84.2191	0.00691746
PAS_chr2-2_0085	84.1759	0.00691391
PAS_chr3_1226	84.0087	0.00690018
PAS_chr1-1_0394	83.9673	0.00689678
PAS_chr3_1154	83.8902	0.00689044
PAS_chr1-4_0286	83.8206	0.00688473
PAS_chr1_9500	83.7682	0.00688042
PAS_chr1-3_0228	83.762	0.00687992
PAS_chr1-4_0603	83.6525	0.00687092
PAS_chr4_0266	83.6394	0.00686985
PAS_chr3_0601	83.5887	0.00686568
PAS_chr3_1006	83.5516	0.00686263
PAS_chr1-3_0166	83.4244	0.00685219
PAS_chr3_0978	83.3483	0.00684594
PAS_chr1-1_0095	83.2126	0.00683479
PAS_chr2-2_0347	83.206	0.00683425
PAS_chr3_0884	83.0757	0.00682354
PAS_chr2-1_0715	82.9878	0.00681633
PAS_chr1_9145	82.8708	0.00680672
PAS_chr3_0515	82.81	0.00680172
PAS_chr2-1_0670	82.7397	0.00679595
PAS_chr2-1_0079	82.7202	0.00679435
PAS_chr2-2_0203	82.4746	0.00677417
PAS_chr2-1_0314	82.4136	0.00676916
PAS_chr1-4_0565	82.326	0.00676197
PAS_chr2-1_0174	82.2627	0.00675677
PAS_chr2-1_0861	82.0134	0.00673629
PAS_chr2-1_0027	81.9615	0.00673203
PAS_chr4_0904	81.9472	0.00673085
PAS_chr1-1_0402	81.9269	0.00672919
PAS_chr2-1_0207	81.8411	0.00672214
PAS_chr1-4_0092	81.8393	0.00672199
PAS_chr2-2_0299	81.7947	0.00671833
PAS_chr1-4_0122	81.6172	0.00670375
PAS_chr4_0047	81.4867	0.00669303
PAS_chr2-1_0589	81.4841	0.00669282
PAS_chr1-3_0237	81.4632	0.0066911
PAS_chr1-4_0307	81.4268	0.00668811
PAS_chr1-1_0326	81.3932	0.00668535
PAS_chr2-1_0444	81.3715	0.00668357
PAS_chr1-1_0013	81.363	0.00668287
PAS_chr4_0652	81.3392	0.00668091
PAS_chr2-1_0573	81.3387	0.00668087
PAS_chr2-2_0055	81.2161	0.0066708
PAS_chr1-1_0094	81.168	0.00666685
PAS_chr2-1_0877	81.1641	0.00666653
PAS_chr3_0787	81.0998	0.00666125
PAS_chr4_0699	81.0502	0.00665718
PAS_chr1-4_0649	80.9918	0.00665238
PAS_chr1-4_0648	80.9437	0.00664843
PAS_chr1-4_0006	80.8794	0.00664315
PAS_chr1-4_0170	80.833	0.00663934
PAS_chr2-2_0325	80.7621	0.00663351
PAS_chr4_0411	80.7285	0.00663075
PAS_chr2-2_0181	80.7207	0.00663011
PAS_chr1-4_0475	80.6705	0.00662599
PAS_chr1-4_0126	80.6444	0.00662385
PAS_chr1-3_0032	80.5424	0.00661547
PAS_chr1-4_0132	80.4992	0.00661192
PAS_chr2-2_0461	80.4532	0.00660814
PAS_chr3_1183	80.4453	0.00660749
PAS_chr2-1_0049	80.4386	0.00660694
PAS_chr2-1_0591	80.3235	0.00659749
PAS_chr3_0215	80.27	0.00659309
PAS_chr2-1_0737	80.1683	0.00658474
PAS_chr2-2_0180	80.0707	0.00657672
PAS_chr2-1_0324	79.9714	0.00656857
PAS_chr4_0375	79.9212	0.00656445
PAS_chr3_1030	79.8586	0.0065593
PAS_chr2-1_0326	79.8196	0.0065561
PAS_chr1-1_0272	79.8184	0.006556
PAS_chr1-4_0325	79.8181	0.00655598
PAS_chr3_0594	79.807	0.00655507
PAS_chr1-4_0655	79.8038	0.0065548
PAS_chr2-2_0042	79.7935	0.00655396
PAS_chr3_0214	79.7659	0.00655169
PAS_chr3_1100	79.6086	0.00653877
PAS_chr2-2_0009	79.595	0.00653765
PAS_chr4_0819	79.4874	0.00652881
PAS_chr2-2_0125	79.4489	0.00652565
PAS_chr1-1_0393	79.3265	0.0065156
PAS_chr4_0476	79.2985	0.0065133
PAS_chr4_0530	79.2575	0.00650993
PAS_FragB_0044	79.2304	0.00650771
PAS_chr4_0069	79.2097	0.00650601
PAS_chr2-1_0679	78.959	0.00648541
PAS_chr4_0759	78.9565	0.00648521
PAS_chr1-1_0022	78.8431	0.00647589
PAS_chr3_0546	78.8304	0.00647485
PAS_chr3_0127	78.8218	0.00647414
PAS_chr1-3_0092	78.8182	0.00647385
PAS_chr2-1_0707	78.7095	0.00646492
PAS_chr4_0395	78.7066	0.00646468
PAS_chr2-1_0272	78.6777	0.00646231
PAS_chr1-1_0209	78.6646	0.00646123
PAS_chr1-4_0650	78.5845	0.00645465
PAS_chr4_0081	78.5356	0.00645064
PAS_chr1-4_0039	78.5263	0.00644987
PAS_chr2-2_0414	78.476	0.00644574
PAS_chr1-4_0272	78.4362	0.00644247
PAS_chr2-1_0542	78.4226	0.00644136
PAS_chr2-2_0219	78.3651	0.00643663
PAS_chr3_1109	78.2911	0.00643055
PAS_chr3_0341	78.2649	0.0064284
PAS_chr3_0577	78.1845	0.0064218
PAS_chr1-1_0078	78.1111	0.00641577
PAS_chr1-4_0628	78.0644	0.00641193
PAS_chr4_0939	77.8817	0.00639693
PAS_chr4_0690	77.8373	0.00639328
PAS_c034_0038	77.8333	0.00639295
PAS_chr2-2_0226	77.7964	0.00638992
PAS_chr2-1_0739	77.769	0.00638767
PAS_chr4_0738	77.7425	0.00638549
PAS_chr1-4_0134	77.721	0.00638373
PAS_chr1-3_0174	77.6979	0.00638183
PAS_chr3_0452	77.6872	0.00638095
PAS_chr4_0003	77.5931	0.00637322
PAS_chr2-2_0082	77.5867	0.0063727
-	77.5392	0.0063688
PAS_chr1-4_0190	77.4184	0.00635887
PAS_chr2-2_0174	77.3187	0.00635069
PAS_chr1-1_0199	77.3082	0.00634982
PAS_chr4_0435	77.2586	0.00634575
PAS_chr2-1_0030	77.2396	0.00634419
PAS_chr1-1_0151	77.2001	0.00634094
PAS_chr3_0638	77.1262	0.00633487
PAS_chr1-4_0153	77.1241	0.0063347
PAS_chr1-1_0197	77.0364	0.0063275
PAS_chr1-4_0347	77.0004	0.00632454
PAS_chr4_0108	76.9661	0.00632172
PAS_chr3_1085	76.9296	0.00631873
PAS_chr3_0574	76.8978	0.00631611
PAS_chr3_1215	76.8812	0.00631475
PAS_chr1-1_0067	76.8477	0.006312
PAS_chr4_0173	76.7641	0.00630513
PAS_chr2-1_0125	76.6998	0.00629985
PAS_chr2-1_0547	76.6926	0.00629926
PAS_chr1-1_0060	76.6823	0.00629841
PAS_chr1-4_0210	76.6424	0.00629514
PAS_chr1-4_0700	76.6406	0.00629499
PAS_chr4_0410	76.6392	0.00629487
PAS_chr4_0363,PAS_chr4_0364	76.6123	0.00629266
PAS_chr2-2_0333	76.4874	0.00628241
PAS_chr3_0358	76.4536	0.00627963
PAS_chr3_1110	76.4251	0.00627729
PAS_chr2-2_0166	76.3831	0.00627384
PAS_chr4_0744	76.2637	0.00626403
[truncated: 3,203 more rows]

## Sheet: C5-Gly
Gene ID	FPKM	RTA (%)		Transcriptome/sample	Strain	Scale	Carbon source	Time
PAS_FragB_0031,PAS_FragB_0032,PAS_FragB_0035,PAS_FragB_0036,PAS_c121_0008,PAS_chr1-4_0586	55876.6	5.71158		C5-Gly	KM71FTEII	Bioreactor	Glucose	45 min after the glycerol-fed batch was completed
-	16360.4	1.67232
PAS_chr3_0932	12189.9	1.24602
PAS_chr3_0030	8712.7	0.890592
PAS_chr3_1033	8685.53	0.887815
PAS_chr1-1_0479	8297.21	0.848122
PAS_chr1-1_0002	7312.16	0.747432
PAS_chr2-1_0472	7244.3	0.740496
PAS_chr2-1_0502	7002.17	0.715746
PAS_chr1-4_0481	6945.59	0.709962
PAS_chr2-1_0437	6933.64	0.708741
PAS_chr3_0440	6807.78	0.695876
PAS_FragB_0052	6331.79	0.647221
PAS_chr4_0627	6186.29	0.632348
PAS_chr4_0407	5711.42	0.583808
PAS_chr1-4_0570	5643.86	0.576903
PAS_c034_0035	5315.91	0.54338
PAS_chr2-2_0200	5072.4	0.518489
PAS_chr3_0648	4777.16	0.48831
PAS_chr4_0287	4733.21	0.483818
PAS_c034_0036	4411.33	0.450916
PAS_chr2-2_0199	4178.87	0.427155
PAS_chr1-4_0313	4156.47	0.424865
PAS_chr2-1_0651,PAS_chr2-1_0874	4154.95	0.42471
PAS_chr2-2_0392	4123.29	0.421473
PAS_chr2-1_0072	4068.21	0.415843
PAS_chr2-2_0326	4062.18	0.415227
PAS_chr2-1_0428	4035.7	0.41252
PAS_chr1-3_0300	3859.87	0.394547
PAS_chr1-4_0275,PAS_chr1-4_0697	3761.18	0.384459
PAS_chr2-1_0539	3719.54	0.380203
PAS_chr4_0018	3714.29	0.379666
PAS_chr1-1_0072	3688.36	0.377016
PAS_chr2-1_0362	3625.68	0.370609
Rec_FTEII_pPIC9	3509.44	0.358727
PAS_chr3_0227	3475.68	0.355276
PAS_chr3_0194	3446.03	0.352245
PAS_chr3_1028	3407.26	0.348282
PAS_chr1-1_0257	3357.69	0.343215
PAS_FragB_0061	3266.33	0.333877
PAS_chr2-2_0265	3237.84	0.330965
PAS_chr3_0722	3051.24	0.311891
PAS_chr4_0972	3019.76	0.308673
PAS_chr4_0284	2992.69	0.305906
PAS_chr3_0188	2944.71	0.301002
PAS_chr1-4_0510	2937.65	0.30028
PAS_chr2-1_0853	2923.05	0.298788
PAS_c131_0011	2887.97	0.295202
PAS_chr1-1_0283	2860.67	0.292411
PAS_chr1-1_0107	2841.42	0.290443
PAS_chr2-1_0481	2771.44	0.28329
PAS_chr2-1_0086	2745.55	0.280644
PAS_chr2-2_0019	2745.2	0.280608
PAS_chr4_0348	2727.66	0.278815
PAS_chr3_1048	2713.02	0.277319
PAS_chr4_0412	2710.78	0.27709
PAS_chr3_0596	2665.25	0.272436
PAS_chr2-1_0486	2630.72	0.268906
PAS_chr4_0504	2609.1	0.266696
PAS_chr2-1_0584	2604.6	0.266236
PAS_chr2-1_0779	2516.75	0.257256
PAS_chr2-1_0522	2466.44	0.252114
PAS_chr2-1_0218	2456.2	0.251067
PAS_chr1-3_0104	2441.09	0.249523
PAS_chr3_0100	2417.44	0.247105
PAS_chr2-1_0767	2389.3	0.244229
PAS_chr1-1_0337	2388.85	0.244183
PAS_chr4_0414	2386.86	0.243979
PAS_chr1-1_0302	2385.98	0.243889
PAS_chr4_0883,PAS_chr4_0884	2363.41	0.241582
PAS_chr2-1_0783	2360.39	0.241274
PAS_chr1-3_0264	2358.63	0.241094
PAS_chr1-4_0292	2346.82	0.239887
PAS_chr3_0059	2301.84	0.235289
PAS_chr2-2_0208	2262.02	0.231219
PAS_chr3_0408	2244.89	0.229468
PAS_chr2-2_0257	2219.65	0.226888
PAS_chr1-1_0315	2160.02	0.220792
PAS_chr1-4_0239,PAS_chr1-4_0241	2132.67	0.217997
PAS_chr2-1_0728	2111.18	0.2158
PAS_chr1-4_0589	2024.86	0.206977
PAS_chr1-3_0229	2008.84	0.205339
PAS_chr4_0589	2004.84	0.20493
PAS_chr1-1_0475	2000.51	0.204488
PAS_chr2-1_0238	1986	0.203004
PAS_chr1-4_0588	1979.63	0.202353
PAS_chr2-2_0283	1965.94	0.200954
PAS_chr4_0880	1957.1	0.20005
PAS_chr2-2_0127	1955.87	0.199925
PAS_chr1-4_0352	1946.13	0.198929
PAS_chr1-1_0118	1924.71	0.196739
PAS_chr4_0185	1917.16	0.195968
PAS_chr1-1_0216,PAS_chr1-1_0218,PAS_chr1-1_0219	1895.59	0.193763
PAS_chr4_0267	1866.46	0.190785
PAS_chr2-2_0131	1842.45	0.188331
PAS_chr1-4_0564,PAS_chr1-4_0585	1836.58	0.187731
PAS_chr2-1_0087	1822.75	0.186317
PAS_chr1-4_0353	1810.05	0.185019
PAS_chr1-1_0322	1808.17	0.184827
PAS_chr1-1_0333	1792.15	0.183189
PAS_chr2-1_0376	1781.95	0.182147
PAS_chr2-1_0390	1731.45	0.176985
PAS_chr1-4_0412	1724.16	0.17624
PAS_chr1-4_0330	1713.58	0.175158
PAS_chr1-4_0569	1709.73	0.174765
PAS_chr4_0982	1675.37	0.171253
PAS_chr3_1200	1635.5	0.167177
PAS_chr2-2_0059	1634.34	0.167059
PAS_chr1-1_0189	1630.7	0.166686
PAS_chr2-2_0109	1623.27	0.165927
PAS_chr3_0950,PAS_chr3_0951	1619.17	0.165508
PAS_chr3_0456	1609.09	0.164478
PAS_chr1-1_0183	1608.99	0.164467
PAS_chr1-4_0471	1600.98	0.163649
PAS_chr3_0287	1596.54	0.163195
PAS_chr1-4_0422,PAS_chr1-4_0423,PAS_chr1-4_0680	1595.75	0.163114
PAS_chr1-3_0172	1592.63	0.162795
PAS_chr2-1_0887	1585.76	0.162093
PAS_chr2-1_0701	1551.87	0.158629
PAS_chr1-4_0027	1547.51	0.158183
PAS_chr3_0505	1539.64	0.157378
PAS_chr4_0201	1533.65	0.156766
PAS_chr1-4_0516	1526.05	0.155989
PAS_chr3_1111	1513.61	0.154718
PAS_chr3_9135,PAS_chr3_9140	1492.6	0.15257
PAS_chr4_0783	1486.18	0.151914
PAS_chr4_0112	1484.76	0.151769
PAS_chr3_1135	1477.64	0.151041
PAS_chr1-1_0484	1475.64	0.150837
PAS_chr3_0161	1466.3	0.149882
PAS_chr2-1_0482	1464.88	0.149737
PAS_chr3_0824	1436.55	0.146841
PAS_chr3_0848	1428.01	0.145968
PAS_chr1-4_0491	1425.15	0.145676
PAS_chr3_0082	1401.7	0.143279
PAS_chr3_0836	1396.42	0.142739
PAS_chr4_0292	1375.27	0.140577
PAS_chr4_0785	1372.9	0.140335
PAS_chr3_0091	1370.75	0.140115
PAS_chr4_0669	1364.41	0.139467
PAS_chr2-2_0429	1356.96	0.138705
PAS_chr1-1_0341	1356.15	0.138623
PAS_chr4_0762	1349	0.137892
-	1348.56	0.137847
PAS_chr2-2_0148	1342.4	0.137217
PAS_chr1-4_0039	1334.02	0.13636
PAS_chr4_0413	1330.01	0.135951
PAS_chr1-1_0345	1329.99	0.135949
PAS_chr4_0672	1329.43	0.135891
PAS_chr2-2_0301	1324.34	0.135371
PAS_chr3_1003	1313.54	0.134267
PAS_chr4_0151	1300.83	0.132968
PAS_chr2-1_0658	1291.25	0.131989
PAS_chr1-4_0063	1284.66	0.131315
PAS_chr4_0524	1278.76	0.130712
PAS_chr3_0054	1269.07	0.129721
PAS_chr4_0210	1260.7	0.128866
PAS_chr1-4_0487	1232.18	0.125951
PAS_chr1-3_0068	1222.74	0.124986
PAS_chr4_0157	1222.55	0.124966
PAS_chr3_0834	1222.13	0.124923
PAS_chr1-1_0388	1211.95	0.123883
PAS_chr2-1_0612	1206.73	0.123349
PAS_chr4_0520	1199.12	0.122571
PAS_chr3_1174	1193.46	0.121993
PAS_chr4_0947	1191.43	0.121785
PAS_chr1-4_0339	1190.49	0.121689
PAS_chr1-4_0490	1188.61	0.121497
PAS_chr1-1_0236	1168.92	0.119484
PAS_chr1-4_0238	1158.84	0.118454
PAS_chr3_0193	1131.95	0.115705
PAS_chr1-4_0426	1118.5	0.114331
PAS_chr2-2_0257	1114.18	0.113889
PAS_chr2-1_0313	1110.16	0.113478
PAS_chr2-1_0746	1097.85	0.11222
PAS_chr4_0784	1089.08	0.111323
PAS_chr1-4_0547	1084.6	0.110865
PAS_chr3_0277	1082.2	0.11062
PAS_chr3_1040	1081.25	0.110523
PAS_chr4_0038	1076.25	0.110012
PAS_chr1-1_0158	1058.29	0.108176
PAS_chr3_0578	1054.56	0.107795
PAS_chr3_0826	1045.12	0.10683
PAS_chr4_0246	1039.61	0.106267
PAS_chr3_1057	1035.93	0.10589
PAS_chr2-1_0812	1019.99	0.104261
PAS_chr1-1_0217	1019.15	0.104175
PAS_chr2-1_0363	1012.39	0.103484
PAS_FragB_0074	1007.26	0.10296
PAS_chr3_1169	1000.92	0.102312
PAS_chr2-1_0351	997.406	0.101953
PAS_chr4_0040,PAS_chr4_0041	996.134	0.101823
PAS_chr3_1114	967.899	0.0989364
PAS_chr1-4_0274	960.574	0.0981877
PAS_chr3_0595	940.465	0.0961322
PAS_chr1-4_0445	936.91	0.0957688
PAS_chr3_0611	928.565	0.0949158
PAS_chr2_9005	927.454	0.0948022
PAS_chr2-2_0291	927.227	0.094779
PAS_chr1-3_0034	912.134	0.0932363
PAS_chr2-1_0361	911.279	0.0931489
PAS_chr1-4_0465	907.334	0.0927456
PAS_chr3_0126	902.996	0.0923022
PAS_chr3_0494	902.609	0.0922626
PAS_chr4_0211	899.249	0.0919192
PAS_chr3_0460	898.792	0.0918725
PAS_chr2-1_0492	897.302	0.0917202
PAS_chr1-1_0407	892.395	0.0912186
PAS_chr3_0230	883.821	0.0903422
PAS_chr1-3_0059	882.389	0.0901958
PAS_chr3_0187	880.858	0.0900393
PAS_FragB_0004	866.285	0.0885497
PAS_chr3_0579	865.554	0.088475
PAS_chr3_0907	861.05	0.0880146
PAS_chr2-2_0375	858.101	0.0877131
PAS_chr1-4_0043	850.2	0.0869055
PAS_chr1-4_0299	845.845	0.0864604
PAS_chr2-1_0088	840.766	0.0859412
PAS_chr1-1_0108	837.63	0.0856206
PAS_chr4_0747	836.081	0.0854623
PAS_chr4_0550	827.164	0.0845508
PAS_chr2-1_0600	824.02	0.0842294
PAS_chr1-4_0159	822.445	0.0840685
PAS_chr1-4_0090	819.789	0.083797
PAS_chr3_1242	818.054	0.0836196
PAS_chr4_0988	806.425	0.0824309
PAS_chr4_0422	799.47	0.08172
PAS_chr1-1_0382	795.283	0.081292
PAS_chr3_1206	792.003	0.0809567
PAS_chr1-1_0370	791.233	0.080878
PAS_chr2-1_0017	781.546	0.0798879
PAS_chr3_1241	771.892	0.078901
PAS_chr1-1_0191	763.047	0.0779969
PAS_chr1-1_0110	762.104	0.0779005
PAS_chr4_0131	759.667	0.0776514
PAS_chr2-1_0192	757.013	0.0773801
PAS_chr2-2_0087	748.375	0.0764972
PAS_chr2-1_0023	747.708	0.076429
PAS_FragB_0075	747.055	0.0763623
PAS_FragB_0011	745.565	0.07621
PAS_chr4_0828	737.603	0.0753961
PAS_chr1-4_0593	731.851	0.0748081
PAS_chr3_9100	730.425	0.0746624
PAS_chr3_0576	720.715	0.0736698
PAS_chr1-1_0099	715.584	0.0731454
PAS_chr3_1068	714.874	0.0730728
PAS_chr4_0122	713.84	0.0729671
PAS_chr3_0150	713.506	0.072933
PAS_chr4_0815	713.199	0.0729016
PAS_chr4_0384	709.91	0.0725654
PAS_chr2-1_0769	698.689	0.0714184
PAS_chr3_0972	692.05	0.0707398
PAS_chr2-2_0063	691.309	0.070664
PAS_chr2-1_0365	682.156	0.0697284
PAS_chr2-2_0294	680.719	0.0695815
PAS_chr4_0094	679.287	0.0694352
PAS_chr2-1_0429	678.477	0.0693524
PAS_chr2-2_0267	677.56	0.0692586
PAS_chr3_0216	672.592	0.0687508
PAS_chr3_0841	670.883	0.0685761
PAS_chr3_0290	670.138	0.0685
PAS_chr2-1_0785	668.447	0.0683271
PAS_chr4_0102	666.336	0.0681113
PAS_chr2-1_0858	666.182	0.0680956
PAS_chr4_0624	666.075	0.0680847
PAS_chr2-2_0035	664.452	0.0679188
PAS_chr2-1_0143	663.445	0.0678158
PAS_chr3_1230	660.463	0.067511
PAS_chr2-1_0787	657.444	0.0672024
PAS_chr1-4_0615	647.625	0.0661988
PAS_chr1-1_0030	647.284	0.0661639
PAS_chr1-4_0018	645.691	0.0660011
Rec_His4_pPIC9	641.386	0.065561
PAS_chr2-1_0850	639.016	0.0653188
PAS_chr2-1_0022	633.322	0.0647367
PAS_chr3_0106	630.482	0.0644464
PAS_chr3_1117	622.862	0.0636675
PAS_chr3_0525	622.164	0.0635962
PAS_chr4_0456	621.423	0.0635204
PAS_chr3_0365	611.464	0.0625025
PAS_chr1-3_0312	605.172	0.0618593
PAS_chr2-1_0504	602.964	0.0616336
PAS_chr3_0807	601.819	0.0615166
PAS_chr4_0680	599.342	0.0612634
PAS_chr2-1_0229	596.125	0.0609345
PAS_chr4_0733	590.822	0.0603925
PAS_chr3_0411	590.455	0.060355
PAS_chr2-2_0165	590.08	0.0603166
PAS_chr1-1_0439	589.458	0.0602531
PAS_chr1-4_0694	587.152	0.0600173
PAS_chr1-4_0384,PAS_chr1-4_0700	584.256	0.0597213
PAS_chr1-1_0049,PAS_chr1-1_0050	582.241	0.0595153
PAS_chr2-2_0489	581.6	0.0594498
PAS_chr4_0043	581.076	0.0593963
PAS_chr1-1_0122	579.122	0.0591965
PAS_chr4_0167	576.36	0.0589142
PAS_chr1-4_0526	573.323	0.0586038
PAS_chr2-1_0565	573.185	0.0585897
PAS_chr2-1_0771	570.875	0.0583535
PAS_chr1-1_0432	570.204	0.058285
PAS_chr4_0164,PAS_chr4_0165,PAS_chr4_0166	569.237	0.0581861
PAS_chr2-1_0755	568.954	0.0581572
PAS_chr3_1071	567.039	0.0579614
PAS_chr3_0627	565.383	0.0577922
PAS_chr3_1015	562.926	0.057541
PAS_chr1-4_0290	561.346	0.0573795
PAS_chr1-3_0210	560.095	0.0572516
PAS_c034_0018	558.049	0.0570425
PAS_chr2-2_0053	555.977	0.0568307
PAS_chr3_0704	553.048	0.0565313
PAS_chr4_0469	546.549	0.055867
PAS_chr1-3_0256	545.607	0.0557707
PAS_chr3_1119	538.681	0.0550627
PAS_c034_0034	537.493	0.0549413
PAS_chr1-4_0163	536.379	0.0548274
PAS_chr1-1_0313	536.046	0.0547934
PAS_chr3_0286	534.716	0.0546575
PAS_chr3_0104	531.744	0.0543537
PAS_FragB_0029	528.516	0.0540237
PAS_chr2-2_0228,PAS_chr2-2_0229	526.271	0.0537942
PAS_chr4_0720	524.527	0.053616
PAS_chr2-2_0116,PAS_chr2-2_0117	522.968	0.0534566
PAS_chr4_0192	518.915	0.0530423
PAS_chr1-1_0109	517.798	0.0529281
PAS_chr2-1_0249	516.098	0.0527544
PAS_chr2-1_0758	514.84	0.0526258
PAS_chr2-1_0751	513.146	0.0524526
PAS_chr3_0968	512.991	0.0524368
PAS_chr2-1_0490	505.354	0.0516561
PAS_chr1-4_0575	503.008	0.0514163
PAS_chr3_0721	500.662	0.0511765
PAS_chr2-2_0407	497.321	0.050835
PAS_chr4_0158	492.109	0.0503023
PAS_chr3_0763,PAS_chr3_0764	491.62	0.0502523
PAS_chr2-2_0382	488.179	0.0499005
PAS_chr2-2_0149	487.622	0.0498436
PAS_chr2-1_0776	483.575	0.0494299
PAS_chr2-1_0308	481.647	0.0492329
PAS_chr2-1_0451	481.205	0.0491877
PAS_chr4_0189	481.124	0.0491794
PAS_chr1-3_0102	479.214	0.0489842
PAS_chr1-4_0587	477.005	0.0487584
PAS_chr3_1041	476.875	0.0487451
PAS_chr2-1_0092	475.989	0.0486545
PAS_chr1-4_0371	475.113	0.048565
PAS_chr3_0778	473.784	0.0484291
PAS_chr4_0737	471.835	0.0482299
PAS_chr3_0482	471.032	0.0481478
PAS_chr1-3_0028	469.002	0.0479403
PAS_chr1-3_0230	468.636	0.0479029
PAS_chr1-3_0289	467.688	0.047806
PAS_chr3_0997	467.306	0.047767
PAS_chr4_0500	465.291	0.047561
PAS_chr1-1_0293	465.024	0.0475337
PAS_chr1-4_0614	463.313	0.0473588
PAS_chr4_0820	459.831	0.0470029
PAS_chr1-3_0094	458.859	0.0469035
PAS_chr2-1_0038	458.658	0.046883
PAS_chr1-4_0601	457.717	0.0467868
PAS_FragB_0024	457.416	0.046756
PAS_chr1-4_0150	454.615	0.0464697
PAS_chr4_0540	452.997	0.0463043
PAS_chr1-3_0119	452.898	0.0462942
PAS_chr3_0528	452.143	0.046217
PAS_chr3_0141	451.912	0.0461934
PAS_chr1-4_0659	447.88	0.0457813
PAS_chr3_0965	447.852	0.0457784
PAS_chr4_0140	447.489	0.0457413
PAS_chr2-1_0311	446.81	0.0456719
PAS_chr4_0065	444.999	0.0454868
PAS_chr3_0135	444.654	0.0454515
PAS_chr4_0183	444.51	0.0454368
PAS_chr2-1_0175	443.816	0.0453659
PAS_chr1-4_0368,PAS_chr1-4_0674	443.494	0.0453329
PAS_chr3_0261	442.854	0.0452675
PAS_chr1-4_0064	441.732	0.0451528
PAS_chr3_1058	441.235	0.045102
PAS_chr2-1_0782	438.342	0.0448063
PAS_chr4_0853	437.987	0.04477
PAS_chr1-3_0019	437.378	0.0447078
PAS_chr2-1_0340	437.223	0.0446919
PAS_chr2-2_0179	436.481	0.0446161
PAS_chr3_0208	435.785	0.044545
PAS_chr1-1_0172,PAS_chr1-1_0174	435.665	0.0445327
PAS_chr1-3_0074,PAS_chr1-3_0075,PAS_chr1-3_0077	435.068	0.0444717
PAS_chr2-1_0741	430.429	0.0439975
PAS_chr3_1034	430.274	0.0439816
PAS_chr1-3_0122	425.714	0.0435155
PAS_chr4_0139	424.86	0.0434282
PAS_chr3_0619	424.776	0.0434196
PAS_chr3_1167	424.753	0.0434173
PAS_chr1-1_0100	422.98	0.0432361
PAS_chr4_0551	422.636	0.0432009
PAS_c048_0010	422.295	0.043166
PAS_chr1-4_0303	421.242	0.0430584
PAS_chr4_0046	419.939	0.0429252
PAS_chr1-1_0309	419.194	0.0428491
PAS_chr1-4_0071	419.05	0.0428343
PAS_chr2-1_0871	418.915	0.0428205
PAS_chr2-2_0476	418.369	0.0427647
PAS_FragD_0013	416.664	0.0425904
PAS_chr4_0847	413.447	0.0422616
PAS_chr3_0425	407.516	0.0416554
PAS_chr1-1_0320	406.421	0.0415434
PAS_chr2-2_0338	405.236	0.0414223
PAS_chr1-4_0355	404.912	0.0413892
PAS_c131_0001	401.41	0.0410312
PAS_chr4_0535	400.763	0.0409651
PAS_chr3_0899	400.146	0.040902
PAS_chr3_0382	399.262	0.0408117
PAS_chr3_0662	398.581	0.040742
PAS_chr2-2_0169	397.531	0.0406347
PAS_chr1-1_0171	394.836	0.0403592
PAS_chr1-3_0087,PAS_chr1-3_0088	393.975	0.0402712
PAS_chr3_0968	392.879	0.0401592
PAS_chr1-4_0561	391.016	0.0399688
PAS_chr3_1037	390.89	0.0399559
PAS_chr1-3_0297	388.709	0.0397329
PAS_chr2-2_0342	387.211	0.0395798
PAS_chr2-2_0483	386.945	0.0395526
PAS_chr3_0803	386.91	0.0395491
PAS_chr3_9120	386.815	0.0395393
PAS_chr3_0105	386.065	0.0394627
PAS_chr2-1_0473	382.185	0.0390661
PAS_chr3_0762	381.724	0.039019
PAS_chr1-1_0131	379.911	0.0388336
PAS_chr2-2_0391	379.623	0.0388042
PAS_chr3_0303	378.52	0.0386915
PAS_chr2-1_0536	377.013	0.0385374
PAS_chr4_0207,PAS_chr4_0209	375.472	0.0383799
PAS_chr1-1_0330	375.14	0.038346
PAS_chr4_0597	374.864	0.0383177
PAS_chr1-4_0248	374.619	0.0382927
PAS_chr2-1_0355	373.365	0.0381645
PAS_chr3_0584	369.036	0.037722
PAS_chr1-4_0600	368.725	0.0376902
PAS_chr1-1_0256	367.813	0.037597
PAS_chr4_0152	367.302	0.0375448
PAS_chr2-2_0216	365.976	0.0374092
PAS_chr4_0822	365.935	0.037405
PAS_chr3_0832	365.536	0.0373643
PAS_chr1-4_0113	365.255	0.0373355
PAS_chr3_1199	362.826	0.0370872
PAS_chr3_0831	361.066	0.0369073
PAS_chr3_1209	360.929	0.0368933
PAS_chr2-2_0468	360.751	0.0368751
PAS_chr2-2_0430	360.634	0.0368632
PAS_chr4_0107	360.517	0.0368512
PAS_chr2-1_0449,PAS_chr2-1_0450	358.607	0.036656
PAS_chr3_0090	358.309	0.0366255
PAS_chr1-4_0130	357.349	0.0365274
PAS_chr3_0099	355.991	0.0363886
PAS_chr1-3_0226	354.879	0.0362749
PAS_chr3_0053	354.221	0.0362077
PAS_chr4_0352	353.905	0.0361754
PAS_chr3_0870	353.743	0.0361588
PAS_chr1-4_0304	353.562	0.0361403
PAS_chr1-1_0422	352.963	0.0360791
PAS_chr3_0729	352.753	0.0360576
PAS_chr1-1_0447	352.709	0.0360531
PAS_chr2-2_0366	351.527	0.0359323
PAS_chr1-4_0584	351.272	0.0359062
PAS_chr2-1_0404	350.995	0.0358779
PAS_chr3_0401	350.767	0.0358546
PAS_chr2-1_0415	349.838	0.0357596
PAS_chr3_0781	349.612	0.0357365
PAS_chr3_0906	349.508	0.0357259
PAS_chr2-1_0495	348.747	0.0356481
PAS_chr4_0252	348.226	0.0355949
PAS_chr3_1234	347.802	0.0355515
PAS_chr3_0761	347.543	0.0355251
PAS_chr4_0974	347.535	0.0355242
PAS_chr3_1162	346.298	0.0353978
PAS_chr1-1_0289	345.186	0.0352841
PAS_chr3_0867	344.412	0.035205
PAS_c121_0017	344.148	0.035178
PAS_chr2-1_0186	343.812	0.0351437
PAS_chr1-1_0073	343.329	0.0350943
PAS_chr1-4_0678	343.218	0.035083
PAS_chr3_0862	342.23	0.034982
PAS_chr1-1_0019	338.882	0.0346397
PAS_chr3_0040	338.041	0.0345538
PAS_chr1-4_0117	337.327	0.0344808
PAS_chr3_1258	335.399	0.0342837
PAS_chr3_0815	335.169	0.0342602
PAS_chr3_0975	335.108	0.034254
PAS_chr3_0037	333.953	0.0341359
PAS_chr1-1_0166	332.923	0.0340306
PAS_chr2-2_0029	332.729	0.0340108
PAS_chr3_0788	332.39	0.0339761
PAS_chr3_0970	330.003	0.0337322
PAS_chr1-4_0683	329.525	0.0336833
PAS_chr3_0253	327.828	0.0335098
PAS_chr3_0585	327.5	0.0334763
PAS_chr1-4_0168	327.225	0.0334482
PAS_chr1-3_0110,PAS_chr1-3_0114,PAS_chr1-3_0116	324.806	0.0332009
PAS_chr4_0283	319.892	0.0326986
PAS_chr2-1_0722	319.348	0.032643
PAS_chr1-1_0088	319.136	0.0326214
PAS_chr2-2_0198	318.55	0.0325615
PAS_chr1-4_0194	316.572	0.0323593
PAS_c034_0029	316.534	0.0323554
PAS_chr3_0066	316.516	0.0323535
PAS_chr1-4_0109	315.737	0.0322739
PAS_chr2-1_0254	315.732	0.0322734
PAS_chr1-4_0657	315.438	0.0322434
PAS_chr1-1_0470	315.127	0.0322116
PAS_chr4_0320	314.957	0.0321942
PAS_chr1-4_0297,PAS_chr1-4_0667	314.124	0.032109
PAS_chr1-4_0162	311.561	0.0318471
PAS_chr1-1_0490	309.598	0.0316464
PAS_chr2-1_0315	308.68	0.0315526
PAS_chr4_0838	307.945	0.0314774
PAS_chr1-3_0165	307.759	0.0314584
PAS_chr1-1_0164	307.613	0.0314435
PAS_chr2-1_0253	305.255	0.0312025
PAS_chr1-4_0049	304.5	0.0311253
PAS_chr1-1_0200	303.577	0.031031
PAS_chr4_0918	303.295	0.0310021
PAS_chr2-1_0716	301.31	0.0307992
PAS_chr1-1_0496	299.42	0.030606
PAS_chr1-1_0023	298.654	0.0305277
PAS_chr1-3_0011	298.108	0.0304719
PAS_chr3_0305	297.767	0.0304371
PAS_chr3_0859	296.892	0.0303476
PAS_chr2-1_0648	296.551	0.0303128
PAS_chr4_0578	296.506	0.0303082
PAS_chr2-2_0305	296.327	0.0302899
PAS_chr1-4_0289	294.515	0.0301047
PAS_chr3_0562	292.948	0.0299445
PAS_chr4_0416	291.42	0.0297883
PAS_chr2-1_0631,PAS_chr2-1_0634	291.046	0.0297501
PAS_chr4_0488	290.62	0.0297065
PAS_chr3_1081	290.445	0.0296886
PAS_chr1-1_0296	289.87	0.0296299
PAS_chr1-3_0113	289.228	0.0295642
PAS_chr3_0023	289.081	0.0295492
PAS_chr1-4_0379,PAS_chr1-4_0415	287.951	0.0294337
PAS_FragD_0020	286.732	0.0293091
PAS_chr3_0393	286.498	0.0292852
PAS_chr1-1_0412	286.089	0.0292434
PAS_chr4_0355	284.653	0.0290966
PAS_chr2-2_0206	284.185	0.0290487
PAS_chr1-1_0434	283.843	0.0290138
PAS_chr3_1120	283.702	0.0289994
PAS_chr3_1086	281.614	0.0287859
PAS_chr4_0559	280.199	0.0286413
PAS_chr2-2_0412	279.469	0.0285667
PAS_chr3_1023	277.974	0.0284139
PAS_chr2-1_0089	277.665	0.0283823
PAS_chr4_0704	277.363	0.0283514
PAS_chr4_0142	276.657	0.0282792
PAS_chr1-1_0222,PAS_chr1-1_0224	275.861	0.0281979
PAS_chr1-1_0157	272.077	0.0278111
PAS_chr3_0937	271.379	0.0277397
PAS_FragB_0006	271.135	0.0277148
PAS_chr2-1_0661	270.269	0.0276263
PAS_chr4_0245	268.653	0.0274611
PAS_chr4_0904	268.239	0.0274188
PAS_chr1-4_0675	267.106	0.027303
PAS_chr1-3_0101	266.832	0.027275
PAS_FragD_0028	266.634	0.0272547
PAS_chr2-1_0687	266.586	0.0272498
PAS_chr1-4_0300	265.41	0.0271296
PAS_chr1-1_0459	265.188	0.0271069
PAS_chr3_0916	263.236	0.0269074
PAS_chr3_0918	262.648	0.0268473
PAS_chr2-1_0112	260.625	0.0266405
PAS_chr1-1_0153	260.463	0.0266239
PAS_chr1-1_0375	260.02	0.0265787
PAS_c131_0021	260.019	0.0265786
PAS_chr1-3_0048	259.425	0.0265178
PAS_chr4_0686	259.271	0.0265021
PAS_chr1-4_0613	258.927	0.0264669
PAS_chr2-1_0120	258.894	0.0264636
PAS_chr4_0120	258.295	0.0264023
PAS_chr1-4_0616	258.084	0.0263808
PAS_chr3_0702	257.824	0.0263542
PAS_chr1-1_0240	257.318	0.0263025
PAS_chr4_0603	255.797	0.026147
PAS_chr1-4_0013	255.288	0.026095
PAS_chr2-2_0048	254.485	0.0260129
PAS_chr3_0234	253.85	0.025948
PAS_chr2-2_0111	252.802	0.0258408
PAS_chr4_0754	252.521	0.0258121
PAS_chr2-2_0177	251.9	0.0257486
PAS_chr4_0248	251.222	0.0256793
PAS_chr2-1_0105	251.096	0.0256665
PAS_chr1-4_0399	250.503	0.0256058
PAS_chr4_0960	250.145	0.0255693
PAS_chr3_1129	249.301	0.025483
PAS_FragB_0007	249.157	0.0254683
PAS_chr3_1126	248.977	0.0254499
PAS_chr1-4_0484	248.633	0.0254147
PAS_chr4_0786	248.288	0.0253794
PAS_chr3_0069	248.233	0.0253738
PAS_chr2-1_0422	248.114	0.0253616
PAS_chr2-2_0341	248.031	0.0253532
PAS_chr2-1_0142	247.374	0.025286
PAS_chr3_1188	247.36	0.0252846
PAS_chr1-1_0422	247.146	0.0252627
PAS_chr3_1115	246.748	0.025222
PAS_chr4_0607	246.736	0.0252208
PAS_chr2-1_0245	245.448	0.0250891
PAS_chr2-1_0097,PAS_chr2-1_0099	245.25	0.0250689
PAS_chr4_0836	245.109	0.0250545
PAS_chr1-1_0180	244.955	0.0250387
PAS_chr1-3_0309	244.461	0.0249882
PAS_chr3_0348	242.75	0.0248134
PAS_chr1-4_0530	242.32	0.0247694
PAS_chr3_1096	241.354	0.0246707
PAS_chr3_1074	241.35	0.0246702
PAS_chr2-1_0649	241.075	0.0246421
PAS_chr4_0814	240.424	0.0245756
PAS_chr1-3_0227	240.374	0.0245705
PAS_chr1-1_0097	240.075	0.0245399
PAS_chr1-4_0418	239.335	0.0244643
PAS_chr2-1_0249	239.125	0.0244428
PAS_chr4_0191	238.238	0.0243521
PAS_chr4_0472	237.923	0.0243199
PAS_chr1-4_0252	237.505	0.0242772
PAS_chr1-4_0220	237.372	0.0242636
PAS_chr2_9100	237.025	0.0242282
PAS_chr1-1_0094	236.126	0.0241363
PAS_chr3_0424	235.584	0.0240809
PAS_chr2-2_0344	234.942	0.0240152
PAS_chr1-4_0663	234.727	0.0239933
PAS_chr4_0219	233.949	0.0239137
PAS_chr1-3_0250	233.45	0.0238627
PAS_chr3_0097	233.097	0.0238266
PAS_chr4_0303	233.008	0.0238175
PAS_chr2-1_0350	232.867	0.0238031
PAS_chr1-3_0232,PAS_chr1-3_0306	232.697	0.0237858
PAS_chr1-4_0225	232.513	0.0237669
PAS_chr2-2_0066	231.988	0.0237133
PAS_chr2-2_0207	231.561	0.0236696
PAS_chr3_0257	231.139	0.0236265
PAS_chr1-1_0252	230.923	0.0236044
PAS_chr1-4_0338	230.749	0.0235866
PAS_FragB_0009	230.521	0.0235633
PAS_chr4_0533	230.15	0.0235254
PAS_chr4_0796	229.928	0.0235027
PAS_chr3_0689,PAS_chr3_0690	229.854	0.0234952
PAS_chr4_0180	229.508	0.0234598
PAS_chr2-2_0356	229.338	0.0234424
PAS_chr2-2_0419	227.942	0.0232997
PAS_chr4_0105	227.817	0.0232869
PAS_chr2-2_0372	227.693	0.0232743
PAS_chr3_0522	227.028	0.0232063
PAS_chr3_1054	226.701	0.0231729
PAS_chr4_0288	224.616	0.0229597
PAS_chr4_0687	224.269	0.0229243
PAS_chr1-4_0267	224.125	0.0229095
PAS_c048_0003	223.863	0.0228828
PAS_chr2-2_0172	223.772	0.0228735
PAS_chr2-2_0136	223.234	0.0228185
PAS_chr2-1_0660	223.001	0.0227947
PAS_chr2-1_0169	222.035	0.0226959
PAS_chr1-3_0027	222.012	0.0226936
PAS_chr3_0959	221.851	0.0226771
PAS_chr2-2_0355	221.649	0.0226565
PAS_chr1-1_0231	220.448	0.0225337
PAS_chr1-1_0364	219.573	0.0224443
PAS_chr3_0868	219.329	0.0224193
PAS_chr1-1_0141	218.797	0.0223649
PAS_chr1-4_0284	218.602	0.022345
PAS_chr1-4_0361	218.173	0.0223011
PAS_chr1-4_0458	217.528	0.0222352
PAS_chr1-1_0428	217.52	0.0222344
PAS_chr3_0954	216.918	0.0221729
PAS_chr3_0113	216.878	0.0221688
PAS_chr2-2_0071	216.774	0.0221581
PAS_chr4_0844	216.754	0.0221561
PAS_chr2-2_0348	216.674	0.0221479
PAS_chr1-4_0171	215.846	0.0220633
PAS_chr3_1089	215.781	0.0220566
PAS_chr2-1_0723	214.88	0.0219645
PAS_chr1-4_0393	214.587	0.0219346
PAS_chr2-2_0394,PAS_chr2-2_0395	214.237	0.0218988
PAS_chr1-1_0082	213.998	0.0218744
PAS_chr4_0226	213.902	0.0218646
PAS_chr1-1_0426	213.476	0.021821
PAS_chr2-1_0427	213.293	0.0218023
PAS_chr2-1_0827	212.709	0.0217426
PAS_chr3_0076	212.438	0.0217149
PAS_chr2-2_0330	212.365	0.0217075
PAS_chr1-4_0367	212.295	0.0217003
PAS_chr4_0817	212.128	0.0216832
PAS_chr3_0837	212.079	0.0216782
PAS_chr3_0647	211.73	0.0216426
PAS_chr4_0311	211.642	0.0216336
PAS_chr1-4_0686	211.572	0.0216264
PAS_chr3_1203	211.455	0.0216144
PAS_chr1-3_0218	211.452	0.0216141
PAS_chr4_0434	211.178	0.0215861
PAS_chr2-1_0412	209.911	0.0214566
PAS_chr1-4_0298	209.773	0.0214425
-	209.709	0.021436
PAS_chr1-3_0281	209.658	0.0214308
-	209.567	0.0214215
PAS_chr1-1_0385	208.54	0.0213165
PAS_chr2-1_0064	208.18	0.0212797
PAS_chr3_0086	208.104	0.0212719
PAS_chr1-4_0074	208.066	0.021268
PAS_chr1-4_0270	207.828	0.0212437
PAS_chr2-2_0202	207.179	0.0211774
PAS_chr3_0626	206.981	0.0211571
PAS_FragB_0064	206.594	0.0211176
PAS_chr4_0601	206.555	0.0211136
PAS_chr1-4_0419	206.407	0.0210985
PAS_chr1-1_0140	206.288	0.0210863
PAS_chr3_0808	206.067	0.0210637
PAS_chr3_0056	205.45	0.0210006
PAS_chr4_0037	205.27	0.0209822
PAS_chr2-1_0457	204.427	0.0208961
PAS_chr3_0889,PAS_chr3_0891	203.129	0.0207634
PAS_chr3_0507	202.458	0.0206948
PAS_chr2-2_0024	202.017	0.0206497
PAS_FragB_0046	201.772	0.0206247
PAS_FragB_0073	201.679	0.0206152
PAS_chr3_0819	200.148	0.0204587
PAS_chr2-1_0456	200.104	0.0204542
PAS_chr1-4_0536	199.72	0.0204149
PAS_chr1-1_0414	199.606	0.0204033
PAS_chr2-1_0052	199.381	0.0203803
PAS_chr4_0391	199.296	0.0203716
PAS_chr3_0795	199.136	0.0203552
PAS_chr3_0535	199.129	0.0203545
PAS_chr4_0373	198.839	0.0203249
PAS_chr2-1_0622	198.744	0.0203152
PAS_chr2-1_0122	198.035	0.0202427
PAS_FragB_0014,PAS_FragB_0015	197.321	0.0201697
PAS_chr3_0779	197.315	0.0201691
PAS_chr1-4_0294	196.456	0.0200813
PAS_chr1-4_0608	195.673	0.0200012
PAS_c121_0014	195.516	0.0199852
PAS_chr1-4_0025	195.348	0.019968
PAS_c048_0006	195.018	0.0199343
PAS_chr2-2_0227	194.954	0.0199278
PAS_chr4_0271	194.628	0.0198944
PAS_chr3_0434	194.612	0.0198928
PAS_chr3_0602	194.574	0.0198889
PAS_chr4_0337	194.489	0.0198802
PAS_chr3_0842	194.366	0.0198677
PAS_chr2-2_0370	194.253	0.0198561
PAS_chr2-1_0892	193.781	0.0198079
PAS_chr4_0017	193.561	0.0197854
PAS_chr3_0307	193.543	0.0197835
PAS_chr1-1_0059	193.455	0.0197745
PAS_chr3_0735	192.849	0.0197126
PAS_chr2-1_0353	192.33	0.0196595
PAS_chr3_0978	191.824	0.0196078
PAS_c131_0005	191.76	0.0196013
PAS_chr4_0228	191.391	0.0195636
PAS_chr4_0650	190.872	0.0195105
PAS_chr3_1227	190.869	0.0195102
PAS_chr1-4_0590	190.556	0.0194782
PAS_chr1-3_0056	189.054	0.0193247
PAS_chr4_0523	188.878	0.0193067
PAS_chr1-4_0469	188.807	0.0192994
PAS_chr1-4_0030	188.333	0.019251
PAS_chr2-2_0293	188.113	0.0192285
PAS_chr3_0181	187.799	0.0191964
PAS_chr3_0943	187.542	0.0191701
PAS_chr3_0582	187.347	0.0191502
PAS_chr3_0410	187.309	0.0191463
PAS_chr1-1_0473	187.306	0.019146
PAS_chr4_0665	187.263	0.0191416
PAS_chr2-1_0891	187.015	0.0191162
PAS_FragB_0077	186.741	0.0190882
PAS_chr3_0971	186.483	0.0190619
PAS_chr2-2_0055	186.473	0.0190608
PAS_chr2-1_0288	185.999	0.0190124
PAS_chr3_1093	185.049	0.0189153
PAS_chr1-4_0198	184.929	0.018903
PAS_chr2-2_0462	184.17	0.0188254
PAS_chr2-2_0450	183.725	0.01878
PAS_chr2-2_0129	183.684	0.0187758
PAS_chr1-4_0207	183.626	0.0187698
PAS_chr3_0728	183.578	0.0187649
PAS_chr4_0561	183.572	0.0187643
PAS_chr1-1_0260	183.279	0.0187344
PAS_chr3_0675	182.962	0.018702
PAS_chr3_0123	182.894	0.018695
PAS_chr2-2_0304	182.473	0.018652
PAS_chr1-4_0188	182.402	0.0186447
PAS_chr4_0161	182.261	0.0186303
PAS_chr4_0433	182.049	0.0186086
PAS_chr3_1236	181.852	0.0185885
PAS_chr4_0333	181.64	0.0185668
PAS_chr2-1_0411	180.118	0.0184113
PAS_chr4_0684	179.857	0.0183846
PAS_chr3_0547	179.853	0.0183842
PAS_chr4_0843	179.775	0.0183762
PAS_chr4_0231	179.477	0.0183457
PAS_chr1-1_0267	179.44	0.0183419
PAS_chr3_0958	179.146	0.0183119
PAS_chr2-1_0657	179.126	0.0183099
PAS_chr2-2_0465	178.738	0.0182702
PAS_chr1-1_0349	178.436	0.0182393
PAS_chr3_0633	178.394	0.018235
PAS_chr1-1_0053,PAS_chr1-1_0129	178.353	0.0182308
PAS_chr1-4_0302	178.138	0.0182089
PAS_chr4_0924	178.111	0.0182061
PAS_FragB_0042	177.965	0.0181912
PAS_chr1-4_0478	177.915	0.0181861
PAS_chr4_0674	177.765	0.0181707
-	177.708	0.0181649
PAS_chr3_0461	177.681	0.0181621
PAS_chr1-1_0129	177.363	0.0181296
PAS_chr2-2_0018	177.12	0.0181048
PAS_FragB_0033	176.994	0.0180919
PAS_chr4_0415	176.973	0.0180898
PAS_chr1-1_0449	176.88	0.0180803
PAS_chr1-1_0456	176.796	0.0180717
PAS_chr2-2_0137	176.219	0.0180127
PAS_chr4_0701	176.089	0.0179994
PAS_chr4_0925	175.7	0.0179597
PAS_chr3_0361	175.192	0.0179077
PAS_chr1-1_0389	174.885	0.0178763
PAS_chr1-1_0061	174.351	0.0178218
PAS_chr3_0509	173.894	0.017775
PAS_chr1-1_0031	173.885	0.0177741
PAS_chr1-1_0176	173.814	0.0177669
PAS_chr2-2_0104	173.483	0.017733
PAS_chr1-1_0406	173.31	0.0177154
PAS_chr4_0505,PAS_chr4_0506	172.904	0.0176739
PAS_chr1-4_0014	172.504	0.017633
PAS_chr1-1_0335	172.177	0.0175995
PAS_chr2-1_0344	171.828	0.0175639
PAS_chr1-4_0463	171.307	0.0175106
PAS_chr2-1_0431	171.195	0.0174992
PAS_chr4_0289,PAS_chr4_0290	170.872	0.0174661
PAS_chr3_0334,PAS_chr3_0335	170.825	0.0174613
PAS_chr2-1_0576	170.523	0.0174305
PAS_chr1-3_0191	170.441	0.0174221
PAS_chr4_0305	170.367	0.0174145
PAS_chr1-1_0008	169.877	0.0173644
PAS_chr4_0945	169.376	0.0173132
PAS_chr2-1_0644	168.889	0.0172634
PAS_chr1-1_0062	168.78	0.0172523
PAS_chr1-4_0047	168.326	0.0172059
PAS_chr1-4_0646	168.212	0.0171942
PAS_chr2-1_0889	167.807	0.0171528
PAS_chr4_0645	167.747	0.0171467
PAS_c034_0038	167.743	0.0171463
PAS_chr3_1121	167.728	0.0171448
PAS_chr3_0839	167.686	0.0171405
PAS_chr3_0655	167.56	0.0171276
PAS_chr3_0673	167.022	0.0170726
PAS_chr1-4_0568	166.944	0.0170646
PAS_chr3_0422	166.715	0.0170412
PAS_chr1-1_0418	166.136	0.016982
PAS_chr2-2_0346	166.115	0.0169799
PAS_chr3_0235	165.368	0.0169035
PAS_chr2-1_0748	165.017	0.0168677
PAS_chr2-1_0058	164.297	0.0167941
PAS_chr4_0623	163.648	0.0167277
PAS_chr3_0340	163.529	0.0167156
PAS_chr2-1_0173	163.451	0.0167076
PAS_chr1-1_0071	163.168	0.0166787
PAS_chr4_0342	163.001	0.0166616
PAS_chr3_0464	162.904	0.0166517
PAS_chr1-4_0054	162.654	0.0166261
PAS_chr4_0050,PAS_chr4_0053	162.557	0.0166162
PAS_chr2-2_0334	162.555	0.016616
PAS_chr3_1221	162.411	0.0166013
PAS_FragB_0037	162.119	0.0165714
PAS_chr4_0498	161.922	0.0165513
PAS_chr1-1_0277	161.656	0.0165241
PAS_chr1-1_0436	161.61	0.0165194
PAS_chr2-2_0480	161.454	0.0165035
PAS_chr4_0487	161.328	0.0164906
PAS_chr4_0840	161.269	0.0164846
PAS_chr1-1_0381	161.116	0.0164689
PAS_chr3_0931	160.73	0.0164295
PAS_chr1-1_0011	160.663	0.0164226
PAS_chr4_0552	160.504	0.0164064
PAS_chr3_0709	160.326	0.0163882
PAS_chr2-1_0608	160.309	0.0163864
PAS_chr4_0368	160.272	0.0163826
PAS_chr3_1166	160.02	0.0163569
PAS_chr4_0892	159.908	0.0163454
PAS_chr3_0865	159.879	0.0163425
PAS_chr1-4_0167	159.791	0.0163335
PAS_chr4_0516	159.743	0.0163286
PAS_chr2-1_0556	159.639	0.0163179
PAS_chr4_0794	159.528	0.0163066
PAS_chr3_0131	159.384	0.0162919
PAS_chr3_0948	159.05	0.0162577
PAS_chr2-2_0101,PAS_chr2-2_0102	158.812	0.0162334
PAS_chr1-1_0455	158.767	0.0162288
PAS_chr1-4_0505	158.57	0.0162087
PAS_chr2-2_0289	158.254	0.0161764
PAS_chr1-4_0265	157.891	0.0161393
PAS_chr1-4_0406	157.636	0.0161132
PAS_chr1-3_0124	157.466	0.0160958
PAS_chr2-1_0185	157.465	0.0160957
PAS_chr1-1_0085	157.043	0.0160526
PAS_c034_0031	156.529	0.016
PAS_chr2-1_0484	156.322	0.0159789
PAS_chr2-1_0571	155.851	0.0159307
PAS_chr4_0291	155.614	0.0159065
PAS_chr2-1_0239	155.512	0.0158961
PAS_chr2-1_0359	154.911	0.0158346
PAS_chr1-1_0378	154.696	0.0158127
PAS_chr4_0848	154.533	0.015796
PAS_chr1-4_0282	154.416	0.0157841
PAS_chr1-4_0658	154.03	0.0157446
PAS_chr1-4_0306	153.968	0.0157383
PAS_chr1-4_0183	153.824	0.0157235
PAS_chr1-4_0629	153.786	0.0157197
PAS_chr3_0177	153.598	0.0157004
PAS_chr3_0766	153.068	0.0156463
PAS_chr3_1105	152.974	0.0156367
PAS_chr3_0444	152.929	0.0156321
PAS_chr3_0471	152.808	0.0156197
PAS_chr4_0366	152.789	0.0156177
PAS_chr1-4_0095	152.746	0.0156133
PAS_chr1-1_0103	152.726	0.0156113
PAS_chr2-1_0050	152.524	0.0155907
PAS_chr1-4_0567	152.522	0.0155905
PAS_chr2-1_0706	152.435	0.0155816
PAS_chr2-1_0126	152.287	0.0155664
PAS_chr2-1_0060	152.226	0.0155602
PAS_chr3_0356	152.209	0.0155585
PAS_chr2-1_0733	152.192	0.0155567
PAS_chr4_0427	152.099	0.0155472
PAS_chr2-1_0246	152.064	0.0155436
PAS_chr4_0776	151.85	0.0155218
PAS_chr1-3_0126	151.819	0.0155186
PAS_chr1-4_0226	151.815	0.0155182
PAS_chr2-1_0864	151.188	0.0154541
PAS_chr2-1_0136	151.113	0.0154464
PAS_c034_0019	151.085	0.0154436
PAS_chr3_0417	151.063	0.0154413
PAS_chr2-2_0210	150.997	0.0154346
PAS_chr2-1_0637	150.696	0.0154038
PAS_chr1-4_0679	150.521	0.0153859
PAS_chr3_0692	150.492	0.0153829
PAS_chr3_0455	150.458	0.0153795
PAS_chr4_9010	150.152	0.0153482
PAS_chr1-1_0006	149.925	0.015325
PAS_chr1-1_0159	148.887	0.0152189
PAS_chr1-1_0033	148.848	0.0152149
PAS_chr1-4_0668	148.648	0.0151945
PAS_chr3_0774	148.619	0.0151915
PAS_chr1-3_0180	148.577	0.0151872
PAS_chr2-1_0651	148.552	0.0151846
PAS_chr1-4_0135	148.363	0.0151653
PAS_chr2-2_0261	148.099	0.0151383
PAS_chr3_1185	148.086	0.015137
PAS_chr1-1_0003	147.703	0.0150979
PAS_chr2-2_0443	147.548	0.015082
PAS_chr3_0465	147.53	0.0150802
PAS_chr1-4_0040	147.286	0.0150552
PAS_chr2-1_0542	147.215	0.015048
PAS_chr1-1_0307	147.105	0.0150367
PAS_chr2-1_0202	147.052	0.0150313
PAS_chr3_0504	147.036	0.0150297
PAS_chr2-1_0833	146.676	0.0149929
PAS_chr4_0983	146.51	0.0149759
PAS_c131_0006	146.468	0.0149716
PAS_chr2-2_0335	146.427	0.0149674
PAS_chr4_0714	146.352	0.0149598
PAS_chr4_0781	146.296	0.014954
PAS_chr2-1_0659	146.26	0.0149504
PAS_chr2-2_0186	146.107	0.0149347
PAS_chr3_1029	145.982	0.0149219
PAS_chr3_0955	145.965	0.0149202
PAS_chr2-1_0063	145.77	0.0149003
PAS_chr3_1024	145.605	0.0148834
PAS_chr1-1_0438	145.493	0.014872
PAS_chr1-1_0076	145.353	0.0148577
PAS_chr1-4_0139	145.323	0.0148546
PAS_chr4_0345	145.308	0.0148531
PAS_chr2-1_0127	145.193	0.0148413
PAS_chr2-2_0319	144.934	0.0148148
PAS_chr2-2_0120	144.918	0.0148132
PAS_chr1-4_0528	144.845	0.0148057
PAS_chr2-1_0480	144.473	0.0147677
PAS_chr3_0418	144.436	0.0147639
PAS_chr2-1_0236	144.228	0.0147427
PAS_chr4_0613	144.133	0.0147329
PAS_chr2-2_0218	144.092	0.0147288
PAS_chr3_0783	143.773	0.0146961
PAS_chr1-3_0035	143.762	0.014695
PAS_chr3_0376	143.63	0.0146815
PAS_chr1-4_0140	143.521	0.0146704
PAS_chr1-1_0358	143.517	0.01467
PAS_chr3_0144	143.479	0.0146661
PAS_chr4_0811	143.253	0.014643
PAS_chr1-4_0219	143.251	0.0146428
PAS_chr1-4_0178	143.214	0.014639
PAS_chr4_0330	142.733	0.0145898
PAS_chr2-2_0313	142.648	0.0145812
PAS_chr3_9130	142.532	0.0145693
PAS_chr1-4_0482	142.265	0.014542
PAS_chr1-1_0280,PAS_chr1-1_0491	142.015	0.0145165
PAS_chr3_0625	141.802	0.0144947
PAS_c034_0039	141.461	0.0144598
PAS_chr4_0889	141.17	0.0144301
PAS_chr1-3_0158	141.097	0.0144226
PAS_chr4_0917	140.935	0.0144061
PAS_chr3_0511	140.909	0.0144034
PAS_chr3_0231	140.908	0.0144033
PAS_chr2-1_0187,PAS_chr2-1_0188	140.721	0.0143842
PAS_chr4_0514	139.973	0.0143077
PAS_chr4_0438	139.705	0.0142803
PAS_chr3_0067	139.603	0.0142699
PAS_chr3_0586	139.558	0.0142653
PAS_chr2-2_0099	139.443	0.0142535
PAS_chr2-2_0292	139.343	0.0142433
PAS_chr3_1177	138.863	0.0141943
PAS_chr2-1_0233	138.759	0.0141836
PAS_chr3_0771	138.58	0.0141653
PAS_chr2-1_0234	138.47	0.0141541
PAS_chr3_1255	138.088	0.014115
PAS_chr3_0976	138.084	0.0141146
PAS_chr3_0260	138.082	0.0141144
PAS_chr1_9010	137.86	0.0140917
PAS_chr4_0766	137.443	0.0140491
PAS_chr2-2_0311	137.275	0.0140319
PAS_chr2-1_0670	137.248	0.0140292
PAS_chr3_0790	137.199	0.0140242
PAS_chr3_0406	136.932	0.0139969
PAS_chr3_0426	136.743	0.0139776
PAS_chr3_0897	136.721	0.0139753
PAS_chr2-1_0255	136.589	0.0139618
PAS_chr4_0193	136.463	0.0139489
PAS_chr1-4_0007	136.262	0.0139284
PAS_c131_0008	136.204	0.0139225
PAS_chr3_0678	136.096	0.0139114
PAS_chr1-1_0037	135.972	0.0138987
PAS_chr3_0548	135.723	0.0138733
PAS_chr2-2_0434	135.648	0.0138656
PAS_chr3_0349	135.579	0.0138586
PAS_chr3_0667	135.169	0.0138167
PAS_chr1-4_0202	134.782	0.0137771
PAS_chr2-1_0252	134.731	0.0137719
PAS_chr2-1_0016	134.395	0.0137376
PAS_chr2-1_0217	134.353	0.0137333
PAS_chr3_0531	134.27	0.0137248
PAS_chr1-1_0264	134.166	0.0137141
PAS_chr2-1_0210	134.055	0.0137028
PAS_chr2-2_0329	133.927	0.0136897
PAS_chr4_0568	133.645	0.0136609
PAS_chr3_1197	133.556	0.0136518
PAS_chr2-1_0230	133.333	0.013629
PAS_chr1-1_0165	133.237	0.0136192
PAS_chr1-1_0054	133.047	0.0135998
PAS_chr2-2_0333	132.951	0.0135899
PAS_chr1-1_0192	132.871	0.0135818
PAS_chr3_1069	132.869	0.0135816
PAS_chr1-1_0234	132.758	0.0135702
PAS_chr3_0222	132.595	0.0135536
PAS_chr2-1_0053	132.585	0.0135525
PAS_chr1-4_0699	132.538	0.0135477
PAS_chr1-3_0046	132.454	0.0135391
PAS_chr1-3_0024	132.443	0.013538
PAS_chr2-1_0145	132.28	0.0135214
PAS_chr1-4_0041	132.168	0.0135099
PAS_chr3_1053	132.021	0.0134949
PAS_chr3_9125	131.878	0.0134803
PAS_chr3_0500	131.806	0.0134729
PAS_c121_0006	131.381	0.0134295
PAS_chr1-4_0401	131.36	0.0134273
PAS_chr3_0876	131.218	0.0134128
PAS_chr1-1_0170	131.198	0.0134108
PAS_chr3_0770	131.17	0.0134079
PAS_chr2-1_0426	131.089	0.0133996
PAS_chr4_0138	131.043	0.0133949
PAS_chr1-3_0156	130.99	0.0133895
PAS_chr4_0860	130.915	0.0133818
PAS_chr1-3_0251	130.767	0.0133667
PAS_chr4_0808	130.63	0.0133527
PAS_chr3_0659	130.625	0.0133522
PAS_chr3_0747	130.579	0.0133475
PAS_chr3_0946	130.569	0.0133465
PAS_chr2-1_0693	130.546	0.0133441
PAS_chr1-4_0101	130.393	0.0133285
PAS_chr2-2_0052	130.312	0.0133202
PAS_chr3_0474	130.249	0.0133138
PAS_chr2-1_0160	130.23	0.0133118
PAS_chr4_0570	130.124	0.013301
PAS_chr1-4_0499	130.056	0.013294
PAS_chr2-1_0036	130.022	0.0132906
PAS_chr1-3_0155	129.936	0.0132818
PAS_chr1-4_0702	129.859	0.0132739
PAS_chr4_0047	129.834	0.0132713
PAS_chr2-1_0368	129.703	0.0132579
PAS_chr2-1_0242	129.689	0.0132565
PAS_chr3_1001	129.51	0.0132382
PAS_chr3_0590	129.502	0.0132374
PAS_chr1-3_0217	129.286	0.0132153
PAS_chr2-1_0262	129.138	0.0132002
PAS_chr3_0817	129.058	0.013192
PAS_chr2-1_0402	129.001	0.0131862
PAS_chr1-4_0082	128.993	0.0131854
PAS_chr3_0372	128.325	0.0131171
PAS_chr2-2_0110	128.247	0.0131091
PAS_chr2-1_0578	128.167	0.0131009
PAS_chr2-1_0719	128.115	0.0130956
PAS_chr4_0628	128.014	0.0130853
PAS_chr3_1148	127.994	0.0130833
PAS_chr1-1_0273	127.825	0.013066
PAS_chr3_0081	127.582	0.0130411
PAS_chr3_0979	127.546	0.0130375
PAS_chr1-4_0357	127.166	0.0129986
PAS_chr4_0622	127.025	0.0129842
PAS_chr1-1_0421	126.843	0.0129656
PAS_chr4_0978	126.839	0.0129652
PAS_chr1-4_0205	126.805	0.0129617
PAS_chr3_0165	126.78	0.0129592
PAS_chr4_0881	126.56	0.0129367
PAS_chr2-1_0626	126.368	0.012917
PAS_chr3_0688	126.331	0.0129133
PAS_chr1-3_0070	126.24	0.012904
PAS_chr1-4_0102	125.951	0.0128744
PAS_chr4_0727	125.872	0.0128663
PAS_chr1-1_0437	125.799	0.0128589
PAS_chr2-1_0116	125.754	0.0128543
PAS_chr2-1_0483	125.498	0.0128281
PAS_chr2-1_0583	125.357	0.0128137
PAS_chr2-2_0487	124.946	0.0127717
PAS_chr1-4_0088	124.878	0.0127647
PAS_chr3_0935	124.807	0.0127575
PAS_chr1-4_0172	124.787	0.0127554
PAS_chr3_1220	124.635	0.0127399
PAS_chr3_0745	124.573	0.0127336
PAS_chr4_0943	124.496	0.0127257
PAS_chr2-1_0333	124.446	0.0127206
PAS_chr1-3_0211	124.182	0.0126936
PAS_chr2-2_0236	124.043	0.0126794
PAS_chr3_0856	123.881	0.0126628
PAS_chr1-4_0498	123.588	0.0126329
PAS_chr1-3_0241	123.449	0.0126187
PAS_chr2-1_0876	123.258	0.0125992
PAS_chr2-2_0204	123.017	0.0125745
PAS_chr3_0092	123.009	0.0125737
PAS_chr1-3_0038	122.951	0.0125678
PAS_chr4_0768	122.482	0.0125198
PAS_chr3_0085	122.346	0.0125059
PAS_chr3_0537	122.206	0.0124916
PAS_chr1-3_0079,PAS_chr1-3_0080	122.149	0.0124858
PAS_chr1-3_0195	122.099	0.0124807
PAS_chr1-3_0107	122.073	0.012478
PAS_chr2-2_0259	122.01	0.0124716
PAS_chr3_0192	121.979	0.0124684
PAS_chr1-3_0252	121.956	0.0124661
PAS_chr2-2_0126	121.509	0.0124204
PAS_chr3_1232	121.479	0.0124173
PAS_chr4_0668	121.445	0.0124138
PAS_chr1-3_0062	121.19	0.0123878
PAS_chr4_0343	121.117	0.0123803
PAS_chr1-4_0546	121.105	0.0123791
PAS_chr1-4_0557	121.05	0.0123735
PAS_chr3_0887	120.746	0.0123424
PAS_chr1-4_0411	120.41	0.012308
PAS_chr1-4_0136	120.331	0.0123
PAS_chr4_0490	120.226	0.0122892
PAS_chr3_0186	120.217	0.0122883
PAS_chr4_0370	120.145	0.0122809
PAS_chr3_0134,PAS_chr3_0136	120.136	0.01228
PAS_chr1-4_0023	120.074	0.0122737
PAS_chr4_0113	119.628	0.0122281
PAS_chr3_0232	119.621	0.0122274
PAS_chr2-2_0298	119.598	0.012225
PAS_chr4_0593	119.488	0.0122138
PAS_chr2-1_0558	119.459	0.0122108
PAS_chr2-1_0231	119.246	0.0121891
PAS_chr3_0223	119.218	0.0121862
PAS_chr1-1_0134	119.122	0.0121764
PAS_chr2-1_0121	119.07	0.0121711
PAS_chr3_0127	118.802	0.0121437
PAS_chr1-1_0070	118.781	0.0121415
PAS_chr1-4_0055	118.756	0.012139
PAS_chr1-1_0334	118.732	0.0121365
PAS_chr2-1_0269	118.443	0.012107
PAS_chr3_0894	118.251	0.0120873
PAS_chr4_0780	118.138	0.0120758
PAS_chr2-2_0093	118.067	0.0120685
PAS_chr1-4_0560	118.048	0.0120666
PAS_chr4_0990	118.035	0.0120653
PAS_chr2-2_0316	117.67	0.012028
PAS_chr3_0949	117.485	0.012009
PAS_chr1-4_0148	117.155	0.0119753
PAS_chr1-4_0295	116.916	0.0119509
PAS_chr1-4_0347	116.666	0.0119253
PAS_chr1-4_0157	116.554	0.0119139
PAS_chr2-2_0320	116.375	0.0118956
PAS_chr2-1_0138	116.105	0.011868
PAS_chr3_0157	115.962	0.0118534
PAS_chr1-4_0147	115.948	0.0118519
PAS_chr2-1_0342	115.796	0.0118364
PAS_chr3_1062	115.779	0.0118347
PAS_chr3_0255	115.729	0.0118296
PAS_chr3_1208	115.479	0.011804
PAS_chr3_0371	115.363	0.0117921
PAS_chr1-4_0405	115.299	0.0117856
PAS_chr2-2_0445	115.277	0.0117834
PAS_chr3_0388	115.034	0.0117585
PAS_chr1-4_0407	114.878	0.0117426
PAS_chr2-1_0194	114.783	0.0117329
PAS_chr3_0639	114.688	0.0117231
PAS_chr1-4_0640	114.656	0.0117199
PAS_chr2-1_0775	114.4	0.0116937
PAS_chr2-2_0247	114.369	0.0116905
PAS_chr1-1_0441	114.119	0.011665
PAS_chr2-2_0420	114.036	0.0116565
PAS_chr3_0281	113.993	0.0116521
PAS_chr2-1_0323	113.867	0.0116392
PAS_chr1-3_0142	113.598	0.0116117
PAS_chr2-1_0287	113.439	0.0115955
PAS_chr3_0446,PAS_chr3_0447,PAS_chr3_0450	113.38	0.0115894
PAS_c131_0010	113.231	0.0115742
PAS_chr1-4_0335	113.159	0.0115669
PAS_c131_0013	112.918	0.0115422
PAS_chr3_1226	112.809	0.0115311
PAS_chr2-1_0551	112.782	0.0115283
PAS_chr1-4_0044	112.633	0.0115131
PAS_chr2-1_0786	112.599	0.0115096
PAS_chr2-2_0197	112.57	0.0115066
PAS_chr3_0495	112.265	0.0114755
PAS_chr1-3_0203	112.253	0.0114742
PAS_chr4_0334	112.116	0.0114602
PAS_chr3_1090	111.804	0.0114284
PAS_chr1-3_0061	111.775	0.0114254
PAS_chr1-4_0278	111.767	0.0114246
PAS_chr2-1_0609	111.723	0.0114201
PAS_FragB_0005	111.554	0.0114028
PAS_chr2-1_0688	111.529	0.0114002
PAS_chr1-4_0639	111.366	0.0113836
PAS_chr1-3_0304	111.356	0.0113826
PAS_chr2-2_0328	111.255	0.0113722
PAS_chr3_0714	111.129	0.0113594
PAS_chr2-1_0309	111.06	0.0113523
PAS_chr4_0066	110.994	0.0113456
PAS_chr3_0264	110.945	0.0113405
PAS_chr1-4_0672	110.925	0.0113385
PAS_chr2-1_0639	110.766	0.0113222
PAS_chr1-1_0371	110.691	0.0113146
PAS_chr1-1_0105	110.587	0.011304
PAS_chr4_0253	110.511	0.0112962
PAS_chr1-4_0677	110.264	0.0112709
PAS_c034_0032	110.211	0.0112655
PAS_chr2-2_0221	110.127	0.0112569
PAS_chr1-3_0145	110.071	0.0112512
PAS_chr1-1_0186	110.048	0.0112489
PAS_chr3_1091	109.956	0.0112395
PAS_chr3_0199	109.849	0.0112285
PAS_chr1-4_0317	109.831	0.0112267
PAS_chr1-1_0399	109.812	0.0112247
PAS_chr3_0221	109.809	0.0112244
PAS_chr2-2_0082	109.64	0.0112072
PAS_chr1-4_0428	109.481	0.0111909
PAS_chr1-4_0235	109.474	0.0111902
PAS_chr2-1_0393	109.463	0.0111891
PAS_chr3_0038	109.268	0.0111691
PAS_chr1-1_0233	109.202	0.0111624
PAS_chr3_0062	109.154	0.0111575
PAS_chr1-1_0299	109.054	0.0111473
PAS_chr4_0423	109.052	0.011147
PAS_chr1-4_0045	108.857	0.0111271
PAS_chr2-1_0885	108.74	0.0111152
PAS_chr3_1047	108.655	0.0111065
PAS_chr3_0306	108.494	0.01109
PAS_chr3_0752	108.477	0.0110883
PAS_chr4_0688	108.47	0.0110876
PAS_chr1-4_0611	108.159	0.0110558
PAS_chr2-1_0279	108.114	0.0110512
PAS_chr1-3_0178	108.108	0.0110506
PAS_chr4_0731	108.011	0.0110406
PAS_chr3_1140	107.987	0.0110382
PAS_chr4_0115	107.968	0.0110362
PAS_chr2-2_0343	107.866	0.0110258
PAS_chr4_0736	107.83	0.0110221
PAS_chr2-1_0110	107.638	0.0110025
PAS_chr3_0822	107.571	0.0109957
PAS_chr1-4_0249	107.563	0.0109948
PAS_chr1-3_0236	107.533	0.0109918
PAS_chr4_0954	107.464	0.0109847
PAS_chr2-2_0379	107.437	0.010982
PAS_chr2-1_0250	107.306	0.0109686
PAS_chr2-2_0168	107.268	0.0109647
PAS_chr1-3_0128	107.216	0.0109594
PAS_chr1-4_0254	107.173	0.010955
PAS_chr1-4_0649	107.132	0.0109508
PAS_chr3_0026	107.119	0.0109495
PAS_chr2-2_0151	107.097	0.0109472
PAS_chr2-1_0559	106.86	0.010923
PAS_chr3_0912	106.665	0.0109031
PAS_chr1-1_0185	106.596	0.010896
PAS_chr1-4_0527	106.575	0.0108939
PAS_chr1-1_0111	106.57	0.0108933
PAS_chr3_1083	106.363	0.0108722
PAS_chr1-4_0494	106.314	0.0108672
PAS_chr4_0278	106.215	0.0108571
PAS_chr1-1_0427	106.208	0.0108563
PAS_chr4_0470	106.114	0.0108467
PAS_chr4_0429	106.079	0.0108432
PAS_chr1-4_0351	105.812	0.0108159
PAS_chr3_1168	105.803	0.0108149
PAS_chr3_1103	105.576	0.0107917
PAS_chr1-1_0327	105.553	0.0107894
PAS_chr4_0410	105.477	0.0107816
PAS_chr3_0568	105.446	0.0107785
PAS_chr1-1_0324	105.28	0.0107615
PAS_chr1-1_0292	104.941	0.0107268
PAS_chr3_0973	104.905	0.0107232
PAS_chr4_0579,PAS_chr4_0580	104.883	0.0107209
PAS_chr1-4_0151	104.596	0.0106916
PAS_chr3_0108	104.559	0.0106878
PAS_chr1-1_0276	104.34	0.0106654
PAS_chr4_0383	104.338	0.0106652
PAS_chr2-2_0381	104.181	0.0106491
PAS_chr3_0043	104.101	0.010641
PAS_chr4_0387	104.06	0.0106368
PAS_chr2-2_0323	103.825	0.0106128
PAS_chr1-1_0420	103.787	0.0106089
-	103.773	0.0106074
PAS_chr2-2_0159	103.67	0.0105969
PAS_chr3_0119	103.656	0.0105955
PAS_chr2-1_0291	103.619	0.0105917
PAS_chr4_0661	103.519	0.0105815
PAS_chr3_0244	103.502	0.0105797
PAS_chr4_0810	103.35	0.0105642
PAS_chr2-2_0402	103.332	0.0105624
PAS_chr4_0670	103.284	0.0105575
PAS_chr1-4_0182	102.959	0.0105242
PAS_chr3_0189	102.925	0.0105208
PAS_chr2-2_0152,PAS_chr2-2_0153	102.909	0.0105191
PAS_chr2-2_0309	102.847	0.0105128
PAS_chr2-1_0624	102.723	0.0105001
PAS_chr1-1_0064	102.597	0.0104872
PAS_chr2-1_0380	102.538	0.0104812
PAS_chr1-4_0091	102.374	0.0104644
PAS_chr2-2_0368	102.222	0.0104489
PAS_FragB_0040	102.205	0.0104472
PAS_chr3_0394	102.157	0.0104423
PAS_chr3_0028	102.09	0.0104354
PAS_chr3_1056	102.079	0.0104343
PAS_chr1-4_0092	101.618	0.0103872
PAS_chr4_1001	101.561	0.0103813
PAS_c121_0010	101.545	0.0103797
PAS_chr1-4_0211	101.523	0.0103775
PAS_chr1-3_0202	101.481	0.0103732
PAS_chr1-3_0081	101.452	0.0103702
PAS_chr1-1_0014	101.425	0.0103674
PAS_chr1-1_0372	101.399	0.0103648
PAS_chr1-4_0314	101.35	0.0103598
PAS_chr3_1011	101.184	0.0103428
PAS_chr4_0508	101.177	0.0103421
PAS_chr1-1_0350	100.728	0.0102962
PAS_chr3_0733	100.69	0.0102923
PAS_chr4_0403	100.666	0.0102898
PAS_chr2-1_0324	100.567	0.0102797
PAS_chr2-2_0266	100.259	0.0102482
PAS_chr2-1_0890	100.152	0.0102373
PAS_chr3_0115	100.116	0.0102336
PAS_chr2-1_0715	100.113	0.0102333
PAS_chr2-1_0414	99.938	0.0102154
PAS_chr3_0236	99.7871	0.0102
PAS_chr3_0155,PAS_chr3_9010	99.7251	0.0101937
PAS_chr2-1_0810	99.7121	0.0101923
PAS_chr2-1_0463	99.6237	0.0101833
PAS_chr3_0419	99.5386	0.0101746
PAS_chr2-1_0611	99.5118	0.0101719
PAS_chr2-1_0765	99.4013	0.0101606
PAS_chr1-1_0066	99.387	0.0101591
PAS_chr4_0994	99.164	0.0101363
PAS_FragB_0048	99.0091	0.0101205
PAS_chr3_1132	98.8901	0.0101083
PAS_chr1-3_0169	98.8884	0.0101081
PAS_chr3_0638	98.8575	0.010105
PAS_chr4_0644	98.8475	0.010104
PAS_chr2-1_0046	98.7357	0.0100925
PAS_chr2-1_0618	98.7291	0.0100919
PAS_chr1-4_0342	98.6521	0.010084
PAS_chr1-1_0384	98.5828	0.0100769
PAS_chr2-2_0432	98.5732	0.0100759
PAS_chr2-2_0147	98.4945	0.0100679
PAS_chr1-4_0648	98.3601	0.0100541
PAS_chr1-1_0251	98.3082	0.0100488
PAS_chr2-1_0183	98.3064	0.0100487
PAS_chr3_0699	98.2849	0.0100465
PAS_chr2-2_0409	98.2606	0.010044
PAS_chr3_0072	97.9273	0.0100099
PAS_chr3_0493	97.8084	0.00999775
PAS_chr3_0664	97.7996	0.00999685
PAS_chr3_0701	97.5079	0.00996704
PAS_chr1-3_0054	97.3465	0.00995054
PAS_chr1-3_0247	96.9535	0.00991037
PAS_chr4_0249	96.7183	0.00988632
PAS_chr3_0542,PAS_chr3_0543	96.7006	0.00988452
PAS_chr4_0196	96.6138	0.00987564
PAS_chr2-1_0201	96.4792	0.00986188
PAS_chr1-4_0217,PAS_chr1-4_0218	96.4351	0.00985738
PAS_chr2-1_0226	96.3461	0.00984828
PAS_chr1-4_0123	96.3453	0.0098482
PAS_chr3_1101	96.3254	0.00984616
PAS_chr4_0716	96.3053	0.00984411
PAS_chr4_0879	96.3015	0.00984372
PAS_chr1-1_0254	96.2603	0.00983951
PAS_chr1-1_0223	96.2574	0.00983921
PAS_chr4_0932	96.2408	0.00983752
PAS_chr4_0268	96.2136	0.00983474
PAS_chr3_0991	96.18	0.0098313
PAS_chr2-2_0378	96.0466	0.00981766
PAS_chr2_9015	95.9879	0.00981166
PAS_chr1-1_0079	95.9554	0.00980834
PAS_chr2-1_0573	95.9548	0.00980828
PAS_chr1-4_0320	95.824	0.00979491
PAS_chr3_0438	95.8153	0.00979402
PAS_chr2-1_0336	95.7044	0.00978269
PAS_chr4_0564	95.697	0.00978193
PAS_chr3_0587	95.6304	0.00977512
PAS_chr3_0462	95.6045	0.00977247
PAS_chr4_0349	95.4995	0.00976174
PAS_chr3_0075	95.4948	0.00976126
PAS_chr3_0398	95.4907	0.00976084
PAS_chr1-4_0493	95.34	0.00974544
PAS_chr1-3_0138,PAS_chr1-3_0140	95.3062	0.00974198
PAS_chr1-1_0319	95.2557	0.00973682
PAS_chr3_0170	95.1973	0.00973085
PAS_chr2-1_0526	95.1863	0.00972973
PAS_chr2-1_0070	95.1862	0.00972972
PAS_chr2-1_0817	95.1816	0.00972925
PAS_chr3_1098	95.0941	0.0097203
PAS_chr2-1_0831	94.9333	0.00970387
PAS_chr2-1_0543	94.864	0.00969678
PAS_chr4_0598	94.7933	0.00968956
PAS_chr4_0588	94.7793	0.00968812
PAS_chr4_0907	94.6663	0.00967657
PAS_chr1-1_0331	94.6319	0.00967306
PAS_chr3_0341	94.5946	0.00966924
PAS_chr1-1_0135	94.4963	0.0096592
PAS_chr1-1_0326	94.4759	0.00965711
PAS_chr2-1_0341	94.4249	0.0096519
PAS_c131_0014	94.4125	0.00965063
PAS_chr1-4_0026	94.361	0.00964537
PAS_chr2-1_0615	94.3528	0.00964453
PAS_chr2-2_0425	94.3048	0.00963962
PAS_chr4_0404	94.1052	0.00961922
PAS_chr1-1_0457	94.0882	0.00961748
PAS_chr3_0960	94.0807	0.00961672
PAS_chr1-1_0478	93.9644	0.00960483
PAS_chr1-3_0276	93.9377	0.0096021
PAS_chr2-1_0096	93.9223	0.00960052
PAS_chr1-4_0242	93.819	0.00958996
PAS_chr2-1_0541	93.8111	0.00958916
PAS_chr1-4_0669	93.7987	0.00958789
-	93.6475	0.00957243
PAS_chr3_0428	93.6139	0.009569
PAS_chr1-1_0290	93.5735	0.00956487
PAS_chr1-4_0273	93.5419	0.00956164
PAS_chr2-2_0238	93.4241	0.0095496
PAS_chr3_0217	93.4171	0.00954888
PAS_chr1-1_0469	93.4128	0.00954844
PAS_chr1-1_0489	93.3775	0.00954484
PAS_chr2-1_0208	93.3576	0.0095428
PAS_chr2-2_0242	93.3176	0.00953871
PAS_chr1-1_0424	93.2339	0.00953016
PAS_chr1-1_0346	93.1886	0.00952553
PAS_chr2-2_0162	93.1085	0.00951734
PAS_chr1-4_0196	93.0448	0.00951083
PAS_FragB_0020	92.9772	0.00950392
PAS_chr2-1_0033	92.8167	0.00948751
PAS_chr2-2_0074	92.7882	0.0094846
PAS_chr3_0167	92.7549	0.00948119
PAS_chr4_0344	92.7347	0.00947913
PAS_chr2-1_0410	92.717	0.00947732
PAS_chr2-1_0277	92.3271	0.00943747
PAS_chr3_0392	92.1945	0.00942391
PAS_FragB_0041	92.1047	0.00941473
PAS_chr3_0142	92.007	0.00940475
PAS_chr2-1_0071	91.8769	0.00939145
PAS_chr1-4_0692	91.8369	0.00938736
PAS_chr1-1_0127	91.7314	0.00937657
PAS_chr1-4_0468	91.6398	0.00936721
PAS_c034_0025	91.5862	0.00936173
PAS_chr4_0266	91.5681	0.00935988
PAS_chr1-1_0132	91.4189	0.00934463
PAS_chr2-1_0026	91.2355	0.00932589
PAS_chr3_0457	91.1868	0.00932091
PAS_chr1-4_0083	91.1503	0.00931718
PAS_chr4_0396	90.9635	0.00929808
PAS_chr1-4_0331	90.9581	0.00929753
PAS_chr4_0915	90.8054	0.00928192
PAS_chr2-2_0470	90.8	0.00928137
PAS_chr4_0513	90.702	0.00927135
PAS_chr2-1_0636	90.6624	0.0092673
PAS_chr1-4_0444	90.6365	0.00926466
PAS_chr2-1_0330	90.5393	0.00925472
PAS_chr3_0877	90.4459	0.00924517
PAS_chr4_0227	90.401	0.00924058
PAS_chr2-1_0478	90.3115	0.00923144
PAS_chr2-2_0022	90.2124	0.00922131
PAS_chr2-2_0278	90.0621	0.00920594
PAS_chr2-1_0681	90.0186	0.0092015
PAS_chr4_0905	89.9456	0.00919403
PAS_chr4_0276	89.8418	0.00918342
PAS_chr3_0473	89.8229	0.00918149
PAS_chr2-2_0240	89.7759	0.00917669
PAS_chr3_1183	89.7253	0.00917152
PAS_chr2-1_0537	89.6098	0.00915971
PAS_chr3_0797	89.4424	0.0091426
PAS_chr2-2_0380	89.3594	0.00913411
PAS_chr1_9145	89.2132	0.00911917
PAS_chr4_0093	89.1573	0.00911346
PAS_chr2-1_0140	89.1155	0.00910918
PAS_chr2-1_0884	88.9539	0.00909267
PAS_chr1-4_0383	88.9389	0.00909113
PAS_FragD_0003	88.8985	0.009087
PAS_chr1-4_0187	88.893	0.00908644
PAS_chr1-1_0169	88.8778	0.00908489
PAS_chr2-1_0552	88.861	0.00908317
PAS_chr2-1_0095,PAS_chr2-1_0808	88.8535	0.0090824
PAS_chr3_0060	88.8088	0.00907783
PAS_chr2-1_0338	88.7999	0.00907692
PAS_chr1-4_0364	88.7802	0.00907491
PAS_chr4_0121	88.7314	0.00906992
PAS_chr2-1_0731	88.5829	0.00905474
PAS_chr3_0879	88.5808	0.00905453
PAS_chr3_1060	88.4769	0.00904391
PAS_chr1-4_0543	88.3452	0.00903045
PAS_chr1-3_0280	88.2752	0.00902329
PAS_chr1-3_0092	88.251	0.00902082
PAS_chr1-1_0448	88.2009	0.0090157
PAS_chr1-4_0291	88.1729	0.00901283
PAS_chr3_0362	88.1147	0.00900688
PAS_chr1-1_0431	88.0775	0.00900308
PAS_chr4_0981	87.9465	0.00898969
PAS_chr1-1_0017	87.9026	0.0089852
PAS_chr1-4_0612	87.7641	0.00897105
PAS_chr4_0845	87.6978	0.00896427
PAS_chr1-1_0058	87.6715	0.00896158
PAS_chr2-1_0494	87.6548	0.00895987
PAS_chr3_0878	87.6172	0.00895603
PAS_chr1-4_0132	87.6065	0.00895494
PAS_chr3_1154	87.5307	0.00894719
PAS_chr2-1_0555	87.4767	0.00894167
PAS_chr2-2_0241	87.474	0.00894139
PAS_chr4_0272	87.3038	0.008924
PAS_chr1-1_0488	87.2804	0.0089216
PAS_chr2-2_0377	87.1778	0.00891112
PAS_chr2-2_0004	87.0589	0.00889896
PAS_chr4_0496	87.0441	0.00889745
PAS_chr3_0571	87.0264	0.00889564
PAS_chr2-2_0279	87.0115	0.00889412
PAS_chr4_0812	86.9163	0.00888439
PAS_chr4_0998	86.8495	0.00887756
PAS_chr3_0407	86.6693	0.00885914
PAS_chr2-1_0384	86.6171	0.0088538
PAS_chr4_0935	86.5481	0.00884675
PAS_chr3_0734	86.5087	0.00884272
PAS_chr1-3_0244	86.4161	0.00883326
PAS_chr2-1_0577	86.4088	0.00883251
PAS_chr3_1137	86.3773	0.00882929
PAS_chr3_0980	86.3625	0.00882778
PAS_chr1-1_0195	86.3422	0.0088257
PAS_chr1-1_0497	86.3194	0.00882337
PAS_chr3_1136	86.3178	0.00882321
PAS_chr1-3_0136	86.3004	0.00882143
PAS_c048_0007	86.242	0.00881546
PAS_chr1-4_0410	86.2312	0.00881436
PAS_chr4_0468	86.1866	0.0088098
PAS_chr2-1_0030	86.0983	0.00880077
PAS_chr3_1016	86.0821	0.00879912
PAS_chr2-2_0139	86.0592	0.00879678
PAS_chr1-4_0016	86.0153	0.00879229
PAS_chr1-1_0415	85.7898	0.00876924
PAS_c131_0007	85.5835	0.00874815
PAS_chr1-4_0059	85.536	0.0087433
PAS_chr2-1_0131	85.4537	0.00873488
PAS_chr3_0674	85.2978	0.00871895
PAS_chr4_0537	85.2347	0.0087125
PAS_chr4_0855	85.2196	0.00871095
PAS_chr2-1_0354	85.1191	0.00870068
PAS_chr1-4_0213	85.1051	0.00869925
PAS_chr1-4_0021	85.0835	0.00869704
PAS_chr2-1_0329	84.9224	0.00868057
PAS_chr2-1_0144	84.8915	0.00867742
PAS_chr1-4_0676	84.8494	0.00867311
-	84.8013	0.0086682
PAS_chr3_1072	84.7576	0.00866373
PAS_chr1-1_0016	84.6862	0.00865643
PAS_chr2-2_0299	84.535	0.00864098
PAS_chr2-1_0580	84.5128	0.00863871
PAS_chr3_0050	84.4656	0.00863388
PAS_chr4_0297	84.4589	0.0086332
PAS_chr2-1_0601	84.389	0.00862605
PAS_chr1-4_0552	84.2749	0.00861439
PAS_chr4_0259	84.1627	0.00860292
PAS_chr1-1_0405	84.0718	0.00859363
PAS_chr3_0029	83.8631	0.0085723
PAS_chr2-1_0453	83.7	0.00855562
PAS_chr1-4_0052	83.6892	0.00855452
PAS_chr3_0175	83.6279	0.00854825
PAS_chr1-1_0274	83.5864	0.00854401
PAS_chr2-1_0282	83.3714	0.00852203
PAS_chr2-2_0276	83.217	0.00850625
PAS_chr1-4_0450	83.2025	0.00850477
PAS_chr1-1_0430	83.1608	0.00850051
PAS_chr3_1035	83.0937	0.00849365
PAS_chr3_1097	83.0606	0.00849027
PAS_chr1-3_0287	82.9954	0.0084836
PAS_chr3_1014	82.9796	0.00848199
PAS_chr2-2_0083	82.9793	0.00848196
PAS_chr4_0586	82.9021	0.00847406
PAS_chr3_0884	82.8664	0.00847041
PAS_chr4_0085	82.8409	0.00846781
PAS_chr3_0711	82.8137	0.00846503
PAS_chr1-3_0073	82.7062	0.00845404
PAS_chr3_0431	82.6725	0.00845059
PAS_chr1-4_0404	82.4026	0.00842301
PAS_chr3_0634	82.2363	0.00840601
PAS_chr1-4_0104	82.2301	0.00840537
PAS_chr3_0663,PAS_chr3_0665	82.1949	0.00840178
PAS_chr2-2_0401	82.0229	0.00838419
PAS_chr2-2_0088	81.973	0.00837909
PAS_chr2-1_0646	81.9255	0.00837424
PAS_chr3_0802	81.8903	0.00837064
PAS_chr2-1_0735	81.578	0.00833872
PAS_chr1-1_0442	81.5263	0.00833343
PAS_chr1-1_0160	81.5106	0.00833183
PAS_chr1-4_0545	81.205	0.00830059
PAS_chr1-4_0034	81.0752	0.00828732
PAS_chr1-4_0190	81.0211	0.00828179
PAS_chr1-4_0222	80.9105	0.00827049
PAS_chr1-4_0598	80.9028	0.0082697
PAS_chr2-1_0784	80.8476	0.00826406
PAS_chr2-1_0488	80.8154	0.00826077
PAS_chr1-4_0553	80.7187	0.00825088
PAS_chr1-3_0149	80.6865	0.00824759
PAS_chr4_0202	80.5159	0.00823015
PAS_chr3_0593	80.4555	0.00822398
PAS_chr2-1_0621	80.4007	0.00821838
PAS_c121_0003	80.3566	0.00821387
PAS_chr2-2_0437	80.3409	0.00821226
PAS_chr1-1_0323	80.3271	0.00821085
PAS_chr3_0385	80.2092	0.0081988
PAS_chr1-3_0260	80.1559	0.00819335
PAS_chr2-1_0389	80.0665	0.00818422
PAS_chr1-1_0391	79.9702	0.00817437
PAS_chr3_0589	79.9497	0.00817228
PAS_chr2-1_0695	79.5709	0.00813356
PAS_chr4_0897	79.5135	0.00812769
PAS_chr4_0250	79.5041	0.00812673
PAS_chr1-1_0104	79.4945	0.00812575
PAS_chr1-3_0132	79.439	0.00812007
PAS_chr1-1_0291	79.4248	0.00811862
PAS_chr2-1_0314	79.3707	0.00811309
PAS_chr4_0750	79.2745	0.00810326
PAS_chr1-4_0548	79.2607	0.00810185
PAS_chr3_0716	79.1913	0.00809475
PAS_chr3_0915	79.1315	0.00808864
PAS_chr2-2_0124	79.1105	0.0080865
PAS_chr3_0467	79.0997	0.00808539
PAS_chr2-1_0321	79.0987	0.00808529
PAS_chr2-2_0067	78.9875	0.00807392
PAS_chr1-3_0134	78.9455	0.00806963
PAS_chr3_1155	78.9122	0.00806623
PAS_chr2-1_0801,PAS_chr2-1_0804	78.7393	0.00804855
PAS_chr2-1_0158	78.7353	0.00804814
PAS_chr1-4_0228	78.6922	0.00804374
PAS_chr1-1_0487	78.621	0.00803646
PAS_chr4_0150	78.621	0.00803646
PAS_chr4_0307	78.6125	0.00803559
PAS_chr2-2_0230	78.383	0.00801213
PAS_chr1-3_0133	78.3388	0.00800761
PAS_chr3_0983	78.2799	0.00800159
PAS_chr2-2_0322	78.2571	0.00799926
PAS_chr1-4_0124	78.2029	0.00799372
PAS_chr3_0251	78.129	0.00798617
PAS_chr1-1_0204,PAS_chr1-1_0205	78.0542	0.00797852
PAS_chr4_0436	77.9675	0.00796966
PAS_chr4_0451	77.8455	0.00795719
PAS_chr1-3_0032	77.7855	0.00795106
PAS_chr1-4_0642	77.6926	0.00794156
PAS_chr3_0241	77.6785	0.00794012
PAS_chr1-1_0078	77.6604	0.00793827
PAS_chr3_1025	77.6354	0.00793571
PAS_chr2-2_0096	77.6331	0.00793548
PAS_chr4_0744	77.5894	0.00793101
PAS_chr2-1_0852	77.5802	0.00793007
PAS_chr1-1_0188	77.5773	0.00792978
PAS_chr3_1095	77.5492	0.0079269
PAS_chr1-4_0327	77.3269	0.00790418
PAS_chr2-1_0813	77.3112	0.00790257
PAS_chr4_0494	77.2455	0.00789586
PAS_chr1-4_0644	77.2341	0.00789469
PAS_chr1-4_0641	77.2167	0.00789292
PAS_chr2-1_0383	77.0934	0.00788031
PAS_chr3_0566	77.0238	0.0078732
PAS_chr3_1122	76.9199	0.00786258
PAS_chr1-4_0293	76.8954	0.00786007
PAS_chr2-1_0642	76.8218	0.00785255
PAS_chr4_0100	76.7959	0.0078499
PAS_chr4_0992	76.6613	0.00783614
PAS_chr2-1_0564	76.6305	0.007833
PAS_chr1-3_0026	76.602	0.00783008
PAS_chr4_0528	76.5849	0.00782833
PAS_chr4_0218	76.4939	0.00781903
PAS_chr2-1_0184	76.4867	0.0078183
PAS_chr1-1_0028,PAS_chr1-1_0463	76.3678	0.00780614
PAS_chr3_0048	76.2963	0.00779883
PAS_chr1-1_0235	76.2955	0.00779875
PAS_chr4_0738	76.2934	0.00779854
PAS_chr1-4_0009	76.2909	0.00779828
PAS_chr2-1_0177	76.2547	0.00779458
PAS_chr4_0823	76.2353	0.0077926
PAS_chr3_0160	76.2335	0.00779241
PAS_chr2-2_0016	76.1745	0.00778638
PAS_chr1-3_0051	76.1202	0.00778083
PAS_chr2-1_0518	76.1197	0.00778078
PAS_chr1-4_0379	76.0919	0.00777794
PAS_chr4_0212	75.9365	0.00776206
PAS_chr4_0217	75.8621	0.00775445
PAS_chr2-1_0345,PAS_chr2-1_0893	75.8543	0.00775365
PAS_chr2-2_0185	75.8288	0.00775105
PAS_chr1-1_0012	75.7206	0.00773999
PAS_chr1-4_0181	75.633	0.00773103
PAS_chr3_1031	75.5931	0.00772695
PAS_chr2-1_0219	75.5298	0.00772048
PAS_chr3_1123	75.5058	0.00771803
PAS_chr3_0559	75.503	0.00771774
PAS_chr1-4_0144	75.4812	0.00771552
PAS_chr3_0332	75.4718	0.00771456
PAS_chr1-3_0130	75.4567	0.00771301
PAS_chr1-1_0144	75.3674	0.00770388
PAS_chr3_0694	75.2991	0.0076969
PAS_chr1-1_0397	75.2985	0.00769684
PAS_chr4_0224	75.2637	0.00769328
PAS_chr1-4_0358	75.1775	0.00768447
PAS_chr4_0141	75.1155	0.00767814
PAS_chr1-4_0005	75.0293	0.00766932
PAS_chr1-3_0240	74.9424	0.00766044
PAS_chr2-1_0554	74.7876	0.00764462
PAS_chr2-2_0154	74.6765	0.00763326
PAS_chr3_0452	74.5135	0.0076166
PAS_chr2-1_0442	74.4646	0.0076116
PAS_chr4_0734	74.3642	0.00760134
PAS_chr3_0618	74.3439	0.00759926
PAS_chr2-1_0698	74.3268	0.00759752
PAS_chr2-2_0058	74.3208	0.0075969
PAS_chr3_0296	74.3096	0.00759576
PAS_chr2-1_0882	74.2335	0.00758798
PAS_chr2-1_0433	74.2283	0.00758745
PAS_chr3_0359	74.2083	0.0075854
PAS_chr2-1_0773	74.1674	0.00758122
PAS_chr1-4_0696	74.1635	0.00758082
PAS_chr1-1_0024	74.1403	0.00757845
PAS_chr3_1237	74.1171	0.00757608
PAS_chr1-1_0423	74.0904	0.00757335
PAS_chr4_0527	74.0576	0.00757
PAS_chr1-1_0476	74.0498	0.0075692
PAS_chr1-1_0351	74.0107	0.00756521
PAS_chr1-4_0244	73.9761	0.00756167
PAS_chr4_0255	73.9258	0.00755653
PAS_chr1-4_0628	73.9206	0.007556
PAS_chr3_0799	73.7776	0.00754138
PAS_chr2-2_0331	73.751	0.00753866
PAS_chr2-1_0770	73.747	0.00753825
PAS_chr1-4_0145	73.6909	0.00753252
PAS_chr1-1_0485	73.5357	0.00751665
PAS_chr3_9110	73.3948	0.00750225
PAS_chr4_0638	73.2913	0.00749167
PAS_chr1-4_0307	73.2242	0.00748481
PAS_chr3_0515	73.1495	0.00747718
PAS_chr2-2_0237	73.0673	0.00746877
PAS_chr4_0045	72.9975	0.00746164
PAS_chr1-3_0157	72.9943	0.00746131
PAS_chr2-1_0749	72.8937	0.00745103
PAS_chr4_0465	72.8242	0.00744392
PAS_chr1-4_0483	72.7411	0.00743543
PAS_chr2-2_0085	72.7378	0.00743509
PAS_chr3_0843	72.6837	0.00742956
PAS_chr1-4_0650	72.6581	0.00742695
PAS_chr3_0881	72.6113	0.00742216
PAS_chr2-1_0326	72.5374	0.00741461
PAS_chr1-4_0602	72.5224	0.00741307
PAS_chr1-3_0029	72.5102	0.00741183
PAS_chr1-1_0493	72.483	0.00740905
PAS_chr2-1_0424	72.4775	0.00740849
PAS_chr3_0546	72.4264	0.00740326
PAS_chr1-1_0461	72.3138	0.00739175
PAS_chr1-4_0155	72.3026	0.00739061
PAS_chr1-3_0058	72.3021	0.00739056
PAS_chr3_0869	72.2934	0.00738967
PAS_chr3_0966	72.2675	0.00738702
PAS_chr4_0803	72.2385	0.00738406
PAS_chr2-1_0191	72.1756	0.00737763
PAS_chr1-1_0102	72.1649	0.00737653
PAS_chr4_0493	72.1529	0.00737531
PAS_chr1-1_0117	72.0473	0.00736451
PAS_chr3_9000	72.0166	0.00736137
PAS_chr1-4_0195	72.0092	0.00736062
PAS_chr1-4_0134	71.9992	0.00735959
PAS_chr4_0497	71.9899	0.00735864
PAS_chr1-4_0492	71.945	0.00735405
PAS_chr3_0252	71.8959	0.00734904
PAS_chr1-4_0288	71.8337	0.00734268
PAS_chr1-1_0184	71.8063	0.00733988
PAS_chr1-3_0237	71.7751	0.00733669
PAS_chr3_1080	71.7483	0.00733395
PAS_chr2-1_0466	71.7395	0.00733305
PAS_chr1-1_0150	71.7394	0.00733304
PAS_chr1-4_0594	71.7367	0.00733276
PAS_chr4_0242	71.5964	0.00731842
PAS_chr1-3_0205	71.5623	0.00731494
PAS_chr2-1_0686	71.5393	0.00731258
PAS_chr2-1_0113	71.3555	0.0072938
PAS_chr2-1_0468	71.2859	0.00728668
PAS_chr2-1_0794	71.2781	0.00728589
PAS_chr2-1_0650	71.2776	0.00728583
PAS_chr1-4_0234,PAS_chr1-4_0237	71.2744	0.00728551
PAS_chr2-2_0431	71.226	0.00728056
PAS_chr3_1231	71.2046	0.00727837
PAS_chr1-4_0002	71.1526	0.00727306
PAS_chr4_0336	71.1481	0.0072726
PAS_chr2-1_0407	71.0692	0.00726453
PAS_chr1-4_0382	70.9131	0.00724858
PAS_chr1-4_0324	70.8982	0.00724705
PAS_chr3_1189	70.8052	0.00723755
PAS_chr2-1_0840	70.7522	0.00723213
PAS_chr3_1020	70.7439	0.00723128
PAS_chr4_0428	70.689	0.00722567
PAS_chr1-1_0328	70.5395	0.00721039
PAS_chr2-1_0739	70.486	0.00720492
PAS_chr2-2_0371	70.4633	0.0072026
PAS_chr4_0451	70.4163	0.00719779
PAS_chr1-1_0201	70.3493	0.00719095
PAS_chr2-1_0553	70.303	0.00718621
PAS_chr4_0536	70.2695	0.00718279
PAS_chr3_1009,PAS_chr3_1010	70.2394	0.00717971
PAS_chr1-4_0459	70.2179	0.00717751
PAS_chr1-4_0081	70.1497	0.00717054
PAS_chr2-1_0712	70.1137	0.00716686
PAS_chr1-3_0137	70.1136	0.00716685
PAS_chr1-4_0395	70.0983	0.00716529
PAS_chr4_0851	69.9932	0.00715455
PAS_chr2-1_0699	69.8385	0.00713873
PAS_chr3_0243	69.8282	0.00713768
PAS_chr1-4_0374	69.8237	0.00713722
PAS_chr3_0110	69.8013	0.00713493
PAS_chr1-1_0446	69.7915	0.00713393
PAS_chr2-2_0332	69.6799	0.00712252
PAS_chr2-1_0454	69.6476	0.00711922
PAS_chr3_0289	69.5906	0.00711339
PAS_chr1-4_0500	69.5517	0.00710942
PAS_chr2-2_0203	69.4845	0.00710255
PAS_chr2-2_0405	69.4459	0.0070986
PAS_chr1-1_0408,PAS_chr1-1_0410	69.3193	0.00708566
PAS_chr4_0604	69.2943	0.00708311
PAS_chr1-1_0123	69.2889	0.00708255
PAS_chr1-1_0065	69.2038	0.00707385
PAS_chr2-1_0796	69.1957	0.00707303
PAS_chr3_0374	69.138	0.00706713
PAS_chr1-4_0321	69.1269	0.00706599
PAS_chr3_0549	69.1076	0.00706402
PAS_chr3_0984	69.1008	0.00706333
PAS_chr2-1_0530	69.0794	0.00706114
PAS_chr3_0442	69.0664	0.00705981
PAS_chr1-4_0062,PAS_chr1-4_0654	68.9946	0.00705247
PAS_chr4_0476	68.9927	0.00705228
PAS_chr1-4_0455	68.9577	0.0070487
PAS_chr3_0594	68.9297	0.00704584
PAS_chr1-4_0170	68.8419	0.00703686
PAS_FragB_0030	68.6722	0.00701952
PAS_chr2-1_0736	68.6532	0.00701757
PAS_chr1-4_0260	68.6464	0.00701688
PAS_chr3_0769	68.639	0.00701612
PAS_chr1-1_0096	68.6378	0.007016
PAS_chr4_0411	68.6258	0.00701477
PAS_chr1-1_0284	68.6051	0.00701266
PAS_chr1-4_0086	68.6019	0.00701233
PAS_chr1-3_0228	68.5396	0.00700596
PAS_chr4_0471	68.5395	0.00700595
PAS_chr3_0773	68.4126	0.00699298
PAS_chr4_0114	68.4083	0.00699254
PAS_chr2-1_0763	68.3226	0.00698378
PAS_chr4_0461	68.31	0.00698249
PAS_chr4_0759	68.2477	0.00697612
PAS_chr1-4_0682	68.2187	0.00697316
PAS_chr3_0215	68.1921	0.00697044
PAS_chr1-4_0425	68.1714	0.00696833
PAS_chr3_0073	68.0867	0.00695967
PAS_chr1-3_0118	68.057	0.00695663
PAS_chr2-2_0272	67.9712	0.00694786
PAS_chr4_0788	67.9693	0.00694767
PAS_chr3_0180	67.8661	0.00693712
PAS_chr2-1_0256	67.8111	0.0069315
PAS_chr1-1_0199	67.6758	0.00691767
PAS_chr4_0816	67.6742	0.0069175
PAS_chr1-1_0258	67.6352	0.00691352
PAS_chr3_1195	67.5941	0.00690932
PAS_c121_0004	67.5173	0.00690146
PAS_chr1-1_0181	67.4483	0.00689441
PAS_chr4_0285	67.4284	0.00689238
PAS_chr3_0896	67.3858	0.00688802
PAS_chr2-2_0350	67.3842	0.00688786
PAS_chr2-1_0204	67.2269	0.00687178
PAS_chr3_0604	67.1744	0.00686641
PAS_chr3_0130	67.1661	0.00686557
PAS_chr2-1_0867	67.1214	0.006861
PAS_chr1-1_0398	67.1209	0.00686095
PAS_chr1-1_0435	67.1129	0.00686013
PAS_chr2-2_0211	67.095	0.0068583
PAS_chr2-1_0232	67.0912	0.00685791
PAS_chr2-2_0235	67.0022	0.00684881
PAS_chr4_0912	66.89	0.00683734
PAS_chr4_0060	66.8515	0.00683341
PAS_chr2-2_0026	66.8467	0.00683292
PAS_chr3_9160	66.7947	0.0068276
PAS_chr1-1_0147	66.7582	0.00682387
PAS_chr4_0896	66.7437	0.00682239
PAS_chr1-3_0152	66.7229	0.00682026
PAS_chr3_0439	66.6603	0.00681386
PAS_chr1-1_0352	66.6411	0.0068119
PAS_chr1-1_0230	66.6202	0.00680977
PAS_chr3_0601	66.6002	0.00680772
PAS_chr2-2_0300	66.5905	0.00680673
PAS_chr2-1_0139	66.5844	0.00680611
PAS_chr4_0475	66.4219	0.0067895
PAS_chr3_1124	66.3548	0.00678264
PAS_chr2-1_0740	66.3366	0.00678078
PAS_chr4_0082	66.3248	0.00677957
PAS_chr1-4_0617	66.3215	0.00677923
PAS_chr1-3_0057	66.2498	0.0067719
PAS_chr1-4_0631	66.2205	0.00676891
PAS_chr1-4_0597	66.1759	0.00676435
PAS_chr1-4_0340	66.1569	0.00676241
PAS_chr2-1_0322	66.1443	0.00676112
PAS_chr2-1_0664	66.0917	0.00675574
PAS_chr1-3_0301	66.0645	0.00675296
PAS_chr1-1_0043	66.0559	0.00675208
PAS_chr3_0098	66.0219	0.00674861
PAS_chr2-1_0700	66.0152	0.00674792
PAS_chr4_0602	66.0135	0.00674775
PAS_chr2-1_0085	66.0019	0.00674656
PAS_chr1-1_0259	65.9507	0.00674133
PAS_c034_0024	65.9352	0.00673975
PAS_chr2-1_0258	65.8603	0.00673209
PAS_chr1-4_0689	65.8475	0.00673078
PAS_chr2-1_0545	65.826	0.00672858
PAS_chr2-1_0603,PAS_chr2-1_0866	65.7951	0.00672543
PAS_chr1-4_0413	65.6807	0.00671373
PAS_chr2-2_0042	65.6339	0.00670895
PAS_c034_0010	65.5983	0.00670531
PAS_chr4_0979	65.5504	0.00670041
PAS_chr4_0153	65.5371	0.00669905
PAS_chr3_0564	65.4603	0.0066912
PAS_chr2-2_0410,PAS_chr2-2_0497	65.3956	0.00668459
PAS_chr2-1_0168	65.3638	0.00668134
PAS_chr3_0736	65.3397	0.00667888
PAS_chr3_0898	65.3383	0.00667873
PAS_chr1-4_0133	65.3246	0.00667733
PAS_chr1-1_0338	65.122	0.00665662
PAS_chr2-2_0173	65.1002	0.00665439
PAS_chr3_0669	65.0915	0.0066535
PAS_chr4_0149	65.0773	0.00665205
PAS_chr3_0962	65.0252	0.00664673
PAS_chr4_0775	65.0223	0.00664643
PAS_chr3_0472	65.0048	0.00664464
PAS_FragD_0021	64.9833	0.00664245
PAS_chr3_0182	64.9444	0.00663847
PAS_chr1-3_0295	64.9014	0.00663407
PAS_chr3_0768,PAS_chr3_1218	64.8881	0.00663271
PAS_chr1-4_0429	64.8325	0.00662703
PAS_chr4_0676	64.7517	0.00661877
PAS_chr4_0541	64.7339	0.00661695
PAS_chr1-4_0610	64.6726	0.00661069
PAS_chr1-3_0193	64.428	0.00658568
PAS_chr3_0844	64.4266	0.00658554
PAS_chr1-4_0661	64.3837	0.00658116
PAS_chr3_0466	64.3778	0.00658055
PAS_chr3_1082	64.3634	0.00657908
PAS_chr3_1084	64.2899	0.00657157
PAS_chr4_0346	64.1483	0.00655709
PAS_chr3_0271	64.1441	0.00655666
PAS_chr3_0079	64.1303	0.00655525
PAS_chr1-1_0265	64.1179	0.00655399
PAS_chr3_0681	64.0839	0.00655051
PAS_chr3_0947	64.0784	0.00654995
PAS_chr2-1_0005,PAS_chr2-1_0008	64.0771	0.00654982
PAS_chr1-4_0153	64.0553	0.00654759
PAS_chr4_0944	64.0173	0.0065437
PAS_chr4_0057	64.0017	0.00654211
PAS_chr1-4_0212	63.9774	0.00653962
PAS_chr1-4_0518	63.9368	0.00653547
PAS_chr3_1116	63.9093	0.00653266
PAS_chr1-4_0596	63.8904	0.00653073
PAS_chr3_0608	63.832	0.00652476
PAS_chr2-2_0493	63.828	0.00652435
PAS_chr1-4_0067	63.8113	0.00652265
PAS_chr1-4_0577	63.8084	0.00652235
PAS_chr4_0300	63.8005	0.00652154
PAS_chr1-1_0155	63.7921	0.00652068
[truncated: 2,893 more rows]

## Sheet: C6-Met
Gene ID	FPKM	RTA (%)		Transcriptome/sample	Strain	Scale	Carbon source	Time
PAS_chr1-4_0547	32463.6	3.60852		C6-Met	KM71FTEII	Bioreactor	Methanol	47 h after the initiation of methanol induction
PAS_FragB_0031,PAS_FragB_0032,PAS_FragB_0035,PAS_FragB_0036,PAS_c121_0008,PAS_chr1-4_0586	23526.3	2.61509
PAS_chr3_0648	22589.5	2.51096
PAS_chr3_0932	16788.3	1.86612
PAS_chr4_0065	11439.2	1.27153
-	11140.6	1.23834
Rec_FTEII_pPIC9	11062.5	1.22966
PAS_chr2-2_0200	9884.51	1.09872
PAS_chr3_0834	9824.34	1.09203
PAS_chr3_1071	9405.69	1.0455
PAS_chr3_0030	9347.29	1.03901
PAS_chr4_0589	7807.63	0.867864
PAS_chr3_0832	6699.18	0.744653
PAS_chr2-2_0199	6241.18	0.693744
PAS_chr3_1028	5753	0.63948
PAS_chr1-1_0479	5452.29	0.606054
PAS_chr2-2_0131	5165.39	0.574163
PAS_chr2-1_0504	4921.02	0.547
PAS_chr2-1_0428	4208.13	0.467758
PAS_c034_0036	4167.68	0.463262
PAS_chr1-3_0300	4105.86	0.45639
PAS_c034_0035	3763.13	0.418294
PAS_chr3_1033	3580.91	0.398039
PAS_chr3_0867	3517.82	0.391026
PAS_chr2-2_0177	3432.95	0.381592
PAS_FragB_0052	3420.8	0.380242
PAS_chr1-4_0313	3075.59	0.34187
PAS_chr2-2_0326	3036.84	0.337563
PAS_chr1-4_0275,PAS_chr1-4_0697	2964.16	0.329484
PAS_chr3_0950,PAS_chr3_0951	2962.02	0.329246
PAS_chr3_0100	2957.48	0.328741
PAS_chr3_0099	2897.63	0.322089
PAS_chr3_0194	2893.32	0.321609
PAS_chr2-1_0362	2854.47	0.317291
PAS_chr1-4_0510	2843.76	0.316101
PAS_chr4_0348	2717.22	0.302035
PAS_chr1-1_0319	2672.49	0.297063
PAS_chr1-1_0302	2580.58	0.286847
PAS_chr1-3_0264	2525.15	0.280685
PAS_chr3_0841	2470.24	0.274582
PAS_chr1-1_0283	2467.78	0.274308
PAS_c131_0011	2427.71	0.269854
PAS_chr3_0722	2334.1	0.259449
PAS_chr1-4_0238	2316.17	0.257456
PAS_chr3_0059	2297.67	0.255399
PAS_chr2-1_0779	2269.64	0.252284
PAS_chr2-1_0701	2229.6	0.247833
PAS_chr2-1_0502	2206.11	0.245222
PAS_chr2-1_0584	2187.58	0.243162
PAS_chr1-1_0257	2176.39	0.241918
-	2157.46	0.239814
PAS_chr1-1_0002	2154.72	0.23951
PAS_chr3_0578	2143.04	0.238211
PAS_chr1-4_0352	2108.1	0.234328
PAS_chr2-1_0783	2084.28	0.23168
PAS_chr2-2_0257	2074.01	0.230538
PAS_chr2-1_0481	2058.66	0.228832
PAS_chr2-1_0486	2054.03	0.228317
PAS_chr2-1_0086	2051.98	0.22809
PAS_chr1-4_0516	2033.71	0.226059
PAS_chr1-1_0315	2008.23	0.223227
PAS_chr1-1_0037	1984.12	0.220547
PAS_chr4_0267	1969.19	0.218887
PAS_chr2-1_0087	1968.49	0.218809
PAS_chr2-1_0728	1962.13	0.218102
PAS_chr2-2_0392	1959.74	0.217837
PAS_chr3_1048	1910.72	0.212388
PAS_chr2-1_0218	1872.62	0.208153
PAS_chr3_0374	1869.94	0.207855
PAS_chr1-1_0189	1865.31	0.20734
PAS_chr1-4_0422,PAS_chr1-4_0423,PAS_chr1-4_0680	1851.18	0.205769
PAS_chr2-1_0437	1849.93	0.205631
PAS_chr2-2_0257	1830.77	0.203501
PAS_chr1-4_0353	1827.63	0.203152
PAS_chr1-4_0699	1781.14	0.197984
PAS_chr4_0284	1771.12	0.19687
PAS_chr1-1_0216,PAS_chr1-1_0218,PAS_chr1-1_0219	1761.23	0.195771
PAS_chr1-1_0337	1724.75	0.191716
PAS_chr3_0040	1703.03	0.189302
PAS_chr4_0212	1697.19	0.188653
PAS_chr3_0596	1681.82	0.186944
PAS_chr1-1_0200	1652.45	0.183679
PAS_chr1-4_0043	1650.9	0.183507
PAS_chr4_0414	1636.97	0.181959
PAS_chr1-4_0589	1589.66	0.1767
PAS_chr1-4_0481	1573.7	0.174926
PAS_chr2-1_0751	1553.21	0.172648
PAS_chr1-3_0172	1543.77	0.171599
PAS_chr3_1200	1522.37	0.16922
PAS_chr1-4_0339	1479.48	0.164453
PAS_chr4_0412	1478.82	0.16438
PAS_chr1-4_0471	1467.42	0.163112
PAS_chr3_0230	1460	0.162288
PAS_chr1-4_0393	1456.75	0.161926
PAS_chr1-1_0183	1448.57	0.161017
PAS_chr3_0227	1435.59	0.159574
PAS_chr4_0152	1428.55	0.158792
PAS_chr1-4_0412	1425.6	0.158464
PAS_chr2-1_0539	1420.12	0.157855
PAS_chr1-1_0333	1410.41	0.156775
PAS_chr3_9100	1408.57	0.156571
PAS_chr1-1_0072	1399.89	0.155606
PAS_chr3_0054	1390.55	0.154568
PAS_chr4_0407	1386.5	0.154118
PAS_chr2-1_0088	1371.1	0.152406
PAS_chr4_0982	1357.67	0.150913
PAS_chr4_0504	1349.34	0.149987
PAS_chr4_0972	1348.7	0.149916
PAS_chr1-4_0239,PAS_chr1-4_0241	1347.08	0.149736
PAS_chr3_1241	1345.07	0.149512
PAS_chr4_0292	1340.03	0.148952
PAS_chr2-2_0109	1320.79	0.146814
PAS_chr1-4_0063	1311.37	0.145766
PAS_chr1-4_0426	1308.42	0.145439
PAS_chr2-1_0472	1305.11	0.145071
PAS_chr1-4_0330	1295.12	0.14396
PAS_chr1-3_0068	1265.26	0.140641
PAS_chr1-4_0564,PAS_chr1-4_0585	1263.54	0.14045
PAS_chr3_1169	1229.58	0.136675
PAS_chr4_0520	1227.33	0.136425
PAS_chr3_9135,PAS_chr3_9140	1225.28	0.136197
PAS_chr4_0018	1225.16	0.136184
PAS_chr2-1_0072	1219.29	0.135531
PAS_chr4_0413	1216.21	0.135189
PAS_chr4_0066	1213.83	0.134924
PAS_chr1-1_0407	1204.33	0.133868
PAS_chr1-4_0130	1184.06	0.131615
PAS_chr4_0157	1183.12	0.131511
PAS_chr3_0091	1179.56	0.131115
PAS_chr4_0669	1175.27	0.130638
PAS_chr2-1_0482	1154.36	0.128314
PAS_chr3_0161	1140.88	0.126815
PAS_chr4_0974	1136.29	0.126305
PAS_chr1-4_0491	1131.33	0.125754
PAS_chr3_0842	1129.55	0.125556
PAS_chr1-1_0484	1094.85	0.121699
PAS_chr4_0122	1093.99	0.121603
PAS_chr1-4_0570	1092.51	0.121439
PAS_chr4_0627	1078.37	0.119867
PAS_chr4_0416	1075.84	0.119586
PAS_chr3_1057	1074.62	0.11945
PAS_chr2-1_0238	1067.64	0.118674
PAS_chr4_0880	1043.59	0.116001
PAS_chr2-1_0429	1043.58	0.116
PAS_chr2-2_0059	1037.82	0.11536
PAS_chr3_0836	1009.14	0.112172
PAS_chr2-1_0658	998.666	0.111008
PAS_chr1-4_0027	998.04	0.110938
PAS_chr3_0277	998.007	0.110934
PAS_chr3_1037	997.338	0.11086
PAS_chr2-2_0429	982.307	0.109189
PAS_chr2-1_0376	957.92	0.106478
PAS_chr2-1_0522	954.246	0.10607
PAS_chr3_1135	948.858	0.105471
PAS_chr1-4_0490	946.772	0.105239
PAS_chr3_0763,PAS_chr3_0764	943.092	0.10483
PAS_chr1-1_0345	943.016	0.104822
PAS_chr2-2_0375	938.419	0.104311
PAS_chr4_0246	933.634	0.103779
PAS_chr1-4_0292	925.561	0.102882
PAS_chr4_0762	924.142	0.102724
PAS_chr1-3_0229	922.104	0.102497
PAS_chr2-2_0148	920.777	0.10235
PAS_chr3_0187	919.226	0.102177
PAS_chr1-4_0274	913.633	0.101556
PAS_chr3_1074	910.531	0.101211
PAS_chr3_0408	906.624	0.100777
PAS_chr1-4_0588	901.112	0.100164
PAS_chr1-3_0074,PAS_chr1-3_0075,PAS_chr1-3_0077	893.89	0.0993611
PAS_chr2-1_0390	893.295	0.099295
PAS_chr1-1_0322	890.019	0.0989308
PAS_chr3_0868	888.498	0.0987618
PAS_chr1-4_0569	883.298	0.0981837
PAS_chr1-1_0236	860.525	0.0956524
PAS_chr2-2_0127	857.925	0.0953634
PAS_chr1-4_0039	857.29	0.0952928
PAS_chr2-2_0489	845.359	0.0939666
PAS_chr3_1040	841.993	0.0935925
PAS_chr4_0524	839.988	0.0933696
PAS_chr4_0210	839.026	0.0932627
PAS_chr3_0460	834.105	0.0927157
PAS_chr1-1_0416	830.555	0.0923211
PAS_chr4_0815	830.398	0.0923036
PAS_chr4_0211	830.156	0.0922767
PAS_chr2-1_0748	827.331	0.0919627
PAS_FragB_0011	826.819	0.0919058
PAS_chr4_0720	822.927	0.0914732
PAS_chr2-1_0887	818.708	0.0910042
PAS_chr1-4_0694	812.06	0.0902652
PAS_chr3_0824	803.845	0.0893521
PAS_chr3_0106	799.799	0.0889023
PAS_chr3_0859	798.064	0.0887095
PAS_chr3_0807	795.408	0.0884143
PAS_chr4_0794	779.431	0.0866383
PAS_chr1-1_0085	779.407	0.0866357
PAS_chr1-1_0191	757.53	0.0842039
PAS_chr4_0287	755.225	0.0839477
PAS_chr1-1_0432	751.578	0.0835423
PAS_chr3_0150	751.571	0.0835415
PAS_chr1-4_0163	749.699	0.0833334
PAS_chr2-2_0301	747.149	0.08305
PAS_chr1-4_0445	743.646	0.0826606
PAS_chr2-2_0186	740.401	0.0822999
PAS_chr1-1_0023	733.553	0.0815387
PAS_chr3_0595	730.259	0.0811726
PAS_chr1-3_0034	726.019	0.0807013
PAS_chr3_0862	722.636	0.0803252
PAS_chr2_9005	722.187	0.0802753
PAS_FragB_0004	718.389	0.0798531
PAS_chr4_0456	713.207	0.0792771
PAS_chr3_0053	706.784	0.0785632
PAS_chr4_0883,PAS_chr4_0884	705.487	0.078419
PAS_chr3_0287	703.377	0.0781845
PAS_chr2-1_0651,PAS_chr2-1_0874	699.889	0.0777968
PAS_chr4_0947	698.967	0.0776943
PAS_chr4_0785	692.755	0.0770038
PAS_chr3_0208	690.135	0.0767125
PAS_chr3_0188	685.943	0.0762466
PAS_chr3_0082	683.14	0.075935
PAS_chr1-1_0439	682.566	0.0758712
PAS_chr3_0907	681.702	0.0757752
PAS_chr1-1_0107	679.774	0.0755609
PAS_chr1-1_0382	679.61	0.0755426
PAS_chr3_0972	678.75	0.075447
PAS_chr2-1_0313	677.015	0.0752542
PAS_chr3_1003	670.526	0.0745329
PAS_FragB_0074	670.273	0.0745048
PAS_chr2-1_0600	669.675	0.0744383
PAS_chr2-1_0210	664.311	0.0738421
PAS_chr1-4_0041	662.195	0.0736069
PAS_chr2-2_0087	659.581	0.0733163
PAS_chr1-4_0290	656.828	0.0730103
PAS_chr2-1_0363	645.949	0.071801
PAS_chr3_0870	636.257	0.0707237
PAS_chr1-1_0049,PAS_chr1-1_0050	627.034	0.0696985
PAS_chr2-1_0758	616.823	0.0685635
PAS_chr3_0826	614.422	0.0682966
PAS_chr3_0365	611.347	0.0679548
PAS_chr2-1_0365	610.445	0.0678545
PAS_chr1-4_0384,PAS_chr1-4_0700	610.216	0.0678291
PAS_chr2-1_0746	607.282	0.0675029
PAS_chr2-1_0310	604.46	0.0671893
PAS_chr2-1_0812	600.047	0.0666987
PAS_chr2-2_0338	595.784	0.0662249
PAS_chr2-2_0207	586.512	0.0651942
PAS_chr3_0193	581.48	0.0646349
PAS_chr2-1_0769	573.156	0.0637096
PAS_chr3_1111	570.824	0.0634504
PAS_chr1-4_0702	562.873	0.0625666
PAS_chr1-4_0113	557.236	0.06194
PAS_chr1-4_0299	553.104	0.0614807
PAS_chr1-4_0465	550.51	0.0611924
PAS_chr4_0047	549.726	0.0611053
PAS_chr3_0456	549.146	0.0610408
PAS_chr3_0611	546.747	0.0607741
PAS_chr3_0290	545.667	0.0606541
PAS_chr4_0853	545.345	0.0606183
PAS_chr4_0151	544.55	0.0605299
PAS_chr4_0040,PAS_chr4_0041	540.771	0.0601099
PAS_chr2-2_0053	538.412	0.0598476
PAS_chr2-1_0361	537.542	0.0597509
PAS_chr4_0112	535.427	0.0595158
PAS_chr3_1114	535.354	0.0595077
PAS_chr3_0126	531.399	0.0590681
PAS_chr3_1174	529.015	0.0588031
PAS_chr3_1072	528.787	0.0587778
PAS_chr1-3_0240	528.525	0.0587486
PAS_chr2-1_0189	527.301	0.0586126
PAS_chr2-1_0858	526.226	0.0584931
PAS_chr1-3_0230	523.551	0.0581958
PAS_chr4_0786	517.056	0.0574738
PAS_chr1-1_0375	512.358	0.0569516
PAS_FragB_0029	511.185	0.0568212
PAS_chr3_0434	507.785	0.0564433
PAS_chr3_0937	507.059	0.0563626
PAS_chr1-1_0447	504.353	0.0560618
PAS_chr3_1167	503.322	0.0559472
PAS_chr2-1_0853	499.326	0.055503
PAS_chr3_1242	498.33	0.0553923
PAS_chr1-1_0108	496.162	0.0551513
PAS_chr4_0680	494.96	0.0550177
PAS_chr4_0131	492.732	0.05477
PAS_chr2-2_0294	492.645	0.0547604
PAS_chr3_0837	491.445	0.054627
PAS_chr4_0892	490.749	0.0545496
PAS_chr4_0552	490.354	0.0545057
PAS_chr1-1_0330	489.986	0.0544648
PAS_chr2-1_0023	489.604	0.0544224
PAS_chr1-1_0118	488.728	0.054325
PAS_chr3_0576	485.941	0.0540152
PAS_chr3_1199	483.161	0.0537062
PAS_chr3_1023	482.199	0.0535992
PAS_chr1-4_0487	480.516	0.0534122
PAS_chr1-4_0575	480.188	0.0533757
PAS_chr3_0494	477.529	0.0530801
PAS_chr3_0043	475.28	0.0528302
PAS_chr2-1_0785	474.779	0.0527745
PAS_chr2-2_0265	472.637	0.0525364
PAS_chr1-4_0109	471.175	0.0523739
PAS_chr3_0104	470.086	0.0522528
PAS_chr1-3_0100	468.484	0.0520747
PAS_chr3_0066	468.129	0.0520353
PAS_chr2-2_0063	464.011	0.0515775
PAS_chr3_0762	463.341	0.0515031
PAS_chr1-1_0217	459.32	0.0510561
PAS_chr3_0440	453.881	0.0504515
PAS_chr1-4_0593	452.962	0.0503494
PAS_chr1-3_0104	451.39	0.0501746
PAS_c034_0034	450.764	0.0501051
PAS_chr1-4_0367	450.738	0.0501022
PAS_chr4_0094	450.387	0.0500632
PAS_FragB_0009	449.607	0.0499765
PAS_chr2-1_0022	439.36	0.0488374
PAS_chr3_0906	439.26	0.0488263
PAS_FragD_0013	437.173	0.0485943
PAS_chr4_0158	430.447	0.0478467
PAS_chr1-4_0548	430.357	0.0478367
PAS_chr2-2_0019	430.034	0.0478008
PAS_chr2-2_0035	427.725	0.0475441
PAS_chr2-1_0253	424.893	0.0472293
PAS_chr4_0102	424.364	0.0471705
PAS_chr3_1117	423.802	0.0471081
PAS_chr2-1_0490	421.458	0.0468475
PAS_chr1-4_0314	421.153	0.0468136
PAS_chr1-4_0392	419.939	0.0466787
PAS_chr3_0968	418.282	0.0464945
PAS_chr4_0828	416.167	0.0462594
PAS_chr4_0213	414.64	0.0460897
PAS_chr3_1126	411.956	0.0457913
PAS_chr2-2_0165	411.058	0.0456915
PAS_chr2-2_0283	409.989	0.0455727
PAS_chr1-3_0028	409.788	0.0455503
PAS_chr1-4_0117	407.774	0.0453265
PAS_chr3_1119	407.568	0.0453036
PAS_chr3_0393	405.379	0.0450602
PAS_chr3_1258	403.967	0.0449033
PAS_chr3_0076	403.626	0.0448654
PAS_chr4_0046	402.817	0.0447755
PAS_chr3_0411	402.444	0.044734
PAS_chr2-1_0092	400.651	0.0445347
PAS_FragB_0075	399.325	0.0443873
PAS_chr1-3_0165	397.757	0.044213
PAS_chr4_0672	396.508	0.0440742
PAS_chr4_0840	396.403	0.0440625
PAS_chr2-1_0755	394.806	0.043885
PAS_chr4_0844	394.349	0.0438342
PAS_chr1-1_0277	392.33	0.0436098
PAS_chr1-3_0119	389.448	0.0432894
PAS_chr3_0968	389.017	0.0432415
PAS_chr3_0848	388.909	0.0432295
PAS_chr3_1015	387.81	0.0431074
PAS_c034_0029	386.722	0.0429864
PAS_chr3_1129	384.685	0.04276
PAS_chr1-4_0531	382.047	0.0424668
PAS_chr2-2_0236	377.516	0.0419631
PAS_chr1-1_0099	376.01	0.0417957
PAS_chr2-2_0206	374.678	0.0416477
PAS_chr4_0207,PAS_chr4_0209	374.401	0.0416169
PAS_chr2-2_0267	373.944	0.0415661
PAS_chr3_0105	372.369	0.041391
PAS_chr1-3_0110,PAS_chr1-3_0114,PAS_chr1-3_0116	372.325	0.0413861
PAS_chr4_0737	371.328	0.0412753
PAS_chr4_0058	370.373	0.0411691
PAS_chr2-2_0029	369.949	0.041122
PAS_chr4_0038	369.582	0.0410812
PAS_chr3_1140	369.254	0.0410447
PAS_chr1-3_0019	369.067	0.041024
PAS_chr3_0788	368.655	0.0409782
PAS_chr4_0500	368.155	0.0409226
PAS_chr1-1_0222,PAS_chr1-1_0224	367.583	0.040859
PAS_chr4_0384	365.806	0.0406615
PAS_chr2-1_0422	365.473	0.0406245
PAS_chr3_0086	365.015	0.0405736
PAS_chr4_0754	364.109	0.0404728
PAS_chr3_0704	362.223	0.0402632
PAS_chr2-1_0571	361.399	0.0401716
PAS_chr4_0601	361.223	0.0401521
PAS_chr1-1_0267	361.19	0.0401484
PAS_chr3_0222	361.055	0.0401334
PAS_chr1-4_0459	360.287	0.040048
PAS_chr3_0627	356.353	0.0396107
PAS_chr3_0771	356.342	0.0396095
PAS_chr1-1_0153	355.92	0.0395626
PAS_chr3_0975	355.791	0.0395483
PAS_chr4_0050,PAS_chr4_0053	355.684	0.0395364
PAS_chr4_0602	351.994	0.0391262
PAS_chr3_0619	350.115	0.0389173
PAS_chr1-1_0172,PAS_chr1-1_0174	349.724	0.0388739
PAS_chr2-2_0346	349.346	0.0388319
PAS_chr3_1162	348.268	0.038712
PAS_chr1-1_0459	347.604	0.0386382
PAS_c048_0010	347.211	0.0385945
PAS_chr1-4_0018	346.58	0.0385244
PAS_chr3_1081	345.3	0.0383821
PAS_chr2-2_0116,PAS_chr2-2_0117	343.042	0.0381311
PAS_chr1-4_0615	340.539	0.0378529
PAS_chr4_0390	340.244	0.0378201
PAS_chr4_0189	339.894	0.0377812
PAS_chr3_0361	339.45	0.0377319
PAS_chr2-1_0723	339.28	0.037713
PAS_chr3_0097	338.324	0.0376067
PAS_chr2-2_0071	337.719	0.0375394
PAS_chr4_0139	337.195	0.0374812
PAS_chr1-4_0304	336.935	0.0374523
PAS_chr3_0585	334.711	0.0372051
PAS_chr3_0334,PAS_chr3_0335	332.795	0.0369921
PAS_chr3_0261	330.575	0.0367453
PAS_chr1-1_0030	330.187	0.0367022
PAS_c034_0039	330.026	0.0366843
PAS_chr1-1_0110	328.454	0.0365096
PAS_c131_0001	328.125	0.036473
PAS_chr2-1_0427	328.055	0.0364652
PAS_chr2-1_0340	325.881	0.0362236
PAS_chr4_0113	325.182	0.0361459
PAS_chr2-1_0892	322.279	0.0358232
PAS_chr3_0843	321.739	0.0357632
PAS_chr3_0647	320.045	0.0355749
PAS_chr1-4_0361	319.933	0.0355624
PAS_chr3_0401	319.844	0.0355525
PAS_chr3_0507	319.672	0.0355334
PAS_chr2-2_0430	319.504	0.0355147
PAS_chr3_0602	318.955	0.0354537
PAS_chr1-1_0449	317.936	0.0353404
PAS_chr3_1096	317.216	0.0352604
PAS_chr2-1_0175	315.875	0.0351114
PAS_chr3_0689,PAS_chr3_0690	315.845	0.035108
PAS_chr3_1209	313.558	0.0348538
PAS_chr3_1068	313.551	0.034853
PAS_chr1-1_0019	312.516	0.034738
PAS_chr1-1_0434	312.015	0.0346823
PAS_chr1-4_0297,PAS_chr1-4_0667	309.958	0.0344536
PAS_chr4_0469	308.933	0.0343397
PAS_chr1-1_0289	308.769	0.0343215
PAS_chr3_0170	308.336	0.0342734
PAS_chr1-4_0368,PAS_chr1-4_0674	307.65	0.0341971
PAS_chr3_0729	305.884	0.0340008
PAS_chr1-3_0202	303.301	0.0337137
PAS_chr1-4_0573	302.003	0.0335694
PAS_chr1-4_0663	301.021	0.0334602
PAS_chr1-1_0438	300.344	0.033385
PAS_chr3_0916	300.297	0.0333798
PAS_chr1-1_0097	300.19	0.0333679
PAS_chr2-1_0449,PAS_chr2-1_0450	299.796	0.0333241
PAS_chr1-4_0683	299.693	0.0333126
PAS_chr1-4_0049	299.045	0.0332406
PAS_chr2-2_0228,PAS_chr2-2_0229	298.901	0.0332246
PAS_chr1-1_0100	298.643	0.0331959
PAS_chr1-4_0561	297.631	0.0330834
PAS_chr2-1_0771	296.916	0.033004
PAS_chr1-3_0226	296.813	0.0329925
PAS_chr3_1011	295.97	0.0328988
PAS_chr2-1_0451	295.412	0.0328368
PAS_chr2-2_0066	295.321	0.0328267
PAS_chr1-1_0422	294.994	0.0327903
PAS_chr2-1_0478	294.935	0.0327838
PAS_chr1-3_0210	294.707	0.0327584
PAS_chr4_0847	294.624	0.0327492
PAS_chr3_0667	294.416	0.0327261
PAS_chr2-1_0776	293.937	0.0326728
PAS_chr2-2_0366	293.814	0.0326591
PAS_chr2-1_0035	293.673	0.0326435
PAS_chr3_0778	293.644	0.0326402
PAS_chr3_0505	293.344	0.0326069
PAS_chr1-1_0256	292.651	0.0325299
PAS_chr2-2_0198	292.612	0.0325255
PAS_chr1-4_0371	291.718	0.0324262
PAS_chr4_0759	290.839	0.0323285
PAS_chr4_0107	290.318	0.0322705
PAS_chr2-1_0889	290.037	0.0322393
PAS_chr2-1_0140	289.934	0.0322279
PAS_chr1-1_0412	289.021	0.0321264
PAS_chr3_1034	288.229	0.0320383
PAS_chr1-4_0379,PAS_chr1-4_0415	287.906	0.0320024
PAS_chr2-1_0122	287.617	0.0319703
PAS_chr1-1_0240	287.42	0.0319484
PAS_chr1-1_0059	287.107	0.0319136
PAS_chr2-1_0142	286.569	0.0318538
PAS_chr1-1_0470	286.54	0.0318506
PAS_chr3_1058	285.689	0.031756
PAS_chr1-4_0013	284.542	0.0316285
PAS_chr2-2_0382	283.867	0.0315535
PAS_chr2-1_0143	283.432	0.0315051
PAS_chr4_0535	281.748	0.0313179
PAS_FragB_0024	279.995	0.0311231
PAS_chr1-4_0567	278.399	0.0309457
PAS_chr2-1_0249	277.779	0.0308768
PAS_chr4_0422	277.375	0.0308319
PAS_chr1-4_0198	276.909	0.0307801
PAS_chr4_0201	276.788	0.0307666
PAS_chr3_0303	275.307	0.030602
PAS_chr3_0876	273.959	0.0304521
PAS_chr1-1_0073	272.662	0.030308
PAS_chr2-1_0308	272.189	0.0302554
PAS_chr3_0997	272.01	0.0302355
PAS_chr3_0978	271.932	0.0302268
PAS_chr3_0037	271.585	0.0301883
PAS_chr4_0559	271.482	0.0301768
PAS_chr3_1086	271.17	0.0301421
PAS_chr1-4_0025	270.622	0.0300812
PAS_chr2-1_0782	270.558	0.0300741
PAS_chr1-4_0267	269.954	0.030007
PAS_chr2-1_0186	269.071	0.0299088
PAS_chr2-2_0293	268.652	0.0298622
PAS_chr3_1083	268.51	0.0298465
PAS_chr4_0368	267.018	0.0296806
PAS_chr4_0347	266.479	0.0296207
PAS_chr1-4_0639	265.495	0.0295113
PAS_chr3_0528	265.029	0.0294595
PAS_chr1-3_0113	265.004	0.0294567
PAS_chr3_0965	264.242	0.029372
PAS_chr2-1_0518	263.832	0.0293265
PAS_chr1-1_0406	263.488	0.0292882
PAS_chr4_0080	263.436	0.0292825
PAS_chr1-4_0484	263.307	0.0292681
PAS_chr1-4_0064	263.233	0.0292599
PAS_chr1-4_0657	263.22	0.0292584
PAS_chr1-4_0040	262.844	0.0292166
PAS_chr4_0120	262.071	0.0291307
PAS_chr1-4_0133	261.848	0.0291059
PAS_chr2-2_0341	261.729	0.0290927
PAS_chr3_0500	260.82	0.0289917
PAS_chr1-1_0394	260.702	0.0289786
PAS_chr3_1121	260.473	0.0289531
PAS_chr4_0814	260.46	0.0289517
PAS_chr3_0189	260.421	0.0289473
PAS_chr2-1_0850	259.611	0.0288573
PAS_chr1-3_0276	258.977	0.0287868
PAS_chr1-1_0054	258.297	0.0287112
PAS_chr2-1_0741	257.449	0.028617
PAS_chr2-2_0208	256.407	0.0285011
PAS_chr2-2_0407	256.388	0.028499
PAS_chr3_0815	256.243	0.0284829
PAS_chr3_0721	254.555	0.0282953
PAS_chr1-1_0496	254.185	0.0282542
PAS_chr3_0709	253.914	0.028224
PAS_chr2-1_0355	253.667	0.0281966
PAS_chr2-1_0787	253.557	0.0281843
PAS_chr4_0622	253.21	0.0281458
PAS_chr2-2_0276	253.201	0.0281448
PAS_chr4_0043	253.009	0.0281234
PAS_FragB_0061	252.564	0.028074
PAS_chr1-3_0102	252.2	0.0280335
PAS_chr1-4_0303	251.569	0.0279634
PAS_chr1-4_0616	251.493	0.0279549
PAS_chr3_0085	251.277	0.0279309
PAS_chr1-4_0289	250.663	0.0278627
PAS_chr2-1_0201	250.486	0.027843
PAS_chr4_0185	249.95	0.0277834
PAS_chr3_0633	248.608	0.0276342
PAS_FragB_0006	247.577	0.0275196
PAS_chr3_0482	246.445	0.0273938
PAS_chr3_0970	246.34	0.0273821
PAS_c034_0018	245.936	0.0273372
PAS_chr1-3_0227	245.451	0.0272833
PAS_FragB_0046	244.864	0.0272181
PAS_chr4_0180	244.68	0.0271976
PAS_chr1-4_0151	244.427	0.0271695
PAS_chr1-3_0149	244.362	0.0271623
PAS_chr2-2_0113	243.833	0.0271035
PAS_chr2-1_0536	243.692	0.0270878
PAS_chr3_0286	243.68	0.0270865
PAS_chr3_1230	243.21	0.0270342
PAS_chr2-1_0426	242.781	0.0269865
PAS_chr2-2_0179	242.767	0.026985
PAS_chr1-1_0313	242.708	0.0269784
PAS_chr4_0943	242.225	0.0269247
PAS_chr1-4_0404	241.903	0.0268889
PAS_chr1-4_0162	241.28	0.0268197
PAS_c034_0038	241.276	0.0268192
PAS_chr3_0961	240.511	0.0267342
PAS_chr3_0889,PAS_chr3_0891	240.355	0.0267169
PAS_chr3_9125	240.232	0.0267032
PAS_chr2-2_0291	238.57	0.0265185
PAS_chr3_0955	237.636	0.0264146
PAS_c034_0032	237.325	0.0263801
PAS_chr2-1_0624	235.794	0.0262099
PAS_FragD_0020	235.447	0.0261713
PAS_chr1-3_0156	235.403	0.0261664
PAS_chr4_0271	234.272	0.0260407
PAS_chr4_0915	232.766	0.0258733
PAS_chr4_9010	232.608	0.0258557
PAS_chr4_0704	232.508	0.0258446
PAS_chr2-1_0687	231.747	0.02576
PAS_chr1-4_0207	231.692	0.0257539
PAS_chr3_0225	231.356	0.0257166
PAS_chr3_0702	230.816	0.0256565
PAS_chr1-4_0090	229.792	0.0255427
PAS_chr4_0843	228.769	0.025429
PAS_chr3_0135	228.451	0.0253937
PAS_chr3_0803	228.37	0.0253847
PAS_chr2-1_0412	228.268	0.0253733
PAS_chr1-1_0180	228.135	0.0253585
PAS_chr1-4_0614	227.867	0.0253288
PAS_chr4_0060	227.102	0.0252437
PAS_chr3_0177	226.606	0.0251886
PAS_chr1-4_0252	226.006	0.0251219
PAS_chr1-4_0282	225.889	0.0251089
PAS_chr2-2_0419	225.67	0.0250845
PAS_chr1-1_0381	225.591	0.0250758
PAS_chr4_0245	225.548	0.025071
PAS_c048_0003	224.853	0.0249937
PAS_chr4_0603	224.704	0.0249772
PAS_chr3_0625	224.692	0.0249758
PAS_chr3_0192	224.586	0.024964
PAS_chr1-4_0248	223.907	0.0248886
PAS_chr1-4_0668	223.831	0.0248801
PAS_chr1-4_0171	223.37	0.0248289
PAS_chr2-1_0644	223.142	0.0248035
PAS_chr2-2_0298	222.921	0.024779
PAS_chr1-1_0309	222.753	0.0247603
PAS_chr2-2_0483	222.279	0.0247076
PAS_FragD_0028	221.987	0.0246752
PAS_chr3_0371	221.922	0.0246679
PAS_chr4_0811	221.501	0.0246211
PAS_chr1-4_0181	220.171	0.0244733
PAS_chr1-1_0164	219.859	0.0244386
PAS_chr3_1069	219.538	0.0244029
PAS_chr1-4_0678	219.25	0.0243709
PAS_c048_0006	219.09	0.0243531
PAS_chr2-1_0495	218.873	0.024329
PAS_chr2-1_0492	218.708	0.0243107
PAS_chr3_0372	218.27	0.024262
PAS_chr1-4_0399	218.245	0.0242592
PAS_chr3_0819	217.517	0.0241783
PAS_chr1-1_0327	216.844	0.0241035
PAS_chr2-2_0172	216.64	0.0240808
PAS_chr4_0960	215.98	0.0240074
PAS_chr2-1_0105	215.636	0.0239692
PAS_chr3_0781	214.57	0.0238507
PAS_chr4_0496	214	0.0237874
PAS_chr3_0745	213.823	0.0237677
PAS_FragB_0077	213.797	0.0237648
PAS_chr4_0810	213.512	0.0237331
PAS_chr4_0391	212.71	0.023644
PAS_chr1-4_0168	212.564	0.0236277
PAS_chr1-4_0225	212.226	0.0235902
PAS_chr3_0761	212.222	0.0235897
PAS_chr3_0541	212.077	0.0235736
PAS_chr3_1203	211.689	0.0235305
PAS_chr2-2_0210	211.043	0.0234587
PAS_chr3_1188	210.491	0.0233973
PAS_chr3_1120	210.424	0.0233899
PAS_chr2-2_0176	210.212	0.0233663
PAS_chr1-1_0293	210.207	0.0233657
PAS_chr3_0253	209.817	0.0233224
PAS_chr1_9010	209.428	0.0232791
PAS_chr2-1_0112	208.805	0.0232099
PAS_chr3_0699	207.862	0.0231051
PAS_chr4_0988	207.716	0.0230888
PAS_chr2-1_0160	207.603	0.0230763
PAS_chr3_1041	207.557	0.0230712
PAS_chr2-1_0642	207.206	0.0230322
PAS_chr1-4_0317	207.187	0.02303
PAS_chr1-1_0260	207.145	0.0230254
PAS_FragB_0014,PAS_FragB_0015	207.043	0.023014
PAS_chr4_0668	206.613	0.0229662
PAS_chr2-1_0052	206.391	0.0229416
PAS_chr1-1_0122	205.271	0.0228171
PAS_chr1-1_0415	205.072	0.022795
PAS_chr1-1_0420	204.464	0.0227274
PAS_chr1-1_0109	203.853	0.0226595
PAS_chr2-1_0716	203.639	0.0226357
PAS_chr3_0028	203.638	0.0226356
PAS_chr3_0444	202.254	0.0224817
PAS_chr2-1_0287	201.868	0.0224388
PAS_chr3_1231	201.773	0.0224283
PAS_chr3_0362	201.739	0.0224245
PAS_chr2-1_0608	201.599	0.0224089
PAS_chr3_0464	201.303	0.022376
-	200.965	0.0223384
PAS_chr1-4_0659	200.526	0.0222896
PAS_FragB_0064	200.072	0.0222392
PAS_chr3_0382	199.479	0.0221733
PAS_chr2-1_0467	199.145	0.0221361
PAS_chr1-1_0140	198.867	0.0221052
PAS_chr1-1_0157	198.79	0.0220967
PAS_chr1-3_0027	198.514	0.022066
PAS_chr1-1_0131	198.415	0.022055
PAS_chr1-3_0232,PAS_chr1-3_0306	197.874	0.0219949
PAS_chr1-4_0300	197.674	0.0219726
PAS_chr2-1_0383	197.63	0.0219677
PAS_chr4_0607	197.275	0.0219283
PAS_chr3_0223	197.011	0.0218989
PAS_chr1-4_0014	196.664	0.0218604
PAS_chr3_0584	196.573	0.0218502
PAS_chr1-3_0256	196.556	0.0218484
PAS_chr4_0817	196.551	0.0218478
PAS_chr4_0219	196.317	0.0218218
PAS_chr4_0533	195.701	0.0217533
PAS_chr2-1_0322	195.513	0.0217324
PAS_chr3_1234	195.086	0.021685
PAS_chr2-1_0229	194.485	0.0216181
PAS_chr1-3_0152	194.454	0.0216147
PAS_chr3_1008	194.245	0.0215915
PAS_chr4_0167	193.911	0.0215543
PAS_chr1-3_0289	193.875	0.0215503
PAS_chr2-1_0736	193.684	0.0215291
PAS_chr3_0554	193.352	0.0214922
PAS_chr4_0248	193.07	0.0214609
PAS_chr3_0216	193.006	0.0214537
PAS_chr1-3_0236	192.828	0.021434
PAS_c131_0021	192.806	0.0214315
PAS_chr2-1_0017	192.654	0.0214146
PAS_chr1-4_0072	192.537	0.0214016
PAS_chr2-1_0431	192.329	0.0213785
PAS_chr1-1_0426	192.254	0.0213702
PAS_chr1-4_0205	192.2	0.0213642
PAS_c131_0006	191.621	0.0212998
PAS_chr3_1020	191.569	0.021294
PAS_chr4_0996	191.462	0.0212821
PAS_chr2-1_0187,PAS_chr2-1_0188	191.128	0.021245
PAS_chr1-4_0302	191.09	0.0212408
PAS_chr1-4_0608	190.772	0.0212054
PAS_chr1-4_0220	190.654	0.0211923
PAS_chr1-4_0601	190.638	0.0211905
PAS_chr4_0142	190.288	0.0211516
PAS_chr2-1_0484	189.184	0.0210289
PAS_chr3_0406	188.549	0.0209583
PAS_chr3_0766	188.509	0.0209539
PAS_chr1-4_0587	188.083	0.0209065
PAS_chr2-1_0767	187.645	0.0208578
PAS_chr4_0427	186.825	0.0207667
PAS_chr3_0181	186.674	0.0207499
PAS_chr1-1_0324	186.144	0.020691
PAS_chr2-1_0661	185.188	0.0205847
PAS_chr1-3_0059	185.18	0.0205838
PAS_chr3_0348	184.455	0.0205033
PAS_chr1-4_0428	184.19	0.0204738
PAS_chr4_0081	184.169	0.0204715
PAS_chr1-4_0071	183.846	0.0204356
PAS_chr2-2_0162	183.769	0.020427
PAS_chr2-2_0305	182.818	0.0203213
PAS_chr1-4_0294	182.794	0.0203186
PAS_chr1-3_0195	182.771	0.0203161
PAS_chr1-3_0062	182.669	0.0203047
PAS_chr3_0461	182.549	0.0202914
PAS_chr4_0330	182.39	0.0202737
PAS_chr2-1_0038	182.296	0.0202633
PAS_chr2-1_0631,PAS_chr2-1_0634	182.207	0.0202534
PAS_chr3_0157	181.206	0.0201421
PAS_chr3_1206	180.59	0.0200736
PAS_chr1-1_0307	180.539	0.020068
PAS_FragB_0048	180.41	0.0200536
PAS_chr3_0525	180.255	0.0200364
PAS_chr3_1084	180.161	0.0200259
PAS_chr3_0231	179.915	0.0199986
PAS_chr4_0303	179.524	0.0199551
PAS_chr1-4_0083	179.492	0.0199516
PAS_chr1-4_0469	179.277	0.0199277
PAS_chr1-1_0370	179.092	0.0199071
PAS_chr1-4_0418	178.822	0.0198771
PAS_chr1-1_0252	178.635	0.0198563
PAS_chr1-3_0126	178.059	0.0197923
PAS_chr1-4_0167	177.654	0.0197473
PAS_chr3_1089	177.651	0.0197469
PAS_chr2-2_0394,PAS_chr2-2_0395	176.968	0.019671
PAS_chr4_0115	176.513	0.0196205
PAS_chr3_0522	176.368	0.0196043
PAS_chr1-4_0590	176.313	0.0195982
PAS_chr3_0410	176.079	0.0195722
PAS_chr1-1_0320	176.044	0.0195683
PAS_chr3_1024	176.024	0.0195661
PAS_chr2-2_0197	175.932	0.0195559
PAS_chr1-4_0530	175.581	0.0195169
PAS_chr3_0899	175.278	0.0194832
PAS_chr2-1_0622	175.076	0.0194607
PAS_chr1-4_0505	174.98	0.0194501
PAS_chr1-1_0372	174.968	0.0194487
PAS_c121_0014	174.438	0.0193898
PAS_chr2-1_0609	174.205	0.0193639
PAS_chr1-1_0028,PAS_chr1-1_0463	173.861	0.0193257
PAS_chr3_9120	173.213	0.0192536
PAS_chr1-4_0419	172.798	0.0192075
PAS_chr1-1_0103	172.539	0.0191787
PAS_chr1-3_0297	172.463	0.0191703
PAS_chr1-1_0488	172.165	0.0191371
PAS_chr1-1_0176	171.884	0.0191059
PAS_chr2-2_0216	171.745	0.0190905
PAS_chr1-4_0499	171.566	0.0190706
PAS_chr1-4_0054	171.449	0.0190576
PAS_chr1-4_0086	171.362	0.0190479
PAS_chr1-4_0528	171.288	0.0190397
PAS_chr2-1_0871	171.253	0.0190358
PAS_chr1-1_0437	171.235	0.0190338
PAS_chr4_0624	170.515	0.0189537
PAS_chr1-1_0088	170.5	0.0189521
PAS_chr3_0425	170.48	0.0189499
PAS_chr3_1056	170.236	0.0189227
PAS_chr2-2_0334	170.021	0.0188988
PAS_chr1-3_0011	169.855	0.0188804
PAS_chr2-1_0733	169.159	0.018803
PAS_chr1-1_0014	168.515	0.0187314
PAS_chr4_0355	168.449	0.0187241
PAS_chr4_0776	168.123	0.0186879
PAS_chr2-2_0368	168.024	0.0186769
PAS_chr3_0562	167.75	0.0186464
PAS_chr1-1_0064	167.648	0.0186351
PAS_chr3_0067	167.596	0.0186293
PAS_chr1-1_0282	167.352	0.0186022
PAS_chr3_0567	167.32	0.0185986
PAS_chr2-1_0249	167.307	0.0185972
PAS_chr1-1_0408,PAS_chr1-1_0410	167.155	0.0185803
PAS_chr1-4_0235	167.001	0.0185631
PAS_chr3_0141	166.856	0.018547
PAS_chr3_0783	166.613	0.01852
PAS_chr3_0931	166.53	0.0185108
PAS_chr3_0587	166.332	0.0184888
PAS_chr1-4_0407	166.099	0.0184629
PAS_chr2-1_0722	165.843	0.0184344
PAS_chr2-1_0097,PAS_chr2-1_0099	165.227	0.0183659
PAS_chr1-1_0280,PAS_chr1-1_0491	165.035	0.0183446
PAS_chr2-1_0565	165.019	0.0183428
PAS_chr4_0550	164.95	0.0183352
PAS_chr4_0733	164.904	0.01833
PAS_chr3_0359	164.875	0.0183268
PAS_chr3_0442	164.725	0.0183101
PAS_chr4_0962	164.421	0.0182764
PAS_chr3_0945	164.001	0.0182297
PAS_chr4_0204	163.835	0.0182112
PAS_chr1-4_0082	163.816	0.0182091
PAS_chr4_0983	163.461	0.0181696
PAS_chr2-1_0404	163.327	0.0181548
PAS_chr2-2_0445	163.287	0.0181503
PAS_chr2-1_0239	162.802	0.0180964
PAS_chr1-4_0679	162.444	0.0180566
PAS_chr1-3_0124	162.204	0.0180299
PAS_chr1-1_0296	162.118	0.0180204
PAS_chr2-1_0333	162.104	0.0180188
PAS_chr3_0424	162.015	0.0180089
PAS_chr2-2_0136	161.962	0.018003
PAS_chr2-2_0149	161.93	0.0179995
PAS_c131_0005	161.857	0.0179914
PAS_chr1-1_0299	161.805	0.0179856
PAS_chr4_0396	161.674	0.017971
PAS_chr2-1_0136	161.3	0.0179294
PAS_chr1-4_0200	161.13	0.0179105
PAS_chr3_1177	161.009	0.0178971
PAS_chr1-1_0284	160.962	0.0178919
PAS_chr1-1_0171	160.91	0.0178861
PAS_chr4_0289,PAS_chr4_0290	160.887	0.0178835
-	160.852	0.0178796
PAS_chr1-4_0139	160.708	0.0178636
PAS_chr4_0904	160.668	0.0178592
PAS_chr4_0283	160.403	0.0178297
PAS_chr3_1236	159.751	0.0177573
PAS_chr1-1_0082	159.285	0.0177055
PAS_chr2-2_0111	159.156	0.0176911
PAS_chr3_1014	159.125	0.0176877
PAS_chr1-4_0101	159.069	0.0176815
PAS_chr1-4_0494	158.953	0.0176686
PAS_chr1-4_0321	158.892	0.0176618
PAS_chr3_0948	158.787	0.0176501
PAS_c131_0008	158.786	0.01765
PAS_chr3_0307	158.582	0.0176273
PAS_chr1-1_0456	158.494	0.0176175
PAS_chr3_1148	158.391	0.0176061
PAS_chr3_0943	158.352	0.0176018
PAS_chr2-1_0578	158.022	0.0175651
PAS_chr2-1_0810	157.625	0.0175209
PAS_chr1-3_0138,PAS_chr1-3_0140	157.557	0.0175134
PAS_chr1-1_0399	157.29	0.0174837
PAS_chr1-1_0475	156.968	0.0174479
PAS_c131_0013	156.827	0.0174322
PAS_chr1-4_0178	156.683	0.0174162
PAS_chr3_0547	156.628	0.0174101
PAS_chr4_0918	156.589	0.0174058
PAS_chr1-3_0094	156.563	0.0174029
PAS_chr1-4_0242	156.287	0.0173722
PAS_chr3_0165	155.955	0.0173353
PAS_chr1-4_0320	155.906	0.0173299
PAS_chr1-4_0355	155.677	0.0173044
PAS_chr4_0370	155.455	0.0172797
PAS_chr1-4_0044	155.431	0.0172771
PAS_chr3_0257	155.264	0.0172585
PAS_chr2-1_0350	155.19	0.0172503
PAS_chr3_0566	155.104	0.0172407
PAS_chr3_0260	154.755	0.0172019
PAS_chr1-1_0349	154.284	0.0171496
PAS_chr2-1_0256	154.189	0.017139
PAS_c121_0017	153.972	0.0171149
PAS_chr4_0523	153.862	0.0171027
PAS_chr1-4_0298	153.402	0.0170515
PAS_chr3_0234	153.229	0.0170323
PAS_chr1-1_0358	152.973	0.0170038
PAS_chr3_0509	152.859	0.0169912
PAS_chr3_0618	152.638	0.0169666
PAS_chr3_0779	152.456	0.0169464
PAS_chr1-4_0023	152.427	0.0169432
PAS_chr1-3_0122	152.315	0.0169307
PAS_chr3_0289	152.267	0.0169254
PAS_chr4_0780	152.138	0.016911
PAS_chr3_1054	152.035	0.0168996
PAS_chr1-4_0135	151.704	0.0168628
PAS_chr3_1085	151.591	0.0168502
PAS_chr1-1_0129	151.54	0.0168446
PAS_chr3_1047	151.424	0.0168317
PAS_chr1-1_0062	150.819	0.0167644
PAS_chr1-4_0335	150.742	0.0167559
PAS_chr1-4_0030	150.726	0.0167541
PAS_chr1-3_0142	150.423	0.0167204
PAS_chr4_0860	150.384	0.0167161
PAS_FragB_0007	150.382	0.0167158
PAS_chr2-1_0192	150.309	0.0167077
PAS_chr3_0979	150.306	0.0167074
PAS_chr1-1_0304	150.267	0.0167031
PAS_chr2-2_0356	149.996	0.0166729
PAS_chr2-2_0292	149.089	0.0165721
PAS_chr1-4_0394	148.386	0.016494
PAS_chr4_0623	148.283	0.0164825
PAS_chr3_0559	148.238	0.0164775
PAS_chr4_0976	148.215	0.016475
PAS_chr3_0392	148.157	0.0164685
PAS_chr2-2_0372	147.948	0.0164453
PAS_chr1-4_0405	147.932	0.0164435
PAS_chr1-3_0128	147.553	0.0164014
PAS_chr1-4_0153	147.33	0.0163766
PAS_chr1-4_0600	147.328	0.0163764
PAS_chr2-1_0060	147.301	0.0163734
PAS_chr2-1_0254	147.162	0.0163579
PAS_chr2-1_0564	146.965	0.016336
PAS_chr3_0471	146.831	0.0163211
PAS_chr2-1_0093	146.767	0.016314
PAS_chr4_0270	146.725	0.0163093
PAS_chr3_0808	146.628	0.0162986
PAS_chr4_0451	146.131	0.0162433
PAS_chr1-4_0159	145.933	0.0162213
PAS_chr1-4_0016	145.684	0.0161936
PAS_chr4_0429	145.643	0.0161891
PAS_chr3_1185	145.622	0.0161867
PAS_chr2-1_0219	145.502	0.0161734
PAS_chr3_9000	145.193	0.0161391
PAS_chr3_0241	145.057	0.0161239
PAS_chr3_0971	144.965	0.0161137
PAS_chr3_0844	144.745	0.0160893
PAS_chr3_1001	144.641	0.0160777
PAS_chr1-3_0056	144.638	0.0160774
PAS_chr1-4_0449	144.531	0.0160655
PAS_chr1-1_0422	144.265	0.0160359
PAS_chr2-2_0480	144.197	0.0160283
PAS_chr3_1115	144.156	0.0160238
PAS_chr3_0446,PAS_chr3_0447,PAS_chr3_0450	144.018	0.0160084
PAS_chr3_0897	143.872	0.0159922
PAS_chr3_0673	143.679	0.0159708
PAS_chr4_0403	143.539	0.0159552
PAS_chr3_1105	143.27	0.0159253
PAS_chr3_1045	143.167	0.0159139
PAS_chr1-4_0136	143.165	0.0159136
PAS_chr1-4_0411	143.053	0.0159012
PAS_chr3_0548	142.91	0.0158853
PAS_chr3_0417	142.85	0.0158786
PAS_chr4_0415	142.596	0.0158504
PAS_chr4_0613	142.567	0.0158472
PAS_chr4_0161	142.549	0.0158452
PAS_chr3_0457	142.422	0.015831
PAS_chr4_0495	142.141	0.0157998
PAS_chr4_0320	142.048	0.0157895
PAS_chr1-1_0414	141.983	0.0157822
PAS_chr4_0809	141.92	0.0157752
PAS_chr1-3_0133	141.803	0.0157622
PAS_chr2-1_0342	141.417	0.0157193
PAS_chr3_0422	141.374	0.0157145
PAS_chr1-1_0079	141.353	0.0157122
PAS_chr3_0155,PAS_chr3_9010	141.325	0.0157091
PAS_chr2-1_0660	141.321	0.0157087
PAS_chr3_0817	141.204	0.0156957
PAS_chr4_0198	140.934	0.0156656
PAS_chr1-3_0280	140.677	0.0156371
PAS_chr3_0542,PAS_chr3_0543	140.656	0.0156347
PAS_chr1-1_0348	140.648	0.0156338
PAS_chr1-1_0436	140.582	0.0156265
PAS_chr1-4_0005	140.526	0.0156203
PAS_chr2-1_0202	139.853	0.0155455
PAS_chr2-2_0024	139.8	0.0155396
PAS_chr2-1_0551	139.762	0.0155354
PAS_chr2-1_0648	139.672	0.0155254
PAS_chr1-4_0183	139.515	0.0155079
PAS_chr4_0505,PAS_chr4_0506	139.447	0.0155004
PAS_chr3_0341	139.339	0.0154883
PAS_chr3_0123	139.327	0.015487
PAS_chr2-1_0351	139.287	0.0154826
PAS_chr3_0976	138.738	0.0154215
PAS_chr4_0226	138.68	0.0154151
PAS_chr3_0881	138.562	0.015402
PAS_chr1-1_0017	138.457	0.0153903
PAS_chr1-4_0460	138.228	0.0153649
PAS_chr3_0960	138.095	0.0153501
PAS_chr3_0418	137.956	0.0153346
PAS_chr3_0264	137.87	0.0153251
PAS_chr4_0889	137.769	0.0153138
PAS_chr2-2_0137	137.449	0.0152783
PAS_chr3_0535	137.387	0.0152714
PAS_chr1-4_0021	137.379	0.0152705
PAS_chr3_0473	137.124	0.0152421
PAS_chr1-4_0260	137.109	0.0152405
PAS_chr1-1_0053,PAS_chr1-1_0129	137.084	0.0152377
PAS_chr1-4_0351	136.958	0.0152237
PAS_chr1-3_0281	136.691	0.015194
PAS_chr2-2_0016	136.526	0.0151757
PAS_chr2_9100	136.442	0.0151663
PAS_chr2-1_0876	136.301	0.0151507
PAS_chr1-4_0546	136.187	0.015138
PAS_chr1-1_0384	136.184	0.0151376
PAS_chr4_0674	136.036	0.0151212
PAS_chr3_0048	136.018	0.0151192
PAS_chr3_0839	135.756	0.0150901
PAS_chr1-4_0270	135.67	0.0150805
PAS_chr1-1_0033	135.637	0.0150768
PAS_chr4_0465	135.289	0.0150382
PAS_chr2-1_0552	135.013	0.0150075
PAS_chr1-4_0410	134.852	0.0149896
PAS_chr3_1246	134.653	0.0149675
PAS_chr3_0356	134.439	0.0149437
PAS_chr3_0918	134.293	0.0149275
PAS_chr4_0470	134.278	0.0149258
PAS_chr1-1_0461	134.182	0.0149151
PAS_chr4_0345	134.066	0.0149022
PAS_chr3_0949	134.024	0.0148976
PAS_chr1-1_0031	133.985	0.0148932
PAS_chr3_0349	133.715	0.0148632
PAS_chr2-1_0223	133.545	0.0148443
PAS_chr1-4_0450	133.519	0.0148414
PAS_chr1-4_0463	133.257	0.0148123
PAS_chr2-2_0311	133.116	0.0147966
PAS_chr1-4_0568	133.047	0.014789
PAS_chr3_0050	133.015	0.0147854
PAS_chr3_1060	132.918	0.0147746
PAS_chr2-1_0016	132.855	0.0147676
PAS_chr2-2_0151	132.685	0.0147487
PAS_chr2-1_0433	132.669	0.0147469
PAS_chr3_0075	132.573	0.0147363
PAS_chr2-1_0700	132.571	0.014736
PAS_chr2-2_0202	132.415	0.0147187
PAS_chr4_0387	132.386	0.0147155
PAS_chr1-4_0327	132.014	0.0146741
PAS_chr2-2_0333	131.817	0.0146522
PAS_chr1-4_0172	131.806	0.014651
PAS_chr1-4_0357	131.806	0.014651
PAS_chr3_0144	131.779	0.014648
PAS_chr1-4_0406	131.619	0.0146302
PAS_chr2-1_0706	131.309	0.0145958
PAS_chr3_0856	131.246	0.0145888
PAS_chr3_0590	131.167	0.01458
PAS_chr4_0561	130.987	0.01456
PAS_chr2-1_0269	130.953	0.0145562
PAS_chr2-1_0556	130.864	0.0145463
PAS_c131_0010	130.851	0.0145449
PAS_chr1-1_0076	130.829	0.0145424
PAS_chr4_0551	130.819	0.0145413
PAS_chr1-4_0055	130.591	0.014516
PAS_chr1-4_0219	130.41	0.0144958
PAS_chr4_0434	130.41	0.0144958
PAS_chr1-4_0536	130.312	0.0144849
PAS_chr1-1_0160	130.283	0.0144817
PAS_chr1-4_0166	130.131	0.0144648
PAS_chr2-1_0657	130.074	0.0144585
PAS_chr3_0098	129.954	0.0144451
PAS_chr2-2_0361	129.926	0.014442
PAS_chr2-2_0462	129.794	0.0144274
PAS_chr2-2_0322	129.503	0.014395
PAS_chr1-1_0442	129.312	0.0143738
PAS_chr3_0175	129.221	0.0143637
PAS_chr2-1_0573	129.174	0.0143584
PAS_chr2-2_0067	129.048	0.0143444
PAS_chr1-4_0278	128.898	0.0143278
PAS_chr3_1255	128.769	0.0143134
PAS_chr2-2_0412	128.747	0.014311
PAS_chr2-1_0291	128.382	0.0142704
PAS_chr3_0052	128.243	0.014255
PAS_chr1-4_0254	128.036	0.014232
PAS_chr2-1_0042	127.802	0.0142059
PAS_chr2-2_0261	127.771	0.0142025
PAS_chr4_0731	127.448	0.0141666
PAS_chr1-3_0145	127.44	0.0141657
PAS_chr2-2_0120	127.284	0.0141484
PAS_chr1-3_0101	127.282	0.0141481
PAS_chr2-1_0231	127.142	0.0141326
PAS_chr4_0488	127.141	0.0141325
PAS_chr3_0439	127.006	0.0141175
PAS_FragB_0037	126.952	0.0141115
PAS_chr1-4_0222	126.806	0.0140952
PAS_chr3_0531	126.771	0.0140913
PAS_c131_0007	126.547	0.0140664
PAS_chr2-1_0077	126.472	0.0140581
PAS_chr2-1_0353	126.308	0.0140399
PAS_chr1-4_0182	126.201	0.014028
PAS_chr4_0183	126.057	0.014012
PAS_chr1-1_0431	125.883	0.0139926
PAS_chr2-2_0313	125.527	0.0139531
PAS_c121_0006	125.469	0.0139466
PAS_chr1-4_0350	125.412	0.0139403
PAS_chr1-4_0265	125.288	0.0139265
PAS_chr4_0383	125.112	0.0139069
PAS_chr2-2_0468	124.896	0.0138829
PAS_chr4_0266	124.802	0.0138725
PAS_chr1-4_0273	124.737	0.0138652
PAS_chr1-4_0007	124.714	0.0138627
PAS_chr1-4_0047	124.363	0.0138237
PAS_chr1-4_0148	124.086	0.0137929
PAS_chr4_0228	123.82	0.0137633
PAS_chr1-4_0102	123.789	0.0137599
PAS_chr1-1_0473	123.729	0.0137532
PAS_chr1-4_0444	123.702	0.0137502
PAS_chr1-4_0045	123.586	0.0137373
PAS_chr3_0774	123.492	0.0137269
PAS_chr3_0038	123.489	0.0137265
PAS_chr2-1_0242	123.41	0.0137177
PAS_chr3_1227	123.321	0.0137079
PAS_chr1_9145	123.196	0.013694
PAS_chr4_0017	123.036	0.0136762
PAS_chr2-2_0218	122.974	0.0136693
PAS_chr1-1_0150	122.603	0.013628
PAS_chr3_1108	122.272	0.0135912
PAS_chr1-4_0202	122.175	0.0135805
PAS_chr1-4_0033	122.074	0.0135692
PAS_chr3_0199	121.973	0.013558
PAS_chr2-1_0194	121.905	0.0135505
PAS_chr1-1_0264	121.902	0.0135501
PAS_chr2-1_0473	121.803	0.0135391
PAS_chr3_0655	121.724	0.0135303
PAS_chr2-2_0328	121.488	0.0135041
PAS_chr3_0586	121.393	0.0134935
PAS_chr1-1_0035	121.388	0.013493
PAS_chr1-1_0223	121.367	0.0134907
PAS_chr2-1_0191	121.319	0.0134853
PAS_chr3_0887	121.304	0.0134836
PAS_chr2-2_0110	121.122	0.0134634
PAS_chr3_0663,PAS_chr3_0665	121.095	0.0134604
PAS_FragB_0073	121.033	0.0134535
PAS_chr1-4_0648	120.94	0.0134432
PAS_chr3_0678	120.936	0.0134427
PAS_chr3_0687	120.924	0.0134414
PAS_chr1-1_0335	120.786	0.0134261
PAS_chr1-1_0469	120.756	0.0134227
PAS_chr4_0307	120.696	0.0134161
PAS_chr1-1_0008	120.443	0.0133879
PAS_FragB_0076	120.427	0.0133862
PAS_chr3_0639	120.38	0.0133809
PAS_chr2-2_0227	120.283	0.0133702
PAS_chr3_0404	120.165	0.013357
PAS_chr1-1_0011	120.141	0.0133544
PAS_chr3_0939	120.055	0.0133448
PAS_chr2-2_0104	119.991	0.0133377
PAS_chr1-1_0233	119.714	0.0133069
PAS_chr4_0909	119.653	0.0133001
PAS_chr3_0465	119.635	0.0132981
PAS_chr1-4_0253	119.592	0.0132934
PAS_chr1-1_0455	119.588	0.0132929
PAS_chr3_1101	119.082	0.0132367
PAS_chr4_0578	119.025	0.0132303
PAS_chr2-1_0344	118.964	0.0132235
PAS_chr1-4_0631	118.767	0.0132016
PAS_chr1-4_0458	118.631	0.0131865
PAS_FragB_0042	118.612	0.0131844
PAS_chr4_0944	118.596	0.0131826
PAS_chr1-4_0526	118.562	0.0131789
PAS_chr3_0340	118.539	0.0131763
PAS_chr3_0959	118.483	0.0131701
PAS_chr1-4_0032	118.462	0.0131677
PAS_chr1-1_0147	118.421	0.0131632
PAS_chr2-1_0058	118.179	0.0131363
PAS_chr4_0057	118.084	0.0131257
PAS_chr1-1_0036	117.987	0.0131149
PAS_chr1-4_0348	117.924	0.0131079
PAS_chr3_0092	117.892	0.0131044
PAS_chr1-1_0185	117.79	0.013093
PAS_chr3_0388	117.755	0.0130892
PAS_chr2-1_0827	117.636	0.0130759
PAS_chr1-3_0107	117.634	0.0130757
PAS_chr3_0662	117.561	0.0130676
PAS_chr1-4_0685	117.452	0.0130555
PAS_chr1-1_0155	117.291	0.0130376
PAS_chr3_0675	117.047	0.0130105
PAS_chr2-1_0765	117.035	0.0130091
PAS_chr3_0438	117.006	0.0130059
PAS_chr4_0373	116.955	0.0130002
PAS_chr1-1_0276	116.865	0.0129902
PAS_chr1-1_0428	116.846	0.0129881
PAS_chr4_0568	116.766	0.0129792
PAS_chr2-2_0344	116.365	0.0129347
PAS_chr1-3_0079,PAS_chr1-3_0080	116.296	0.012927
PAS_chr2-2_0101,PAS_chr2-2_0102	116.245	0.0129213
PAS_chr3_1082	116.21	0.0129174
PAS_FragB_0040	116.143	0.01291
PAS_chr2-2_0168	115.759	0.0128673
PAS_chr3_0735	115.701	0.0128608
PAS_chr2-1_0891	115.638	0.0128538
PAS_chr1-4_0672	115.622	0.0128521
PAS_chr1-1_0069	115.536	0.0128425
PAS_chr3_0790	115.532	0.0128421
PAS_chr4_0684	115.515	0.0128402
PAS_chr2-2_0434	115.196	0.0128047
PAS_chr3_0376	115.173	0.0128022
PAS_chr4_0781	115.131	0.0127975
PAS_chr2-2_0370	115.028	0.012786
PAS_chr2-1_0246	114.988	0.0127816
PAS_chr2-2_0247	114.732	0.0127531
PAS_chr2-2_0439,PAS_chr2-2_0440	114.698	0.0127494
PAS_chr1-1_0364	114.648	0.0127438
PAS_chr3_0958	114.6	0.0127385
PAS_chr1-4_0059	114.544	0.0127322
PAS_chr1-1_0043	114.411	0.0127175
PAS_chr1-1_0134	114.376	0.0127136
PAS_chr1-4_0498	114.376	0.0127136
PAS_chr1-4_0157	114.336	0.0127091
PAS_chr3_0866	114.305	0.0127057
PAS_chr1-1_0188	114.299	0.012705
PAS_chr3_1090	114.222	0.0126964
PAS_chr3_0911	114.146	0.012688
PAS_chr3_1080	114.09	0.0126818
PAS_chr4_0149	114.013	0.0126732
PAS_chr3_0426	113.938	0.0126649
PAS_chr1-1_0378	113.754	0.0126444
PAS_chr3_0634	113.742	0.0126431
PAS_chr1-1_0234	113.732	0.012642
PAS_chr2-2_0450	113.699	0.0126383
PAS_chr1-1_0385	113.664	0.0126344
PAS_chr1-1_0184	113.593	0.0126265
PAS_chr1-3_0218	113.592	0.0126264
PAS_chr1-1_0489	113.379	0.0126027
PAS_chr3_0131	113.372	0.012602
PAS_chr1-4_0495	113.356	0.0126002
PAS_chr3_0433	112.982	0.0125586
PAS_chr1-3_0160	112.894	0.0125488
PAS_chr1-1_0169	112.523	0.0125076
PAS_chr1-4_0088	112.45	0.0124995
PAS_chr3_0869	112.447	0.0124991
PAS_chr3_0549	112.012	0.0124508
PAS_chr2-1_0323	111.986	0.0124479
PAS_chr4_0562	111.98	0.0124472
PAS_chr4_0670	111.96	0.012445
PAS_chr1-1_0181	111.951	0.012444
PAS_chr1-1_0231	111.899	0.0124382
PAS_chr4_0333	111.864	0.0124343
PAS_chr1-4_0048	111.802	0.0124274
PAS_chr1-1_0326	111.749	0.0124216
PAS_chr3_9130	111.692	0.0124152
PAS_chr3_0419	111.666	0.0124123
PAS_chr2-1_0454	111.571	0.0124018
PAS_chr3_1084	111.153	0.0123553
PAS_chr3_1220	111.036	0.0123423
PAS_chr3_0108	111.002	0.0123385
PAS_chr1-3_0157	110.815	0.0123177
PAS_chr3_0884	110.728	0.0123081
PAS_chr3_1031	110.668	0.0123014
PAS_chr3_0588	110.604	0.0122943
PAS_chr1-4_0675	110.511	0.0122839
PAS_chr1-1_0159	110.496	0.0122823
PAS_chr2-1_0095,PAS_chr2-1_0808	110.407	0.0122724
PAS_chr2-1_0656	110.327	0.0122635
PAS_chr2-1_0890	110.226	0.0122523
PAS_chr3_0725,PAS_chr3_0726	110.105	0.0122388
PAS_chr1-4_0079	110.066	0.0122345
PAS_chr4_0233	109.941	0.0122206
PAS_chr4_0736	109.908	0.0122169
PAS_chr4_0153	109.857	0.0122112
PAS_chr3_0167	109.741	0.0121984
PAS_chr2_9015	109.691	0.0121928
PAS_chr3_1025	109.626	0.0121856
PAS_chr4_0579,PAS_chr4_0580	109.539	0.0121759
PAS_chr1-1_0497	109.491	0.0121706
PAS_chr1-4_0340	109.49	0.0121705
PAS_chr3_0168	109.423	0.012163
PAS_chr3_0062	109.393	0.0121597
PAS_chr1-1_0421	109.38	0.0121582
PAS_chr2-2_0348	109.247	0.0121434
PAS_chr4_0917	109.195	0.0121377
PAS_chr2-1_0110	109.18	0.012136
PAS_chr4_0846	108.727	0.0120856
PAS_chr4_0311	108.538	0.0120646
PAS_chr3_0068	108.511	0.0120616
PAS_chr3_0056	108.498	0.0120602
PAS_chr1-1_0300	108.419	0.0120514
PAS_chr2-1_0393	108.411	0.0120505
PAS_chr3_0258	108.367	0.0120456
PAS_chr1-3_0161	108.27	0.0120348
PAS_chr2-1_0731	108.061	0.0120116
PAS_chr1-1_0465	107.977	0.0120023
PAS_chr1-3_0057	107.976	0.0120022
PAS_chr1-1_0424	107.697	0.0119712
PAS_chr1-3_0096	107.625	0.0119631
PAS_chr1-3_0247	107.562	0.0119561
PAS_chr2-1_0169	107.542	0.0119539
PAS_FragB_0033	107.459	0.0119447
PAS_chr1-4_0150	107.356	0.0119332
PAS_chr1-1_0427	107.292	0.0119261
PAS_chr4_0272	107.114	0.0119063
PAS_chr2-2_0259	106.984	0.0118919
PAS_chr3_0149	106.978	0.0118912
PAS_chr1-4_0629	106.975	0.0118909
PAS_chr3_0865	106.81	0.0118726
PAS_chr3_0954	106.804	0.0118719
PAS_chr2-1_0735	106.757	0.0118667
PAS_chr1-1_0061	106.662	0.0118561
PAS_chr2-1_0070	106.485	0.0118364
PAS_chr1-4_0124	106.42	0.0118292
PAS_chr2-1_0456	106.368	0.0118234
PAS_chr1-4_0067	106.288	0.0118145
PAS_chr4_0346	106.276	0.0118132
PAS_chr3_0579	105.753	0.0117551
PAS_chr3_0697	105.554	0.0117329
PAS_chr1-4_0140	105.509	0.0117279
PAS_chr3_9110	105.462	0.0117227
PAS_chr4_0628	105.422	0.0117183
PAS_chr2-1_0483	105.334	0.0117085
PAS_chr2-1_0585	105.329	0.0117079
PAS_chr1-3_0018	105.211	0.0116948
PAS_chr3_0113	105.207	0.0116944
PAS_chr1-3_0051	104.898	0.01166
PAS_chr3_0529	104.883	0.0116584
PAS_chr1-4_0646	104.794	0.0116485
PAS_c048_0007	104.737	0.0116421
PAS_chr4_0349	104.606	0.0116276
PAS_chr1-4_0121	104.604	0.0116273
PAS_chr2-2_0126	104.446	0.0116098
PAS_chr2-1_0715	104.292	0.0115927
PAS_chr4_0796	104.247	0.0115877
PAS_chr1-3_0020	104.169	0.011579
PAS_chr3_0964	104.169	0.011579
PAS_chr3_9015	104.165	0.0115785
PAS_chr1-1_0290	104.111	0.0115725
PAS_chr2-1_0626	104.09	0.0115702
PAS_chr2-1_0651	104.087	0.0115699
PAS_chr1-4_0658	104.046	0.0115653
PAS_chr2-2_0185	104.018	0.0115622
PAS_chr2-1_0833	103.881	0.011547
PAS_chr3_1132	103.767	0.0115343
PAS_chr3_1166	103.693	0.0115261
PAS_chr1-1_0066	103.525	0.0115074
PAS_chr3_0973	103.522	0.0115071
PAS_chr2-2_0425	103.453	0.0114994
PAS_chr1-1_0367	103.452	0.0114993
PAS_chr3_0244	103.449	0.011499
PAS_chr2-1_0258	103.231	0.0114747
PAS_chr3_0692	103.216	0.0114731
PAS_chr2-2_0230	103.145	0.0114652
PAS_chr3_0747	103.128	0.0114633
PAS_chr1-1_0198	103.094	0.0114595
PAS_chr2-2_0316	103.044	0.0114539
PAS_chr3_1093	102.989	0.0114478
PAS_chr4_0224	102.942	0.0114426
PAS_chr1-3_0287	102.834	0.0114306
PAS_chr1-4_0703	102.804	0.0114273
PAS_chr1-3_0237	102.785	0.0114252
PAS_chr2-1_0415	102.747	0.0114209
PAS_chr2-2_0147	102.648	0.0114099
PAS_chr1-1_0192	102.579	0.0114023
PAS_chr3_0604	102.475	0.0113907
PAS_chr1-4_0077	102.299	0.0113711
PAS_chr3_1136	102.276	0.0113686
PAS_chr4_0037	102.233	0.0113638
PAS_chr2-1_0775	102.191	0.0113591
PAS_chr1-1_0490	102.147	0.0113542
PAS_chr1-1_0135	102.107	0.0113498
PAS_chr3_0601	102.071	0.0113458
PAS_chr4_0610	102.056	0.0113441
PAS_chr3_0489	101.9	0.0113268
PAS_chr1-4_0676	101.741	0.0113091
PAS_chr3_0140	101.739	0.0113089
PAS_chr1-4_0364	101.616	0.0112952
PAS_chr2-1_0637	101.613	0.0112949
PAS_chr3_0026	101.321	0.0112624
PAS_chr3_0214	101.251	0.0112546
PAS_chr3_0495	101.179	0.0112466
PAS_chr2-1_0315	100.81	0.0112056
PAS_chr1-1_0006	100.8	0.0112045
PAS_chr3_0831	100.774	0.0112016
PAS_chr2-2_0476	100.726	0.0111963
PAS_chr1-3_0260	100.647	0.0111875
PAS_chr4_0945	100.634	0.0111861
PAS_chr2-2_0088	100.502	0.0111714
PAS_chr2-1_0046	100.426	0.0111629
PAS_chr2-1_0693	100.418	0.011162
PAS_chr2-2_0331	100.402	0.0111603
PAS_chr3_0714	100.212	0.0111392
PAS_chr2-1_0277	100.201	0.0111379
PAS_chr2-2_0475	100.043	0.0111204
PAS_chr4_0206	99.9903	0.0111145
PAS_chr1-4_0234,PAS_chr1-4_0237	99.9751	0.0111128
PAS_chr4_0530	99.9711	0.0111124
PAS_chr2-1_0033	99.9591	0.011111
PAS_chr3_0281	99.9405	0.011109
PAS_chr2-1_0252	99.6737	0.0110793
PAS_chr1-1_0116	99.6035	0.0110715
PAS_chr1-3_0013	99.4137	0.0110504
PAS_chr2-1_0480	99.3991	0.0110488
PAS_chr3_0957	99.3174	0.0110397
PAS_chr4_0812	99.314	0.0110393
PAS_chr2-2_0129	99.2826	0.0110358
PAS_chr3_0221	99.2683	0.0110343
PAS_chr4_0924	99.2027	0.011027
PAS_chr2-2_0187	99.1426	0.0110203
PAS_chr3_0838	99.002	0.0110047
PAS_chr2-1_0457	98.8837	0.0109915
PAS_chr1-3_0250	98.8764	0.0109907
PAS_chr1-3_0087,PAS_chr1-3_0088	98.6813	0.010969
PAS_chr1-4_0095	98.6294	0.0109632
PAS_chr1-4_0430	98.6127	0.0109614
PAS_chr1-1_0457	98.4625	0.0109447
PAS_chr2-1_0359	98.425	0.0109405
PAS_chr3_0305	98.3705	0.0109345
PAS_chr3_0553	98.3522	0.0109324
PAS_chr4_0202	98.3269	0.0109296
PAS_chr3_0946	98.2209	0.0109178
PAS_chr1-4_0379	98.1661	0.0109117
PAS_chr2-1_0463	98.1461	0.0109095
PAS_chr2-1_0236	97.852	0.0108768
PAS_c034_0031	97.7913	0.0108701
PAS_chr4_0192	97.782	0.010869
PAS_chr2-1_0864	97.7415	0.0108645
PAS_chr1-1_0395	97.7405	0.0108644
PAS_chr4_0369	97.7228	0.0108625
PAS_chr1-1_0297	97.6836	0.0108581
PAS_chr2-1_0712	97.6114	0.0108501
PAS_chr1-4_0188	97.5458	0.0108428
PAS_chr2-1_0714	97.4617	0.0108334
PAS_chr2-2_0343	97.4318	0.0108301
PAS_chr1-4_0034	97.3323	0.0108191
PAS_chr3_0474	97.3034	0.0108158
PAS_chr1-4_0602	97.0373	0.0107863
PAS_chr3_0467	96.9977	0.0107819
PAS_chr1-1_0391	96.7962	0.0107595
PAS_chr2-2_0058	96.7734	0.0107569
PAS_chr1-3_0048	96.7052	0.0107493
PAS_chr2-1_0262	96.6853	0.0107471
PAS_chr4_0775	96.6737	0.0107458
PAS_chr3_1183	96.6625	0.0107446
PAS_chr1-4_0199	96.6361	0.0107417
PAS_chr3_0515	96.6292	0.0107409
PAS_chr1-1_0142	96.6153	0.0107394
PAS_chr3_0232	96.4482	0.0107208
PAS_chr2-1_0659	96.3348	0.0107082
PAS_chr1-1_0350	96.3185	0.0107064
PAS_chr1-1_0141	96.2339	0.010697
PAS_chr3_0986	96.1982	0.010693
PAS_chr1-1_0029	96.1417	0.0106867
PAS_FragB_0020	96.1219	0.0106845
PAS_chr1-4_0306	96.1034	0.0106825
PAS_chr2-2_0456	96.0518	0.0106767
PAS_chr2-2_0465	96.0314	0.0106745
PAS_chr1-4_0284	96.0313	0.0106744
PAS_chr3_0394	95.8991	0.0106597
PAS_chr1-1_0334	95.8817	0.0106578
PAS_chr3_0271	95.7776	0.0106462
PAS_chr3_1009,PAS_chr3_1010	95.6929	0.0106368
PAS_chr1-4_0401	95.6615	0.0106333
PAS_chr4_0300	95.5835	0.0106247
PAS_chr1-1_0113	95.332	0.0105967
PAS_chr4_0490	95.2334	0.0105857
PAS_chr3_9035	95.2058	0.0105827
PAS_chr4_0489	95.1706	0.0105788
PAS_chr3_0236	95.0793	0.0105686
PAS_chr3_0504	95.0468	0.010565
PAS_chr1-4_0187	94.9878	0.0105585
PAS_chr3_1053	94.9103	0.0105498
PAS_chr4_0823	94.6566	0.0105216
PAS_chr1-1_0338	94.5682	0.0105118
PAS_chr2-2_0320	94.476	0.0105016
PAS_chr1-1_0478	94.4547	0.0104992
PAS_chr1-4_0134	94.2649	0.0104781
PAS_chr4_1001	94.2554	0.010477
PAS_chr3_0967	94.2449	0.0104759
PAS_chr2-1_0233	94.2093	0.0104719
PAS_chr3_1197	94.0856	0.0104582
PAS_chr4_0896	94.0638	0.0104557
PAS_chr3_0255	93.9787	0.0104463
PAS_chr1-4_0194	93.9786	0.0104463
PAS_chr1-1_0487	93.9372	0.0104417
-	93.9333	0.0104412
PAS_chr4_0389	93.9086	0.0104385
PAS_chr3_0974	93.813	0.0104279
PAS_chr4_0536	93.3305	0.0103742
PAS_chr2-1_0618	93.0588	0.010344
PAS_chr1-1_0482	93.0387	0.0103418
PAS_chr4_0433	92.9924	0.0103366
PAS_chr3_0935	92.927	0.0103294
PAS_chr2-2_0330	92.8337	0.010319
PAS_chr2-1_0116	92.7624	0.0103111
PAS_chr2-1_0120	92.6834	0.0103023
PAS_chr1-1_0493	92.4538	0.0102768
PAS_chr1-4_0141	92.3927	0.01027
PAS_chr4_0468	92.3032	0.01026
PAS_chr2-1_0230	92.23	0.0102519
PAS_chr4_0063	92.1213	0.0102398
PAS_chr1-3_0244	92.11	0.0102386
PAS_chr3_0142	91.9495	0.0102207
PAS_chr1-4_0447	91.867	0.0102116
PAS_chr1-3_0032	91.8452	0.0102091
PAS_chr1-4_0085	91.7593	0.0101996
PAS_chr1-4_0310	91.7147	0.0101946
PAS_chr1-3_0070	91.6489	0.0101873
PAS_chr2-2_0278	91.5717	0.0101787
PAS_chr2-2_0391	91.5104	0.0101719
PAS_chr2-1_0217	91.1761	0.0101348
PAS_chr1-4_0217,PAS_chr1-4_0218	91.0981	0.0101261
PAS_chr1-4_0122	91.0365	0.0101192
PAS_chr2-1_0695	90.9794	0.0101129
PAS_chr1-4_0644	90.7915	0.010092
PAS_chr1-4_0147	90.7892	0.0100918
PAS_chr1-1_0195	90.6513	0.0100764
PAS_chr1-4_0002	90.6258	0.0100736
PAS_chr1-3_0130	90.5421	0.0100643
PAS_chr2-2_0342	90.4646	0.0100557
PAS_chr4_0140	90.4551	0.0100546
PAS_chr1-3_0155	90.4369	0.0100526
PAS_chr1-4_0543	90.3845	0.0100468
PAS_chr1-4_0331	90.0873	0.0100137
PAS_chr1-1_0094	90.0423	0.0100087
PAS_chr1-3_0038	90.0281	0.0100072
PAS_chr2_9010	90.0277	0.0100071
PAS_chr2-1_0488	90.0197	0.0100062
PAS_chr1-4_0594	89.9683	0.0100005
PAS_chr1-3_0132	89.9675	0.0100004
PAS_chr1-1_0204,PAS_chr1-1_0205	89.9453	0.00999795
PAS_chr3_0069	89.9437	0.00999777
PAS_chr2-2_0347	89.8889	0.00999168
PAS_chr3_0802	89.8832	0.00999104
PAS_chr2-1_0505	89.7741	0.00997892
PAS_chr3_0768,PAS_chr3_1218	89.4452	0.00994236
PAS_chr1-3_0241	89.4104	0.00993849
PAS_chr1-4_0611	89.4008	0.00993742
PAS_chr3_1016	89.3794	0.00993504
PAS_chr1-4_0342	89.3573	0.00993259
PAS_chr3_0452	89.2569	0.00992143
PAS_chr3_0180	89.2197	0.00991729
PAS_chr3_0638	89.2099	0.0099162
PAS_chr1-3_0252	89.1251	0.00990678
PAS_chr3_0462	89.0402	0.00989734
PAS_chr1-3_0191	88.8134	0.00987213
PAS_chr2-2_0237	88.8025	0.00987092
PAS_chr2-2_0325	88.7635	0.00986658
PAS_chr2-2_0380	88.7617	0.00986638
PAS_chr2-1_0131	88.7554	0.00986568
PAS_chr4_0196	88.7389	0.00986385
PAS_chr2-1_0292	88.6944	0.0098589
PAS_chr1-1_0111	88.6165	0.00985024
PAS_chr2-1_0424	88.3748	0.00982338
PAS_chr2-2_0124	88.291	0.00981406
PAS_chr1-1_0441	88.1628	0.00979981
PAS_chr3_0877	88.1306	0.00979623
PAS_chr3_0770	88.0591	0.00978828
PAS_chr1-1_0070	88.0301	0.00978506
PAS_chr3_0546	87.9375	0.00977477
PAS_chr3_1017	87.924	0.00977327
PAS_chr2-2_0289	87.9034	0.00977098
PAS_chr2-1_0126	87.7815	0.00975743
PAS_chr1-4_0527	87.66	0.00974392
PAS_chr4_0981	87.6541	0.00974327
PAS_chr3_1122	87.6452	0.00974228
PAS_chr1-1_0448	87.6229	0.0097398
PAS_chr1-3_0067	87.5809	0.00973513
PAS_chr4_0979	87.5054	0.00972674
PAS_chr3_0571	87.479	0.0097238
PAS_chr4_0597	87.3722	0.00971193
PAS_chr3_0795	87.2926	0.00970308
PAS_chr2-1_0784	87.2588	0.00969933
PAS_chr1-1_0405	87.171	0.00968957
PAS_chr2-1_0884	87.1067	0.00968242
PAS_chr3_0898	87.0781	0.00967924
PAS_chr2-1_0526	87.0402	0.00967503
PAS_chr1-3_0162	87.004	0.009671
PAS_chr1-3_0309	86.8734	0.00965649
PAS_chr1-3_0258	86.8467	0.00965352
PAS_chr1-4_0347	86.839	0.00965266
PAS_chr4_0366	86.7591	0.00964378
PAS_chr2-1_0397	86.7586	0.00964373
PAS_chr4_0436	86.7375	0.00964138
PAS_chr3_0564	86.6158	0.00962785
PAS_chr2-1_0324	86.5542	0.00962101
PAS_chr1-1_0170	86.548	0.00962032
PAS_chr4_0881	86.3814	0.0096018
PAS_chr2-2_0159	86.375	0.00960109
PAS_chr3_0752	86.1845	0.00957991
PAS_chr2-2_0055	86.141	0.00957508
PAS_chr2-1_0702	86.0826	0.00956858
PAS_chr3_1099	86.0562	0.00956565
PAS_chr1-1_0377	85.9804	0.00955722
PAS_chr1-4_0666	85.9543	0.00955432
PAS_chr1-4_0429	85.8972	0.00954798
PAS_chr2-2_0381	85.7802	0.00953497
PAS_chr4_0045	85.7492	0.00953153
PAS_chr2-2_0323	85.6897	0.00952491
PAS_chr4_0714	85.6805	0.00952389
PAS_chr1-3_0046	85.6389	0.00951927
PAS_c121_0013	85.5336	0.00950756
PAS_chr1-4_0026	85.4472	0.00949796
PAS_chr2-1_0555	85.2579	0.00947691
PAS_chr4_0593	85.1681	0.00946693
PAS_chr1-1_0371	85.1661	0.00946671
PAS_chr1-4_0478	85.0978	0.00945912
PAS_chr2-2_0485	85.0914	0.00945841
PAS_chr1-4_0476	85.0778	0.0094569
PAS_chr4_0650	85.0413	0.00945284
PAS_chr3_0733	85.0157	0.00944999
PAS_chr4_0990	84.9908	0.00944723
PAS_chr2-2_0443	84.9574	0.00944351
PAS_chr2-1_0681	84.8235	0.00942863
PAS_chr1-4_0249	84.8202	0.00942826
PAS_chr2_9000	84.7987	0.00942587
PAS_chr2-1_0786	84.7444	0.00941984
PAS_chr3_0431	84.7417	0.00941954
PAS_chr2-1_0749	84.7142	0.00941648
PAS_chr4_0472	84.5593	0.00939926
PAS_chr1-4_0144	84.5451	0.00939768
PAS_chr4_0652	84.52	0.00939489
PAS_chr2-1_0862	84.4197	0.00938374
PAS_chr4_0948	84.3427	0.00937518
PAS_chr2-1_0852	84.3095	0.00937149
PAS_chr3_0896	84.2137	0.00936085
PAS_chr4_0260	84.1925	0.00935849
PAS_chr2-1_0171	84.1694	0.00935592
PAS_chr3_1232	84.0699	0.00934486
PAS_chr3_1143	84.0422	0.00934178
PAS_chr2-2_0329	84.0401	0.00934155
PAS_chr1-1_0301	84.0123	0.00933846
PAS_chr4_0528	84.0001	0.0093371
PAS_chr4_0508	83.9667	0.00933339
PAS_chr1-1_0328	83.9466	0.00933116
PAS_chr4_0297	83.9243	0.00932868
PAS_chr1-1_0418	83.9186	0.00932804
PAS_chr3_1154	83.9089	0.00932697
PAS_chr1-1_0389	83.8725	0.00932292
PAS_chr2-2_0266	83.8031	0.00931521
PAS_chr4_0513	83.7722	0.00931177
PAS_chr3_0912	83.582	0.00929063
PAS_chr3_9160	83.4058	0.00927104
PAS_chr4_0494	83.2535	0.00925411
PAS_chr4_0138	83.1586	0.00924357
PAS_chr3_0799	83.1023	0.00923731
PAS_chr1-3_0209	83.0385	0.00923022
PAS_chr1-1_0012	82.898	0.0092146
PAS_chr3_0119	82.8953	0.0092143
PAS_chr2-1_0840	82.8685	0.00921132
PAS_chr1-4_0627	82.8093	0.00920474
PAS_chr1-4_0433	82.7306	0.00919599
PAS_chr1-4_0468	82.6438	0.00918634
PAS_chr1-4_0545	82.5355	0.0091743
PAS_chr1-1_0352	82.5223	0.00917284
PAS_chr3_1124	82.5047	0.00917088
PAS_chr2-1_0494	82.4544	0.00916529
PAS_chr4_0644	82.394	0.00915858
PAS_chr3_0570	82.3842	0.00915749
PAS_chr1-3_0125	82.0668	0.00912221
PAS_chr3_0598	82.0559	0.00912099
PAS_chr1-1_0027	82.0463	0.00911993
PAS_chr4_0897	81.9421	0.00910834
PAS_chr2-2_0377	81.8436	0.0090974
PAS_chr2-1_0773	81.8288	0.00909575
PAS_chr1-1_0294	81.7667	0.00908885
PAS_FragD_0003	81.7652	0.00908868
PAS_chr4_0586	81.7628	0.00908841
PAS_chr3_0296	81.5332	0.00906289
PAS_chr2-1_0667	81.4434	0.00905291
PAS_chr3_0626	81.3962	0.00904766
PAS_chr1-3_0029	81.3204	0.00903924
PAS_chr3_1095	81.2682	0.00903344
PAS_chr3_0121	81.2176	0.00902781
PAS_chr3_0560	81.1481	0.00902009
PAS_chr1-1_0213	81.1466	0.00901992
PAS_chr4_0851	81.0821	0.00901275
PAS_chr1-1_0165	81.0683	0.00901122
PAS_chr4_0193	81.0633	0.00901066
PAS_chr4_0935	81.0027	0.00900392
PAS_chr1-1_0271	80.9205	0.00899479
PAS_chr3_0676	80.9108	0.00899371
PAS_chr1-3_0136	80.8525	0.00898723
PAS_chr4_0699	80.6062	0.00895985
PAS_chr4_0864	80.59	0.00895805
PAS_c131_0003	80.5761	0.00895651
PAS_chr1-1_0480	80.4508	0.00894258
PAS_chr3_0127	80.3894	0.00893575
PAS_chr2-2_0018	80.3391	0.00893016
PAS_chr4_0121	80.3199	0.00892803
PAS_chr2-1_0145	80.2547	0.00892078
PAS_chr1-4_0123	80.225	0.00891748
PAS_chr2-2_0238	80.2021	0.00891493
PAS_chr1-3_0134	80.1296	0.00890687
PAS_chr3_1179	80.0147	0.0088941
PAS_chr2-1_0338	79.9714	0.00888929
PAS_chr1-4_0557	79.9092	0.00888238
PAS_chr2-2_0492	79.6036	0.00884841
PAS_chr1-3_0026	79.408	0.00882666
PAS_chr3_1030	79.3182	0.00881668
PAS_chr2-1_0211	79.3109	0.00881587
PAS_chr2-1_0174	79.289	0.00881344
PAS_chr1-4_0649	79.2101	0.00880467
PAS_chr3_1142	79.1059	0.00879308
PAS_chr3_1097	79.1041	0.00879288
PAS_chr1-1_0080	79.0606	0.00878805
PAS_chr2-1_0543	79.0193	0.00878346
PAS_chr1-3_0169	78.9684	0.0087778
PAS_chr4_0643	78.9303	0.00877356
PAS_chr3_0125	78.8556	0.00876526
PAS_chr1-1_0042	78.8233	0.00876167
PAS_chr2-1_0688	78.8016	0.00875926
PAS_chr3_1250	78.7614	0.00875479
PAS_chr3_1244	78.7127	0.00874938
PAS_chr3_0072	78.6386	0.00874114
PAS_chr1-4_0024	78.5959	0.00873639
PAS_chr3_1062	78.5687	0.00873337
PAS_chr4_0164,PAS_chr4_0165,PAS_chr4_0166	78.5107	0.00872692
PAS_chr3_0217	78.4801	0.00872352
PAS_chr3_0716	78.4696	0.00872236
PAS_c121_0012	78.3077	0.00870436
PAS_chr1-3_0045	78.2933	0.00870276
PAS_chr2-2_0152,PAS_chr2-2_0153	78.2103	0.00869353
PAS_chr1-4_0584	78.1812	0.0086903
PAS_chr1-4_0155	78.1405	0.00868577
PAS_chr4_0740	78.0616	0.008677
PAS_FragB_0069	78.0155	0.00867188
PAS_chr1-4_0190	78.01	0.00867127
PAS_chr1-4_0552	78.0066	0.00867089
PAS_chr2-1_0345,PAS_chr2-1_0893	77.9097	0.00866012
PAS_chr1-4_0395	77.77	0.00864459
PAS_chr3_0915	77.7408	0.00864135
PAS_chr1-3_0253	77.7134	0.0086383
PAS_chr4_0719	77.7089	0.0086378
PAS_chr1-4_0231	77.697	0.00863648
PAS_chr3_1193	77.6672	0.00863316
PAS_chr2-1_0537	77.6338	0.00862945
PAS_chr2-1_0885	77.6169	0.00862757
PAS_chr1-3_0212	77.4582	0.00860993
PAS_chr2-2_0461	77.4506	0.00860909
PAS_chr3_0875	77.4282	0.0086066
PAS_chr3_0238	77.3443	0.00859727
PAS_chr4_0845	77.344	0.00859724
PAS_chr4_0487	77.336	0.00859635
PAS_chr1-3_0171	77.3356	0.0085963
PAS_chr2-1_0053	77.1764	0.00857861
-	77.082	0.00856812
PAS_chr1-1_0396	77.0421	0.00856368
PAS_chr1-3_0024	76.9332	0.00855158
PAS_chr2-1_0442	76.868	0.00854433
PAS_chr3_0623	76.8669	0.00854421
PAS_chr1-4_0564	76.8183	0.0085388
PAS_chr3_0333	76.8093	0.0085378
PAS_chr2-1_0796	76.7388	0.00852997
PAS_chr1-1_0127	76.7235	0.00852827
PAS_chr3_0090	76.6377	0.00851873
PAS_chr1-4_0223	76.63	0.00851787
PAS_chr2-1_0831	76.6127	0.00851595
PAS_chr2-2_0487	76.5452	0.00850845
PAS_chr4_0727	76.5423	0.00850812
PAS_chr1-1_0397	76.5101	0.00850455
PAS_chr1-4_0211	76.4888	0.00850218
PAS_chr4_0540	76.426	0.0084952
PAS_chr2-1_0881	76.3821	0.00849032
PAS_chr1-4_0091	76.31	0.0084823
PAS_chr1-1_0402	76.2468	0.00847528
PAS_chr1-1_0485	76.0683	0.00845544
PAS_chr1_9130	76.0519	0.00845361
PAS_chr1-4_0170	75.8444	0.00843055
PAS_chr2-2_0309	75.8221	0.00842807
PAS_chr4_0218	75.793	0.00842484
PAS_chr2-2_0470	75.7067	0.00841524
PAS_chr4_0516	75.689	0.00841328
PAS_chr2-1_0542	75.5255	0.0083951
PAS_chr4_0253	75.4479	0.00838648
PAS_chr3_0209	75.2482	0.00836428
PAS_chr2-2_0211	75.1507	0.00835344
PAS_chr3_0751	75.1268	0.00835078
PAS_chr1-1_0430	75.083	0.00834592
PAS_chr4_1000	75.0716	0.00834465
PAS_chr3_1221	75.0011	0.00833681
PAS_chr4_0471	74.9914	0.00833573
PAS_chr1-4_0243	74.9428	0.00833033
PAS_chr1-3_0194	74.924	0.00832824
PAS_chr1-1_0163	74.8541	0.00832047
PAS_chr3_0381	74.8313	0.00831794
PAS_chr1-1_0311	74.7275	0.0083064
PAS_chr3_0977	74.6806	0.00830119
PAS_chr1-1_0104	74.6705	0.00830006
[truncated: 3,121 more rows]

## Sheet: Venn-5-transcriptomes
Transcriptomes/samples	Number of genes	Gene ID (RTA > 0.5%)
[truncated: 71 more rows]

[truncated: 4 more sheets: Venn-GlcGly, RTA, RNA-seq vs RT-qPCR, Characterization]
