# Supplementary material for: Transcriptomic analysis-driven identification and transcriptional characterization of Komagataella phaffii promoters from highly transcribed endogenous genes across diverse culture conditions
Source: PeerJ. 2026 Jul 21;14:e21479. doi: 10.7717/peerj.21479 (PMC13398393; doi:10.7717/peerj.21479)
Supplement: Supplemental Information 5 [file peerj-14-21479-s005.xlsx]

## Sheet: Sheet1
ITEM TO CHECK	IMPORTANCE	CHECKLIST (LINE NUMBERS)	Comments
EXPERIMENTAL DESIGN
Definition of experimental and control groups	E	206–211; 265–272
Number within each group	E	207–209; 229–232; 266–267; 282–284
Assay carried out by core lab or investigator's lab?	D		Specified in Authors’ Contributions
Acknowledgement of authors' contributions	D		Authors’ Contributions section
SAMPLE
Description	E	206–210; 265–272
Volume/mass of sample processed	D		Not reported
Microdissection or macrodissection	E		Not applicable (yeast cultures; no dissection)
Processing procedure	E	210–211; 282–283
If frozen - how and how quickly?	E	210–211
If fixed - with what, how quickly?	E		Not applicable (no fixation)
Sample storage conditions and duration (especially for FFPE samples)	E	210–211
NUCLEIC ACID EXTRACTION
Procedure and/or instrumentation	E	211–212
Name of kit and details of any modifications	E	145–147
Source of additional reagents used	D	211–213; 218–222; 229–232; 285–288
Details of DNase or RNAse treatment	E	211–213
Contamination assessment (DNA or RNA)	E	235–241
Nucleic acid quantification	E	214–216
Instrument and method	E	214–216
Purity (A260/A280)	D	216–217
Yield	D	149–150
RNA integrity method/instrument	E	217–218
RIN/RQI or Cq of 3' and 5' transcripts	E	217–218	Not determined (RIN/RQI); RNA integrity assessed by agarose gel electrophoresis (215–216)
Electrophoresis traces	D		Not shown
Inhibition testing (Cq dilutions, spike or other)	E	244–253
REVERSE TRANSCRIPTION
Complete reaction conditions	E	218–222
Amount of RNA and reaction volume	E	214–215; 220
Priming oligonucleotide (if using GSP) and concentration	E	219–220	Not applicable (oligo(dT)20 used; no GSP
Reverse transcriptase and concentration	E	218–220
Temperature and time	E	221–222
Manufacturer of reagents and catalogue numbers	D	218–220	Catalogue numbers not provided
Cqs with and without RT	D*	236–239
Storage conditions of cDNA	D		Not reported
qPCR TARGET INFORMATION
If multiplex, efficiency and LOD of each assay.	E		Not applicable (singleplex qPCR assays; no multiplex)
Sequence accession number	E	223–229	Supplementary Table S1 (target accession numbers)
Location of amplicon	D	225–226
Amplicon length	E	227–229	Supplementary Table S1 (amplicon length, bp)
In silico specificity screen (BLAST, etc)	E	226–227
Pseudogenes, retropseudogenes or other homologs?	D		Not reported (D)
Sequence alignment	D		Not reported
Secondary structure analysis of amplicon	D		Not reported
Location of each primer by exon or intron (if applicable)	E	225–226; 243–244
What splice variants are targeted?	E	244–245
qPCR OLIGONUCLEOTIDES
Primer sequences	E	223–229	Supplementary Table S1 (primer sequences)
RTPrimerDB Identification Number	D		Not reported
Probe sequences	D**	227–229	Supplementary Table S1 (probe sequences)
Location and identity of any modifications	E	285–288
Manufacturer of oligonucleotides	D	285–288	Probes/IDT; Not reported (primers)
Purification method	D		Not reported
qPCR PROTOCOL
Complete reaction conditions	E	227-234
Reaction volume and amount of cDNA/DNA	E	227–231
Primer, (probe), Mg++ and dNTP concentrations	E	228–231	Primer concentration reported; Mg++/dNTP provided by commercial master mix (not separately stated)
Polymerase identity and concentration	E	229–231	Not stated explicitly; provided in Brilliant III Ultra-Fast SYBR Green QPCR Master Mix
Buffer/kit identity and manufacturer	E	229–231
Exact chemical constitution of the buffer	D		Not reported
Additives (SYBR Green I, DMSO, etc.)	E	229–231
Manufacturer of plates/tubes and catalog number	D		Not reported
Complete thermocycling parameters	E	233–234
Reaction setup (manual/robotic)	D		Not reported
Manufacturer of qPCR instrument	E		232
qPCR VALIDATION
Evidence of optimisation (from gradients)	D		Not reported
Specificity (gel, sequence, melt, or digest)	E	226–227; 243–244
For SYBR Green I, Cq of the NTC	E	237–241
Standard curves with slope and y-intercept	E	244–248	Table S2 (slope and y-intercept)
PCR efficiency calculated from slope	E	249–250	Table S2 (efficiency values)
Confidence interval for PCR efficiency or standard error	D		Not reported
r2 of standard curve	E	248–249
Linear dynamic range	E	247–248
Cq variation at lower limit	E	251–252
Confidence intervals throughout range	D		Not reported
Evidence for limit of detection	E	250–251
If multiplex, efficiency and LOD of each assay.	E		Not applicable (singleplex assays; no multiplex)
DATA ANALYSIS
qPCR analysis program (source, version)	E	235-236
Cq method determination	E	235-237
Outlier identification and disposition	E	241
Results of NTCs	E	237–240
Justification of number and choice of reference genes	E	259–260; 575–579
Description of normalisation method	E	253–257
Number and concordance of biological replicates	D	206–209
Number and stage (RT or qPCR) of technical replicates	E	232–233
Repeatability (intra-assay variation)	E	250–253
Reproducibility (inter-assay variation, %CV)	D		Not reported
Power analysis	D		Not reported
Statistical methods for result significance	E	291–294
Software (source, version)	E	235–236; 242; 293–304
Cq or raw data submission using RDML	D		Not reported
Table 1. MIQE checklist for authors, reviewers and editors. All essential information (E) must be submitted with the manuscript. Desirable
information (D) should be submitted if available. If using primers obtained from RTPrimerDB, information on qPCR target, oligonucleotides,
protocols and validation is available from that source.
*: Assessing the absence of DNA using a no RT assay is essential when first extracting RNA. Once the sample has been validated as
RDNA-free, inclusion of a no-RT control is desirable, but no longer essential.
**: Disclosure of the probe sequence is highly desirable and strongly encouraged. However, since not all commercial pre-designed assay
vendors provide this information, it cannot be an essential requirement. Use of such assays is advised against.
